# Supplementary material for: Pharmacological activation of constitutive androstane receptor induces female-specific modulation of hepatic metabolism
Source: JHEP Rep. 2023 Oct 13;6(1):100930. doi: 10.1016/j.jhepr.2023.100930 (PMC10749885; doi:10.1016/j.jhepr.2023.100930)
Supplement: Multimedia component 2 [file mmc2.xlsx]

## Sheet: Additional File6A
Additional file 6A : List of genes contained in cluster 1
ProbeName	GeneName	cluster	logFC_Male_CARWT_TCPOBOP-Male_CARWT_Corn.Oil	logFC_Female_CARWT_TCPOBOP-Female_CARWT_Corn.Oil	P.value_Male_CARWT_TCPOBOP-Male_CARWT_Corn.Oil	P.value_Female_CARWT_TCPOBOP-Female_CARWT_Corn.Oil	adj.P.Val_Male_CARWT_TCPOBOP-Male_CARWT_Corn.Oil	adj.P.Val_Female_CARWT_TCPOBOP-Female_CARWT_Corn.Oil
A_52_P481319	ENSMUST00000187358	1	0.851915	0.68651	0.000343	0.00312	0.00146	0.00789
A_52_P671812	ENSMUST00000190879	1	0.655487	0.41386	0.000373	0.0191	0.00157	0.0388
A_55_P2909278	Hspa8	1	0.732805	0.51542	0.000147	0.00546	0.000694	0.0129
A_55_P2910890	Hspa8	1	0.769137	0.57414	0.000128	0.00305	0.000613	0.00775
A_66_P137434	Hspa8	1	0.738764	0.40403	0.000138	0.0273	0.000658	0.0528
A_51_P153486	Dnajb1	1	0.636297	0.2426	0.000204	0.13	0.000923	0.202
A_55_P2720637	Vps39	1	0.725427	0.52274	0.000188	0.00525	0.00086	0.0125
A_55_P2051796	Gm128	1	1.21668	0.7884	1.28e-05	0.00267	8.11e-05	0.00689
A_66_P127607	Sult5a1	1	0.702225	0.49664	0.00081	0.0146	0.00308	0.0307
A_51_P471458	Sult5a1	1	1.06541	0.45815	0.00219	0.169	0.00731	0.251
A_55_P2068199	NAP059613-1	1	0.673855	0.54448	8.76e-07	3.36e-05	7.49e-06	0.000136
A_51_P491758	Sprr2j-ps	1	0.751878	0.5364	3.33e-06	0.000449	2.46e-05	0.00141
A_55_P2070306	Gm3696	1	0.807821	0.5015	2.54e-09	3.34e-05	3.94e-08	0.000135
A_30_P01019681	chr13:98513868-98517366_R	1	0.673723	0.43873	1.03e-06	0.000612	8.63e-06	0.00186
A_55_P2178800	Ugt1a10	1	1.65024	1.02555	0.003	0.0573	0.0096	0.1
A_52_P489295	Adamts1	1	0.607114	0.42604	1.07e-06	0.000262	8.92e-06	0.000869
A_51_P451346	Klf6	1	0.692859	0.30242	7.49e-07	0.0156	6.51e-06	0.0327
A_55_P2719822	Ahr	1	0.686179	0.13807	1.44e-07	0.215	1.49e-06	0.307
A_51_P117881	Leap2	1	0.724731	0.54852	2.11e-06	0.00016	1.63e-05	0.000557
A_55_P2109613	Ahr	1	0.887147	0.46018	3.46e-08	0.00121	4.19e-07	0.00342
A_55_P2809936	Ptp4a1	1	0.796448	0.46034	2.07e-07	0.000931	2.06e-06	0.0027
A_55_P2040295	Ptp4a1	1	0.600024	0.161	3.91e-06	0.164	2.85e-05	0.246
A_51_P481721	Sult1d1	1	1.68551	0.79169	1.26e-11	0.000108	3.08e-10	0.00039
A_55_P2181542	Sult1d1	1	1.73194	0.88498	1.14e-11	3.09e-05	2.82e-10	0.000126
A_51_P210395	Glrx	1	0.880131	0.48124	2.58e-08	0.000608	3.21e-07	0.00185
A_66_P114758	Akr1d1	1	1.22107	0.23579	7.59e-12	0.0822	1.94e-10	0.137
A_52_P118706	9630013D21Rik	1	0.645843	0.17679	5.73e-09	0.0551	8.19e-08	0.0969
A_55_P2168643	Khk	1	0.610433	0.36494	0.000135	0.0162	0.000647	0.0338
A_52_P281659	Klf13	1	0.710695	0.32322	6.82e-05	0.0517	0.000356	0.0918
A_55_P2044653	Cyp2b10	1	9.80459	3.15835	3.89e-23	1.63e-07	6.04e-21	1.09e-06
A_51_P482051	Cyp3a16	1	2.69008	0.99829	3.95e-22	2.66e-08	5.21e-20	2.09e-07
A_51_P249909	Lect2	1	1.68998	0.77186	1.89e-21	4.28e-10	2.24e-19	4.85e-09
A_55_P2731986	Tbcel	1	0.765539	0.32995	2.02e-14	1.83e-05	8.3e-13	7.88e-05
A_51_P341203	Cyp3a41a	1	1.24926	0.26407	1.24e-18	0.00328	9.84e-17	0.00826
A_51_P467076	Cyp2b9	1	9.63698	1.63812	3.63e-24	0.00115	6.73e-22	0.00325
A_51_P103435	Rsph4a	1	1.83293	0.52714	6.13e-19	8.97e-05	5.08e-17	0.000331
A_51_P341647	Fancc	1	0.586341	0.12684	1.46e-09	0.107	2.36e-08	0.171
A_55_P2067518	Slc13a3	1	1.21139	0.21746	1.07e-09	0.174	1.8e-08	0.257
A_52_P229972	Slc22a1	1	0.673983	0.1279	3.41e-12	0.0794	9.34e-11	0.133
A_55_P2180899	Aldh3a2	1	0.591841	0.58252	9.3e-05	0.000115	0.000468	0.000414
A_55_P2719842	Aldh3a2	1	0.677342	0.82886	6.11e-06	1.27e-07	4.23e-05	8.65e-07
A_52_P586062	NAP028604-1	1	0.664187	0.4536	3.38e-05	0.00291	0.000191	0.00744
A_52_P234127	Tenm3	1	0.637177	0.57902	0.000105	0.000354	0.000522	0.00113
A_51_P383369	Tenm3	1	0.803164	0.39021	1.3e-06	0.00933	1.07e-05	0.0207
A_52_P521054	Serpinb8	1	0.601938	0.59711	0.0144	0.0152	0.0367	0.0319
A_51_P264695	Crym	1	1.30739	0.58481	5.96e-14	1.72e-05	2.3e-12	7.44e-05
A_55_P1962404	Ugt1a6b	1	0.586504	0.19084	8.74e-14	0.00119	3.25e-12	0.00335
A_55_P2740191	Sbk1	1	1.63831	0.71921	7.95e-16	2.65e-06	4.06e-14	1.36e-05
A_51_P498388	Sbk1	1	1.4566	0.82685	6.81e-16	1.14e-08	3.51e-14	9.66e-08
A_55_P2742311	Ugt1a6b	1	0.680727	0.32085	8.47e-08	0.00421	9.26e-07	0.0103
A_51_P366513	Papss2	1	1.41572	0.68764	2.41e-10	0.000272	4.59e-09	0.000897
A_55_P2504246	Pctp	1	1.29736	0.66888	3.6e-14	1.11e-06	1.43e-12	6.19e-06
A_66_P117978	Pctp	1	1.29006	0.65445	5.1e-12	2.27e-05	1.35e-10	9.56e-05
A_55_P1969477	Abcb1a	1	2.2571	1.00555	1.73e-19	1.52e-08	1.56e-17	1.26e-07
A_55_P2080021	Papss2	1	1.28938	0.66169	4.26e-16	8.25e-08	2.26e-14	5.84e-07
A_55_P2118684	Idh2	1	0.685945	0.30304	5.36e-11	0.000437	1.18e-09	0.00137
A_51_P331507	Idh2	1	0.85651	0.49342	4.27e-11	9.64e-06	9.54e-10	4.4e-05
A_52_P95517	Cyp2a22	1	1.30896	0.7082	5.83e-11	3.1e-05	1.27e-09	0.000126
A_51_P444005	Shroom1	1	0.824257	0.47732	1.26e-11	4.26e-06	3.08e-10	2.1e-05
A_52_P246252	Cyp2a5	1	0.736351	0.15431	2e-09	0.123	3.15e-08	0.192
A_55_P2007326	Cyp2a4	1	1.23457	0.35302	3.56e-12	0.00974	9.74e-11	0.0215
A_55_P1990495	Stat5a	1	0.599806	0.24508	8.39e-09	0.00587	1.15e-07	0.0138
A_52_P327002	Tbcel	1	0.595781	0.20615	1.1e-09	0.0108	1.84e-08	0.0237
A_55_P2394968	AK087292	1	0.944648	0.20948	9.68e-08	0.165	1.05e-06	0.247
A_55_P2503096	Plcxd1	1	0.896119	0.15759	3.06e-05	0.418	0.000176	0.523
A_51_P359237	Tmem9	1	0.611187	0.2364	1.05e-10	0.00222	2.17e-09	0.00585
A_52_P681557	Naaladl2	1	0.638102	0.16233	1.5e-05	0.222	9.33e-05	0.315
A_66_P113096	Akr1d1	1	1.23399	-0.0894	2.86e-13	0.461	9.89e-12	0.564
A_55_P2094016	Slc17a4	1	0.742762	0.07498	6.98e-06	0.61	4.75e-05	0.7
A_52_P477785	Slc17a4	1	1.15944	-0.09563	2.43e-07	0.618	2.38e-06	0.706
A_52_P175242	Irs1	1	0.739187	0.44634	3.23e-09	5.77e-05	4.87e-08	0.000221
A_55_P2056493	Tk1	1	0.728624	0.33592	1.77e-08	0.00281	2.29e-07	0.00721
A_52_P487362	Ppp4r4	1	0.895428	0.39291	3.77e-09	0.00246	5.61e-08	0.00639
A_55_P2027788	Baiap2	1	0.651187	0.55558	4.34e-06	5.42e-05	3.12e-05	0.000209
A_55_P2119985	Baiap2	1	0.807581	0.49099	2.71e-09	4.72e-05	4.17e-08	0.000184
A_66_P107862	Fam198a	1	1.61814	0.85583	1.13e-08	0.000594	1.52e-07	0.00181
A_55_P2131672	Mical2	1	0.498977	0.71582	0.00176	1.99e-05	0.00606	8.5e-05
A_65_P09408	LOC105243035	1	0.464684	0.71169	0.000974	2.42e-06	0.00363	1.25e-05
A_66_P134966	9630013D21Rik	1	0.640477	0.46247	0.000201	0.00537	0.000909	0.0128
A_66_P115863	Oraov1	1	0.59613	0.50821	1.26e-05	0.000131	7.99e-05	0.000464
A_55_P2714439	Dapk2	1	0.784314	0.59948	9.34e-05	0.002	0.000469	0.00532
A_52_P664506	Abhd2	1	0.682361	0.75721	2.57e-05	4.7e-06	0.000151	2.29e-05
A_51_P164835	Ppl	1	1.0276	0.77112	3.36e-06	0.000247	2.48e-05	0.000824
A_55_P2911060	Dcbld1	1	0.505285	0.68009	0.000101	7.66e-07	0.000501	4.42e-06
A_52_P576222	Ppl	1	0.804836	0.62727	2.01e-05	0.000559	0.000122	0.00171
A_55_P2177911	Lepr	1	1.1618	0.8359	2.37e-06	0.000325	1.81e-05	0.00105
A_55_P2506350	Lepr	1	1.2303	0.92531	3.22e-05	0.00113	0.000184	0.00321
A_52_P252931	Dsc2	1	0.73893	0.38962	1.5e-07	0.00199	1.54e-06	0.00528
A_55_P2086143	Cyp39a1	1	0.930188	0.86885	1.44e-06	4.93e-06	1.17e-05	2.39e-05
A_51_P133562	Serpina6	1	1.21673	0.60729	4.63e-10	0.000263	8.35e-09	0.000871
A_52_P684138	Dpf3	1	0.665633	0.52208	2.95e-07	2.29e-05	2.83e-06	9.64e-05
A_55_P2049122	Tm6sf2	1	1.02491	0.67039	4.98e-14	8.27e-09	1.95e-12	7.23e-08
A_51_P393671	Tm6sf2	1	1.0053	0.7573	1.1e-14	6.4e-11	4.67e-13	8.61e-10
A_51_P500044	Vldlr	1	1.48325	1.59048	7.32e-12	8.97e-13	1.88e-10	1.7e-11
A_51_P278334	Vldlr	1	2.72766	2.07662	1.45e-15	8.46e-12	7.07e-14	1.34e-10
A_51_P518488	Atpif1	1	0.710623	0.71249	3.45e-12	3.19e-12	9.43e-11	5.43e-11
A_66_P103513	Atpif1	1	0.782138	0.69336	2.07e-12	6.86e-11	5.95e-11	9.17e-10
A_66_P107150	Rpl41	1	0.623187	0.55788	2.54e-13	7.38e-12	8.85e-12	1.18e-10
A_55_P2495047	Pitpnc1	1	0.585684	0.37822	3.27e-06	0.00129	2.42e-05	0.0036
A_55_P2056639	Bcar1	1	0.590137	0.22057	1.03e-06	0.0399	8.69e-06	0.0734
A_51_P293938	Rasl11b	1	0.968417	0.54692	6.36e-06	0.0059	4.38e-05	0.0139
A_55_P2512902	LOC102641312	1	1.24097	0.36163	8.11e-06	0.148	5.42e-05	0.226
A_52_P75584	Arrdc3	1	1.03099	-0.18883	0.00742	0.61	0.0209	0.7
A_52_P293682	Sult2a7	1	1.0495	-0.7293	0.00214	0.0283	0.00716	0.0546
A_55_P2727654	Gbe1	1	0.662484	-0.42307	0.00186	0.0402	0.00635	0.0738
A_52_P256929	Mras	1	0.598368	0.0425	2.3e-05	0.738	0.000137	0.808
A_66_P114018	AA879870	1	0.599378	0.27749	0.0178	0.261	0.0437	0.359
A_55_P2718940	Trim7	1	0.62736	0.25714	0.00126	0.165	0.00453	0.246
A_52_P309494	Ttc23	1	0.589773	0.28616	0.000102	0.0441	0.000508	0.0802
A_51_P176042	Pklr	1	0.727907	-0.1798	0.00157	0.41	0.00547	0.514
A_55_P2022074	Klf10	1	0.803467	0.33221	0.00889	0.264	0.0243	0.362
A_65_P17827	Cenpl	1	0.694332	0.35103	0.00361	0.127	0.0113	0.199
A_55_P2807418	Rgs16	1	3.45313	0.33604	2.57e-06	0.602	1.95e-05	0.693
A_55_P1969775	Pdhb	1	0.810788	0.36065	0.00121	0.131	0.00436	0.203
A_55_P2713365	Npc1	1	0.801377	0.28062	2.56e-05	0.107	0.00015	0.171
A_55_P2713370	Npc1	1	0.69662	0.34238	6.84e-05	0.0362	0.000357	0.0675
A_55_P2023772	Fam107b	1	0.596478	-0.08967	4.89e-06	0.438	3.47e-05	0.542
A_55_P2158990	Jun	1	1.0108	-0.22545	0.00161	0.457	0.00559	0.561
A_52_P1179483	4930404H11Rik	1	0.620641	0.15834	4.23e-05	0.252	0.000233	0.349
A_51_P431329	Car3	1	0.607512	0.23747	0.000114	0.105	0.000557	0.168
A_65_P02669	AK080204	1	0.811662	0.70331	1.09e-12	7.16e-11	3.29e-11	9.52e-10
A_55_P2739127	Picalm	1	0.923722	0.67063	4.53e-13	3.55e-09	1.49e-11	3.34e-08
A_51_P505823	Endod1	1	1.52301	0.77008	1.2e-19	5.17e-10	1.11e-17	5.78e-09
A_55_P2735345	Endod1	1	1.64546	0.84556	6.8e-19	1.13e-09	5.58e-17	1.18e-08
A_51_P411271	Nfe2l2	1	0.733409	0.63927	4.23e-10	1.31e-08	7.7e-09	1.1e-07
A_51_P101347	Pls1	1	1.8734	1.42306	4.23e-09	1.6e-06	6.22e-08	8.59e-06
A_52_P105509	Asah2	1	0.857164	0.56336	3.65e-14	5.84e-09	1.45e-12	5.26e-08
A_51_P430202	Gpd1l	1	0.666548	0.70982	7.64e-11	1.28e-11	1.62e-09	1.97e-10
A_55_P2085905	Anpep	1	0.800433	0.80689	6.63e-13	5.17e-13	2.11e-11	1.03e-11
A_55_P2152872	Fgfrl1	1	0.69415	0.63181	1.62e-09	1.61e-08	2.6e-08	1.33e-07
A_55_P2090880	Stk40	1	0.818279	0.65788	1.21e-13	8.14e-11	4.38e-12	1.07e-09
A_55_P2148478	Klhl25	1	1.5963	1.26857	5.2e-16	9.53e-13	2.73e-14	1.8e-11
A_51_P391082	Aco1	1	0.500069	0.58523	1.26e-12	8.3e-15	3.79e-11	2.26e-13
A_66_P127455	Pdzk1	1	0.846955	0.84584	9.02e-16	9.44e-16	4.56e-14	3.06e-14
A_52_P476731	Fam110c	1	2.24514	2.14065	1.98e-22	1.27e-21	2.79e-20	1.19e-19
A_51_P140751	Slc23a1	1	1.35263	1.2936	1.05e-15	4.76e-15	5.24e-14	1.36e-13
A_51_P427151	Nadk	1	0.885848	0.7758	6.35e-19	7.77e-17	5.25e-17	3.06e-15
A_55_P2620174	Agl	1	1.2675	0.90863	3.17e-17	1.95e-12	2.06e-15	3.48e-11
A_52_P663526	Nmrk1	1	1.05655	0.8895	2.56e-10	1.9e-08	4.84e-09	1.55e-07
A_55_P2427685	Agl	1	1.50484	0.97397	8.73e-25	1.55e-17	1.82e-22	7e-16
A_55_P2822857	Slc16a12	1	1.32122	0.96246	1.69e-20	1.63e-15	1.78e-18	5.09e-14
A_51_P107782	Kdsr	1	0.795535	0.59818	5.4e-11	6.78e-08	1.18e-09	4.89e-07
A_66_P130720	Pde3b	1	0.633729	0.68854	7.93e-09	1.01e-09	1.1e-07	1.06e-08
A_52_P499082	Tmx1	1	0.657924	0.53164	2.04e-12	8.17e-10	5.87e-11	8.78e-09
A_51_P137388	Zadh2	1	0.707567	0.46189	4.9e-17	4.3e-11	3.06e-15	5.99e-10
A_51_P260008	Stim2	1	0.718691	0.485	3.72e-10	2.44e-06	6.85e-09	1.26e-05
A_52_P267824	Ces2g	1	1.0745	0.91459	5.38e-12	4.89e-10	1.42e-10	5.49e-09
A_55_P2889718	Asrgl1	1	1.2065	1.04964	4.77e-15	4.34e-13	2.12e-13	8.74e-12
A_51_P413005	Chn2	1	0.643624	0.54686	9.09e-13	1.05e-10	2.83e-11	1.35e-09
A_52_P394395	Abcd3	1	0.513564	0.62528	1.11e-08	6.96e-11	1.49e-07	9.28e-10
A_51_P424532	Vnn1	1	2.05755	1.85436	9.88e-09	1.04e-07	1.34e-07	7.23e-07
A_55_P2096043	Acot11	1	2.19631	1.74087	5.95e-11	2.24e-08	1.29e-09	1.79e-07
A_55_P2739022	Acot11	1	2.55686	1.57787	2.88e-10	9.75e-06	5.41e-09	4.45e-05
A_55_P2046657	Dio1	1	1.21378	0.98442	7.09e-08	4.37e-06	7.91e-07	2.14e-05
A_55_P2592137	Dio1	1	1.10269	0.95258	1.34e-07	2.4e-06	1.4e-06	1.24e-05
A_55_P2039429	Dio1	1	1.14815	1.08412	5.19e-08	1.79e-07	6e-07	1.18e-06
A_51_P461364	Gpx7	1	2.84665	2.73362	8.92e-24	4.46e-23	1.54e-21	5.37e-21
A_55_P2017694	Gprc5c	1	1.4069	1.36243	2.98e-21	1.02e-20	3.42e-19	8.14e-19
A_52_P141322	Rhbdf1	1	1.16649	1.23992	5.78e-18	6.14e-19	4.1e-16	3.51e-17
A_51_P269663	Itpr1	1	1.00676	0.9906	2.12e-16	3.73e-16	1.19e-14	1.29e-14
A_55_P2723469	Hist1h2bf	1	1.45524	1.33418	2.97e-16	5.76e-15	1.62e-14	1.61e-13
A_66_P121737	Hist1h3c	1	0.990381	1.12454	1.08e-13	1.62e-15	3.95e-12	5.06e-14
A_55_P1961255	Ppp1cc	1	0.809058	0.69179	7.36e-19	2.07e-16	5.99e-17	7.57e-15
A_55_P2148348	NAP001627-002	1	0.780107	0.70673	2.46e-19	9.32e-18	2.16e-17	4.39e-16
A_55_P2077826	Ppp1cc	1	0.844383	0.67628	1.44e-18	3.65e-15	1.13e-16	1.06e-13
A_51_P513719	Cdkn2c	1	1.87769	1.58696	6.12e-25	4.9e-22	1.3e-22	4.83e-20
A_51_P513720	Cdkn2c	1	1.98378	1.57234	1.45e-24	1.34e-20	2.83e-22	1.04e-18
A_51_P485542	Ctps2	1	1.24716	1.02729	6.34e-22	1.01e-18	8e-20	5.53e-17
A_51_P441837	Tmem53	1	1.50574	1.15845	2.75e-22	5.61e-18	3.75e-20	2.73e-16
A_51_P353895	Sult1c2	1	3.49017	2.69235	3.33e-25	9.36e-21	7.49e-23	7.53e-19
A_55_P2024841	Gstt1	1	1.50587	1.17031	9.89e-25	1.97e-20	2.01e-22	1.46e-18
A_55_P2743927	Adamtsl1	1	3.16308	2.22742	4.71e-28	6.51e-22	1.83e-25	6.34e-20
A_51_P331288	Akr1b7	1	7.58519	5.74361	1.33e-29	1.23e-24	7.51e-27	2e-22
A_52_P541833	Vps37b	1	1.04438	1.03209	3.78e-15	5.63e-15	1.71e-13	1.58e-13
A_66_P136899	Nadk	1	1.08607	1.15063	4.75e-22	4.92e-23	6.1e-20	5.88e-21
A_51_P391432	Ifi27l2b	1	3.52082	2.85955	6.47e-21	1.5e-17	7.02e-19	6.76e-16
A_55_P2011410	Pdzk1	1	1.14399	1.06159	4.26e-25	8.58e-24	9.29e-23	1.2e-21
A_51_P260169	Gstm5	1	1.22385	1.01626	1.85e-19	1.58e-16	1.67e-17	5.86e-15
A_55_P1993864	Sh2b3	1	0.765491	0.63742	1.32e-14	4.19e-12	5.57e-13	7e-11
A_52_P41239	Fbxl21	1	1.21719	1.07686	3.49e-15	1.91e-13	1.59e-13	4.11e-12
A_55_P2713316	Nmt2	1	1.26286	1.26764	5.92e-17	5.18e-17	3.63e-15	2.13e-15
A_51_P105408	Alg14	1	0.695884	0.55456	9.32e-13	6e-10	2.88e-11	6.62e-09
A_30_P01022024	chr5:136150450-136160852_F	1	1.35578	1.20535	9.31e-11	2.08e-09	1.95e-09	2.04e-08
A_51_P207921	Por	1	1.65254	1.41377	7.8e-13	7.57e-11	2.45e-11	1e-09
A_55_P2106175	Gch1	1	1.1189	0.83872	3.36e-12	8.05e-09	9.23e-11	7.05e-08
A_30_P01027330	chr5:124667541-124700029_R	1	0.833894	0.86309	9.11e-07	4.64e-07	7.77e-06	2.8e-06
A_55_P2020477	Cyp2c50	1	2.38252	1.58475	2.5e-16	9.25e-11	1.38e-14	1.2e-09
A_55_P2749548	Cyp2c37	1	2.48028	1.63233	4.97e-17	3.45e-11	3.09e-15	4.91e-10
A_55_P1993419	Cyp2c54	1	2.05669	1.28408	1.64e-12	2.77e-07	4.81e-11	1.76e-06
A_66_P125722	Cyb5a	1	0.708937	0.45399	6.44e-18	1.48e-11	4.53e-16	2.25e-10
A_55_P1985623	Abcc3	1	1.8898	1.42472	1.52e-21	5.6e-17	1.81e-19	2.27e-15
A_52_P622067	Abcc3	1	1.97585	1.39329	4.23e-21	1.44e-15	4.71e-19	4.54e-14
A_52_P179238	H2afy	1	0.869006	0.60721	8.77e-11	4.55e-07	1.84e-09	2.76e-06
A_66_P111484	Orm3	1	3.67218	2.62739	8.57e-17	4.77e-12	5.11e-15	7.92e-11
A_55_P2034067	Myom3	1	4.64732	3.64484	1.11e-13	1.5e-10	4.08e-12	1.88e-09
A_51_P103706	Cyp2c29	1	1.76434	1.00424	8.06e-24	9.08e-15	1.4e-21	2.45e-13
A_51_P377856	Gstt3	1	3.48338	1.96975	1.65e-20	5.19e-12	1.74e-18	8.55e-11
A_55_P2028046	Cyp3a59	1	2.39574	1.25496	5.87e-24	1.05e-13	1.05e-21	2.4e-12
A_51_P355301	Cyp3a11	1	2.6686	1.62054	3.76e-23	3.81e-15	5.87e-21	1.1e-13
A_52_P472486	Cyp2b10	1	9.99859	5.91206	1.36e-38	7.11e-29	5.46e-35	3.14e-26
A_52_P436643	Asah2	1	0.731546	0.4634	3.19e-09	2.82e-05	4.81e-08	0.000116
A_55_P2736375	Ammecr1l	1	0.698766	0.52963	1.56e-14	7.27e-11	6.55e-13	9.64e-10
A_52_P453650	1500011K16Rik	1	0.766144	0.57959	8.15e-11	8.2e-08	1.72e-09	5.8e-07
A_55_P2030030	Adssl1	1	1.53662	1.38531	2.78e-19	1.25e-17	2.42e-17	5.73e-16
A_55_P2515066	Kif16b	1	1.60823	1.62639	3.98e-20	2.6e-20	3.92e-18	1.89e-18
A_51_P392005	Car8	1	1.8009	1.49753	2.56e-17	1.47e-14	1.68e-15	3.82e-13
A_55_P2740927	Ciapin1	1	0.686929	0.74008	2.88e-08	4.97e-09	3.55e-07	4.55e-08
A_66_P111285	Pdp2	1	1.05317	1.03475	8.79e-14	1.54e-13	3.27e-12	3.38e-12
A_55_P2808400	Slc34a2	1	1.28815	1.71671	7.14e-14	3.61e-18	2.71e-12	1.82e-16
A_51_P466829	Fam109a	1	1.5055	2.24865	2.92e-16	9.19e-23	1.6e-14	1.03e-20
A_55_P2151546	Adarb1	1	0.545402	0.68851	7.16e-08	2.42e-10	7.97e-07	2.88e-09
A_51_P253752	Evi5l	1	1.01118	1.1289	1.65e-13	4.52e-15	5.88e-12	1.29e-13
A_55_P2115151	Pxylp1	1	1.13914	1.31817	4.33e-12	4.62e-14	1.16e-10	1.11e-12
A_51_P204442	Phf19	1	0.636691	0.88994	2.69e-07	8.23e-11	2.6e-06	1.08e-09
A_52_P456561	Abcd1	1	0.820132	0.87064	1.92e-09	4.08e-10	3.03e-08	4.64e-09
A_51_P434670	Qk	1	0.514153	0.58825	6.36e-11	1.24e-12	1.37e-09	2.29e-11
A_51_P425696	Nt5c2	1	0.615495	0.71818	2.33e-11	2.24e-13	5.46e-10	4.75e-12
A_55_P2122555	Csnk1e	1	0.613226	0.59183	7.51e-11	1.99e-10	1.6e-09	2.42e-09
A_52_P634039	Gpd1l	1	0.86538	0.89561	1.15e-13	3.8e-14	4.19e-12	9.28e-13
A_55_P2046509	Amot	1	0.814	0.80323	5.27e-17	8.44e-17	3.26e-15	3.29e-15
A_55_P1962906	Als2cl	1	0.650207	0.48911	3.96e-08	1e-05	4.72e-07	4.56e-05
A_55_P2718403	Nmrk1	1	1.47679	1.07785	4.41e-11	1.11e-07	9.82e-10	7.62e-07
A_55_P2718400	Nmrk1	1	0.870722	0.745	1.6e-10	8.65e-09	3.17e-09	7.53e-08
A_51_P126198	Dapk2	1	1.00046	0.8813	3.19e-09	6.22e-08	4.82e-08	4.53e-07
A_52_P10683	Hist1h1d	1	1.02775	1.01192	1.02e-05	1.31e-05	6.62e-05	5.81e-05
A_51_P416509	Hist1h1a	1	0.88914	0.96992	2.74e-07	4.22e-08	2.64e-06	3.2e-07
A_55_P2719704	Irgm1	1	1.00179	1.12586	9.91e-08	6.88e-09	1.07e-06	6.13e-08
A_66_P116372	Soat2	1	0.737516	0.62681	3.1e-09	1.32e-07	4.7e-08	8.97e-07
A_51_P263302	Rnf24	1	0.931753	0.9869	7.05e-09	1.7e-09	9.89e-08	1.71e-08
A_55_P2619570	Ubtd2	1	0.879908	0.896	3.08e-08	2.03e-08	3.77e-07	1.65e-07
A_52_P284958	Ubtd2	1	0.921816	0.92809	2.01e-10	1.68e-10	3.89e-09	2.07e-09
A_52_P549184	Adgrg2	1	1.26372	1.49448	1.45e-10	1.13e-12	2.89e-09	2.1e-11
A_66_P100011	Adgrg2	1	1.00122	1.12918	5.59e-07	4.43e-08	5e-06	3.33e-07
A_51_P288479	Slc25a29	1	0.578781	0.72461	1.02e-05	1.5e-07	6.66e-05	1.01e-06
A_55_P2151138	Dynlt1f	1	0.749209	0.90941	7.81e-07	1.21e-08	6.76e-06	1.02e-07
A_55_P2151143	Dynlt1c	1	0.664895	0.81174	2.68e-06	4.8e-08	2.02e-05	3.58e-07
A_30_P01022032	chr17:6306310-6311805_F	1	0.609135	0.80072	5.69e-06	2.37e-08	3.97e-05	1.89e-07
A_51_P239750	Inhba	1	0.966481	0.9754	0.000122	0.000108	0.00059	0.000389
A_51_P303791	9530076L18	1	0.734761	0.61865	8.21e-06	0.000109	5.48e-05	0.000395
A_55_P2736065	Fam53b	1	0.967165	0.81335	2.67e-11	2.75e-09	6.2e-10	2.63e-08
A_55_P1957088	Fam53b	1	1.11358	1.03926	1.75e-14	1.63e-13	7.29e-13	3.55e-12
A_30_P01031150	chr17:56791549-56803877_F	1	0.706698	0.61789	8.25e-08	1.27e-06	9.05e-07	6.97e-06
A_55_P2101074	LOC102642191	1	0.602646	0.59872	5.47e-08	6.32e-08	6.29e-07	4.59e-07
A_55_P2070431	Coro7	1	0.713101	0.56874	1.26e-08	1.5e-06	1.68e-07	8.14e-06
A_51_P490924	Hapln4	1	0.725601	0.81958	1.11e-06	9.32e-08	9.23e-06	6.53e-07
A_55_P2067608	Clmp	1	0.592035	0.51104	0.00021	0.00111	0.000947	0.00317
A_55_P1962400	Il1rn	1	0.811271	0.76346	3.67e-07	1.21e-06	3.44e-06	6.68e-06
A_51_P199199	Pik3ap1	1	0.614454	0.65839	5.52e-06	1.6e-06	3.86e-05	8.62e-06
A_52_P52910	Fam151a	1	0.553971	0.67107	3.78e-05	1.53e-06	0.000211	8.29e-06
A_55_P2046783	Mpped1	1	0.541368	0.63371	6.5e-07	2.26e-08	5.73e-06	1.81e-07
A_55_P1975360	Oraov1	1	0.57824	0.70565	4.58e-07	5.57e-09	4.2e-06	5.04e-08
A_52_P602188	Sned1	1	0.590918	0.36468	8.45e-07	0.000977	7.27e-06	0.00282
A_55_P2928233	Fam198a	1	0.714317	0.42143	3.14e-08	0.000277	3.83e-07	0.000914
A_51_P136303	Cyp4f15	1	0.999243	0.57718	1.05e-15	1.01e-08	5.24e-14	8.7e-08
A_66_P135410	Glt1d1	1	1.33568	0.85155	1.11e-11	6.62e-07	2.76e-10	3.87e-06
A_55_P2002773	1810053B23Rik	1	4.53509	3.04951	1.15e-15	2.3e-10	5.7e-14	2.75e-09
A_55_P2002772	1810053B23Rik	1	4.00506	2.83618	3.71e-17	3.21e-12	2.37e-15	5.47e-11
A_55_P2091305	2610318M16Rik	1	1.58406	1.08967	1.05e-12	2.46e-08	3.21e-11	1.95e-07
A_55_P1960735	Gdf15	1	3.86839	2.51438	6.8e-11	1.54e-06	1.45e-09	8.35e-06
A_55_P2807346	Rnf141	1	0.833315	0.59659	2.96e-14	5.73e-10	1.19e-12	6.35e-09
A_52_P560797	Rnf141	1	0.842409	0.75336	2.95e-14	1.01e-12	1.19e-12	1.9e-11
A_51_P430950	Rdx	1	0.588286	0.33524	1.11e-10	1.99e-05	2.28e-09	8.51e-05
A_55_P2167323	Cort	1	0.643404	0.57064	5.57e-08	6.8e-07	6.38e-07	3.97e-06
A_55_P2721464	Slco1a6	1	0.637848	0.59418	1.07e-07	4.64e-07	1.15e-06	2.81e-06
A_55_P2083180	Gm10272	1	0.587868	0.465	4.61e-07	2.83e-05	4.22e-06	0.000116
A_55_P2617034	Gadd45a	1	0.945565	0.57863	3.08e-08	0.000174	3.77e-07	0.0006
A_51_P296608	Gadd45a	1	2.57332	1.55156	2.22e-10	1.22e-05	4.27e-09	5.44e-05
A_52_P228236	Tfrc	1	1.174	0.91263	2.03e-07	1.99e-05	2.02e-06	8.48e-05
A_65_P06446	Tfrc	1	1.03572	0.66491	2.45e-06	0.00117	1.87e-05	0.0033
A_55_P2917725	Ammecr1l	1	0.620884	0.25612	1.41e-07	0.0133	1.46e-06	0.0284
A_55_P2902293	Gm36393	1	1.12525	0.95319	3.11e-11	2.62e-09	7.13e-10	2.52e-08
A_51_P412526	Marf1	1	0.692927	0.52147	8.64e-08	1.76e-05	9.41e-07	7.6e-05
A_51_P285217	Marf1	1	0.734798	0.51581	1.7e-06	0.000351	1.35e-05	0.00113
A_55_P2856485	Nr6a1	1	0.902625	0.59868	1.41e-11	3.55e-07	3.42e-10	2.2e-06
A_52_P35581	Nqo2	1	0.587888	0.51724	1.43e-05	9.52e-05	8.95e-05	0.000349
A_55_P2055404	Slc15a4	1	0.936392	0.42454	5.85e-10	0.00087	1.04e-08	0.00254
A_55_P2015182	Glt1d1	1	1.18913	0.41589	3.8e-05	0.116	0.000212	0.184
A_55_P2068988	LOC102641578	1	1.38969	0.43627	9.66e-18	7.57e-05	6.64e-16	0.000283
A_66_P108152	Cbr1	1	1.34148	0.40445	9.43e-17	0.000293	5.56e-15	0.000959
A_55_P2163682	LOC102642943	1	1.26436	0.50013	1.2e-13	0.000139	4.35e-12	0.000492
A_55_P1999760	Lrrc51	1	0.62902	0.33163	7.77e-10	0.000169	1.34e-08	0.000586
A_55_P2502041	Setd4	1	1.32841	0.66896	2.26e-10	0.000168	4.32e-09	0.00058
A_55_P2052425	Setd4	1	1.48126	0.77952	5.86e-11	4.68e-05	1.27e-09	0.000183
A_65_P00982	AK049013	1	0.664255	0.48091	7.99e-06	0.000672	5.36e-05	0.00202
A_55_P2727060	Gabarapl1	1	0.669165	0.43508	7.18e-07	0.000506	6.27e-06	0.00157
A_52_P575217	Mylk	1	0.976457	0.81347	1.63e-14	5e-12	6.84e-13	8.27e-11
A_51_P286146	Mylk	1	0.948408	0.6992	9.93e-12	2.8e-08	2.49e-10	2.19e-07
A_55_P2728282	Mylk	1	0.968281	0.88269	1.34e-12	2.08e-11	4.02e-11	3.08e-10
A_66_P121417	Trim7	1	0.714999	0.49383	9.76e-07	0.0003	8.26e-06	0.000981
A_55_P2715663	Mylk	1	0.882907	0.60232	2.24e-07	0.000139	2.21e-06	0.00049
A_52_P31717	Setdb1	1	0.721805	0.55814	1.25e-05	0.000435	7.97e-05	0.00137
A_66_P120705	Nrbf2	1	0.689341	0.49486	4.97e-10	9.44e-07	8.9e-09	5.36e-06
A_52_P662244	Slc25a47	1	1.36999	1.14681	2.14e-08	9.21e-07	2.72e-07	5.24e-06
A_55_P1977314	Ulk1	1	0.668081	0.67368	5.96e-05	5.29e-05	0.000316	0.000204
A_65_P10159	Gbe1	1	0.787942	0.46823	6.35e-12	1.76e-06	1.65e-10	9.36e-06
A_51_P273684	Gbe1	1	0.776853	0.41723	1.55e-10	5.79e-05	3.06e-09	0.000222
A_55_P1954356	Ttc23	1	0.625154	0.48933	2.68e-07	2.2e-05	2.59e-06	9.29e-05
A_30_P01029188	chr8:108153471-108159346_R	1	0.684213	0.36401	5.79e-09	0.000404	8.27e-08	0.00128
A_52_P671916	Phka2	1	0.616348	0.44277	1.28e-09	1.85e-06	2.1e-08	9.8e-06
A_55_P2140288	Phka2	1	0.717471	0.42618	6.17e-11	7.19e-06	1.33e-09	3.37e-05
A_55_P2733702	Gm17753	1	0.690619	0.4693	1.05e-06	0.000382	8.83e-06	0.00122
A_51_P133684	Csrp3	1	1.93233	1.68532	2.51e-10	8.13e-09	4.77e-09	7.11e-08
A_55_P1980746	Dram2	1	0.669534	0.65793	1.74e-10	2.78e-10	3.4e-09	3.27e-09
A_51_P156631	Glrx5	1	0.751963	0.81472	1.54e-13	1.15e-14	5.54e-12	3.05e-13
A_55_P2606369	Gpd2	1	0.879152	0.75766	2.84e-11	1.56e-09	6.55e-10	1.59e-08
A_52_P467930	ENSMUST00000121989	1	0.608823	0.4891	1.07e-10	2.66e-08	2.2e-09	2.09e-07
A_52_P672532	Aamdc	1	0.718411	0.72541	1.45e-10	1.11e-10	2.89e-09	1.42e-09
A_66_P106485	Gna14	1	1.91797	1.69707	7.89e-14	3.51e-12	2.97e-12	5.95e-11
A_55_P1953972	Pdhb	1	0.795891	0.80235	1.73e-11	1.37e-11	4.13e-10	2.1e-10
A_52_P30550	Acp2	1	0.711052	0.69159	9.38e-11	2e-10	1.96e-09	2.43e-09
A_51_P405985	Fig4	1	0.608276	0.64562	1.06e-12	1.66e-13	3.23e-11	3.6e-12
A_51_P182456	Pcgf3	1	0.703236	0.66444	1.55e-11	7.74e-11	3.74e-10	1.02e-09
A_55_P2174203	Lims2	1	0.693063	0.79003	2.4e-06	1.86e-07	1.84e-05	1.22e-06
A_51_P502225	Slc22a4	1	0.917273	1.1115	3.14e-08	2.69e-10	3.83e-07	3.17e-09
A_55_P2919390	4930417O13Rik	1	0.931767	1.201	1.95e-13	3.75e-17	6.93e-12	1.57e-15
A_66_P129332	AK031296	1	1.01141	1.14646	3.59e-15	4.68e-17	1.63e-13	1.94e-15
A_51_P334942	Aldh1a1	1	1.13927	1.47408	2.83e-11	9.81e-15	6.52e-10	2.63e-13
A_55_P2810296	Reps2	1	0.509736	0.62828	2.53e-07	2.11e-09	2.46e-06	2.08e-08
A_51_P484526	Wif1	1	0.995166	0.91289	1.45e-09	1.2e-08	2.34e-08	1.02e-07
A_52_P373938	Gpd2	1	1.11701	1.05553	9.83e-11	4.53e-10	2.04e-09	5.12e-09
A_55_P2164408	Asb16	1	0.835134	0.98907	2.5e-09	2.69e-11	3.87e-08	3.9e-10
A_55_P2902743	Azin1	1	0.555252	0.71659	7.22e-13	1.57e-16	2.28e-11	5.86e-15
A_51_P342871	S100a10	1	1.09626	1.05748	1.12e-06	2.18e-06	9.27e-06	1.14e-05
A_66_P137316	S100a10	1	1.06973	1.10275	2.33e-06	1.33e-06	1.79e-05	7.27e-06
A_66_P104624	4930509E16Rik	1	0.651028	0.51895	6.73e-08	5.66e-06	7.57e-07	2.71e-05
A_51_P493105	Mettl15	1	0.75	0.84987	6.09e-08	3.26e-09	6.9e-07	3.09e-08
A_30_P01031667	chr14:65785477-65815777_F	1	0.588202	0.57305	5.37e-09	1.01e-08	7.74e-08	8.65e-08
A_55_P1994112	Sema5b	1	0.423391	0.71779	0.0349	0.000612	0.0769	0.00186
A_55_P2745508	ENSMUST00000103426	1	1.12652	0.68811	0.00683	0.0899	0.0194	0.148
A_51_P485421	ENSMUST00000103426	1	1.09879	0.68263	0.000603	0.0265	0.00239	0.0515
A_55_P2561371	Gm35716	1	0.778056	0.54958	0.0139	0.0771	0.0355	0.13
A_51_P439452	Insig2	1	0.983374	0.76026	1.28e-05	0.000444	8.14e-05	0.00139
A_55_P2500188	Insig2	1	1.09843	0.83227	6.63e-06	0.000353	4.55e-05	0.00113
A_55_P2616841	Insig2	1	1.38031	1.0843	1.95e-07	1.64e-05	1.96e-06	7.11e-05
A_52_P514352	Kcnk5	1	0.82247	0.71566	7.04e-05	0.000417	0.000366	0.00132
A_51_P483261	Pomt1	1	0.691533	0.49796	1.94e-09	2.39e-06	3.06e-08	1.24e-05
A_55_P2804040	Dcaf4	1	0.834496	0.42062	9.78e-06	0.0156	6.39e-05	0.0325
A_51_P511680	Ttc38	1	0.672622	0.44556	2.4e-09	1.17e-05	3.73e-08	5.23e-05
A_51_P263591	Pank1	1	0.647048	0.43647	8.26e-09	1.96e-05	1.14e-07	8.36e-05
A_52_P183524	Tmem86b	1	0.638018	0.46255	1.77e-07	5.13e-05	1.79e-06	0.000199
A_55_P1961736	Rcan2	1	0.818956	0.41161	7.25e-05	0.0331	0.000375	0.0624
A_52_P414464	Rcan2	1	0.918663	0.60397	6.52e-06	0.0016	4.48e-05	0.00436
A_52_P369415	Rcan2	1	0.627031	0.41668	4.19e-05	0.00416	0.00023	0.0102
A_55_P2006008	Serpinb1a	1	1.19731	0.45397	1.21e-05	0.0683	7.74e-05	0.117
A_51_P411345	Mogat2	1	0.631995	0.5378	0.000173	0.00111	0.000801	0.00315
A_55_P2025514	Pnpla3	1	1.03043	0.7749	0.00325	0.0238	0.0103	0.047
A_55_P2078710	Morc4	1	0.609829	0.42446	1.55e-10	7.41e-07	3.07e-09	4.29e-06
A_52_P557293	Tmprss2	1	0.77925	0.31018	2.18e-07	0.0189	2.16e-06	0.0385
A_66_P133150	Il15	1	0.711437	0.32442	2.68e-07	0.00827	2.59e-06	0.0187
A_55_P2744693	Il15	1	0.676723	0.42517	7.53e-09	5.37e-05	1.05e-07	0.000207
A_66_P111562	Ccnd1	1	1.1018	0.61941	1.49e-05	0.00894	9.31e-05	0.02
A_66_P124755	Fut8	1	0.777976	0.47301	1.05e-10	6.73e-06	2.17e-09	3.17e-05
A_52_P305912	Chic1	1	0.769913	0.30442	1.7e-09	0.00456	2.71e-08	0.011
A_51_P498631	Dfna5	1	0.708986	0.63064	5.14e-07	4.56e-06	4.65e-06	2.23e-05
A_55_P1991841	Slc22a27	1	3.21671	0.82816	1.46e-19	0.00023	1.33e-17	0.000773
A_66_P109705	Slc22a27	1	2.76502	0.86435	1.12e-19	1.31e-05	1.04e-17	5.82e-05
A_51_P144531	Slc22a29	1	2.5675	1.12855	6.91e-19	4.85e-08	5.65e-17	3.61e-07
A_52_P289091	Cyp2b13	1	4.77346	0.01057	4.9e-17	0.977	3.06e-15	0.984
A_51_P137452	Cyp2g1	1	1.98612	0.55268	2.58e-11	0.018	6e-10	0.0369
A_55_P2714677	Abcd2	1	1.20647	0.26387	1.37e-07	0.178	1.42e-06	0.262
A_55_P2076631	Gypc	1	0.818461	0.22304	4.28e-07	0.113	3.95e-06	0.18
A_55_P2128929	Cc2d2a	1	0.614095	0.29555	5.49e-07	0.00723	4.94e-06	0.0166
A_55_P2394490	Slc16a7	1	0.745996	0.02003	4.09e-06	0.888	2.96e-05	0.921
A_51_P335569	Slco1a4	1	1.39562	0.16349	1.08e-10	0.331	2.22e-09	0.435
A_55_P2543018	Gm32064	1	0.689007	0.2708	1.29e-06	0.033	1.06e-05	0.0624
A_55_P2893078	Defb1	1	0.696025	0.40713	0.00435	0.0856	0.0132	0.142
A_65_P20015	Elovl6	1	0.799999	0.14596	0.00486	0.591	0.0145	0.684
A_55_P2139587	NAP092820-001	1	0.905212	0.139	0.00283	0.63	0.00912	0.717
A_51_P215559	BC021614	1	0.701948	0.2737	1.83e-06	0.0377	1.44e-05	0.07
A_55_P2083252	Mtus2	1	0.713349	0.18639	0.00863	0.476	0.0237	0.579
A_55_P2129449	Sult3a1	1	4.51234	-0.90201	4.99e-17	0.011	3.11e-15	0.024
A_51_P426513	Sult3a1	1	5.21056	-1.02561	9.86e-18	0.00895	6.75e-16	0.02
A_51_P152845	Trim24	1	0.750275	-0.10974	2.82e-08	0.331	3.48e-07	0.434
A_66_P124179	Atp6v0d2	1	1.25297	-0.38823	2.39e-06	0.1	1.83e-05	0.162
A_52_P55258	ENSMUST00000190141	1	2.18249	-0.57887	1.17e-10	0.0317	2.39e-09	0.0601
A_66_P122086	9030619P08Rik	1	2.07349	-0.62354	6.97e-11	0.0138	1.49e-09	0.0294
A_51_P197528	Ly6c2	1	1.25267	-0.54834	1.95e-08	0.00452	2.5e-07	0.011
A_55_P2064771	Ly6c1	1	1.14948	-0.55283	6.41e-08	0.00319	7.23e-07	0.00806
A_55_P2075263	Acnat2	1	1.61308	-0.23852	2.51e-06	0.429	1.91e-05	0.533
A_55_P2165091	Acnat2	1	1.54084	-0.28465	9.29e-06	0.36	6.12e-05	0.464
A_51_P326685	Lrtm1	1	1.61606	-0.38457	0.0011	0.41	0.00403	0.515
A_51_P253481	Ces1g	1	0.633543	-0.12593	0.000306	0.44	0.00132	0.544
A_55_P2020428	Slc22a26	1	2.11319	-0.30774	2.7e-10	0.244	5.09e-09	0.34
A_51_P299527	Slc22a26	1	1.52549	-0.37486	2.57e-08	0.104	3.2e-07	0.167
A_52_P366803	Cyp3a44	1	1.68762	-1.11808	1.23e-05	0.00213	7.84e-05	0.00564
A_55_P1952507	Sult2a4	1	1.44673	1.70841	0.00234	0.000421	0.00775	0.00133
A_55_P2172532	Sult2a6	1	1.53708	1.78295	0.00131	0.000253	0.00471	0.000842
A_55_P1989248	ENSMUST00000121135	1	1.09018	1.26686	0.00349	0.000832	0.0109	0.00244
A_55_P1952517	Sult2a1	1	2.52155	1.59265	3.62e-06	0.0017	2.65e-05	0.0046
A_55_P1952512	Sult2a2	1	2.40107	0.99022	8.1e-07	0.0224	6.99e-06	0.0446
A_51_P189777	Ccrn4l	1	0.669858	0.29227	0.0169	0.284	0.0418	0.385
A_55_P1968723	Ccrn4l	1	0.707514	0.26549	0.0102	0.319	0.0273	0.422
A_55_P2178496	Fam53b	1	0.680612	0.19328	3.27e-05	0.196	0.000186	0.284
A_51_P488196	Bmper	1	-0.292383	0.79256	0.387	0.0222	0.519	0.0442
A_55_P2145833	Dmpk	1	0.160815	0.60105	0.169	4.48e-06	0.276	2.19e-05
A_55_P1962516	Fam19a2	1	1.13568	0.85808	0.013	0.0567	0.0335	0.0994
A_51_P516085	Dntt	1	0.58518	1.32196	0.0387	1.77e-05	0.0839	7.64e-05
A_55_P2903297	H19	1	-0.354617	1.16606	0.334	0.00246	0.466	0.00641
A_52_P301602	Gm4794	1	0.396309	1.79115	0.219	1.15e-06	0.339	6.4e-06
A_52_P430755	Sult2a5	1	0.053426	2.80087	0.871	5.91e-11	0.916	8.01e-10
A_55_P2516208	A_55_P2516208	1	0.072258	1.43937	0.574	1.34e-14	0.692	3.53e-13
A_52_P193925	Sulf2	1	0.324326	0.92174	0.0452	5.4e-07	0.0954	3.22e-06
A_55_P2803413	Acot2	1	0.380279	0.88345	0.0573	4.37e-05	0.116	0.000172
A_51_P114722	Hao2	1	2.36705	2.32083	7.32e-10	1.22e-09	1.27e-08	1.26e-08
A_55_P2107225	Sult2a6	1	-0.160708	0.65922	0.36	0.000446	0.493	0.0014
A_55_P1980321	Pcbp3	1	0.031023	0.59113	0.807	2.66e-05	0.872	0.00011
A_51_P343350	Amn	1	0.310544	0.80654	0.0793	2.87e-05	0.151	0.000118
A_51_P242400	Krt8	1	0.096817	0.6282	0.447	1.01e-05	0.578	4.6e-05
A_66_P128079	Krt8	1	0.073985	0.63942	0.574	1.36e-05	0.692	6e-05
A_55_P1999364	Krt85	1	0.15902	0.79122	0.233	3.21e-07	0.356	2.02e-06
A_51_P324814	Krt18	1	-0.005877	0.65756	0.965	9.76e-06	0.979	4.45e-05
A_51_P515605	Col3a1	1	0.42591	0.62679	0.0896	0.0142	0.167	0.03
A_52_P479262	Col6a3	1	0.311812	0.74249	0.127	0.00058	0.22	0.00177
A_52_P480351	Loxl2	1	0.258766	0.63824	0.0684	3.47e-05	0.134	0.00014
A_52_P646762	Smoc2	1	0.601264	0.68225	0.016	0.00676	0.04	0.0156
A_55_P2809361	Hebp2	1	0.274639	0.67706	0.0257	9.44e-07	0.0595	5.36e-06
A_55_P2715496	1700003F12Rik	1	0.213124	0.58525	0.148	0.000208	0.249	0.000708
A_52_P525107	Col1a1	1	0.901211	1.50751	0.0034	5.28e-06	0.0107	2.54e-05
A_55_P2118520	Col1a1	1	0.919567	1.48618	0.00208	3.69e-06	0.00701	1.84e-05
A_66_P101466	Col1a1	1	1.25993	2.14119	9.07e-05	3.8e-09	0.000457	3.56e-08
A_52_P223239	Rptoros	1	0.139399	0.68974	0.242	5.25e-07	0.366	3.13e-06
A_52_P101852	Sparc	1	0.646262	1.02182	0.000601	5.64e-07	0.00238	3.35e-06
A_55_P2046812	Sparc	1	0.426657	0.74662	0.00897	1.94e-05	0.0245	8.31e-05
A_55_P1989544	Cklf	1	0.578249	0.97565	0.000137	9.47e-09	0.000651	8.18e-08
A_51_P394715	Cklf	1	0.516951	0.86514	0.000683	2.26e-07	0.00266	1.46e-06
A_55_P2908408	Ppic	1	0.440332	0.68679	0.00164	4.4e-06	0.00568	2.16e-05
A_55_P2822590	Pck2	1	0.381432	0.58527	3.46e-05	8.85e-09	0.000196	7.7e-08
A_52_P658122	Ets2	1	0.582937	0.66046	2.77e-08	1.35e-09	3.42e-07	1.39e-08
A_51_P473272	Tspan6	1	0.670216	0.96612	4.25e-07	6.53e-11	3.93e-06	8.78e-10
A_52_P467726	Nsg1	1	0.511565	0.6186	6.74e-06	1.85e-07	4.61e-05	1.21e-06
A_51_P135340	Panx1	1	0.431475	0.83046	0.000113	2.32e-10	0.000554	2.78e-09
A_55_P2038007	Csrp1	1	0.587066	0.73838	3.77e-06	3.78e-08	2.75e-05	2.89e-07
A_66_P109183	Apold1	1	0.744189	0.77097	2.02e-06	1.04e-06	1.57e-05	5.84e-06
A_55_P2545303	Gm32191	1	0.517204	0.72665	4.62e-05	1.02e-07	0.000252	7.1e-07
A_66_P103099	Acot9	1	0.382033	0.61227	0.000287	1.15e-07	0.00125	7.9e-07
A_55_P2738982	Pkm	1	0.533719	0.74309	4.22e-05	1.09e-07	0.000232	7.52e-07
A_51_P317225	Cmtm2a	1	0.495576	0.83051	0.000286	4.29e-08	0.00125	3.24e-07
A_51_P126302	Rbmx2	1	0.444365	0.70987	0.000305	1.37e-07	0.00132	9.27e-07
A_55_P2156464	Nt5c3b	1	0.838978	1.03933	1.27e-10	2.28e-13	2.56e-09	4.84e-12
A_51_P427530	Pgm1	1	0.749594	1.40674	1.85e-11	8.97e-21	4.4e-10	7.27e-19
A_51_P394802	Fam111a	1	0.687675	1.03191	7.04e-06	1.29e-09	4.79e-05	1.33e-08
A_66_P136601	Nagk	1	0.428841	0.6354	1.99e-05	8.6e-09	0.000121	7.49e-08
A_55_P2016119	Sgcb	1	0.557748	0.62906	1.11e-05	1.34e-06	7.18e-05	7.34e-06
A_55_P1964628	LOC102633627	1	0.842796	1.07533	2.66e-10	2.13e-13	5.02e-09	4.54e-12
A_55_P2760896	Tpm4	1	0.858009	1.04944	1.59e-09	6.3e-12	2.56e-08	1.02e-10
A_55_P2027836	Tnfrsf10b	1	1.05374	1.61934	2.87e-10	4.95e-16	5.39e-09	1.68e-14
A_55_P2008437	Cdkn2a	1	1.06662	1.33339	1.75e-10	2.49e-13	3.42e-09	5.25e-12
A_51_P506356	Aldh3b1	1	0.902836	1.34311	3.27e-12	5.8e-18	9.02e-11	2.82e-16
A_66_P104422	Ckap4	1	0.881208	1.21079	1.08e-09	1.1e-13	1.8e-08	2.51e-12
A_51_P152404	Ikbip	1	0.454391	0.65512	5.45e-06	2.43e-09	3.82e-05	2.36e-08
A_51_P447471	Gtdc1	1	0.615117	0.78837	3.04e-08	5.57e-11	3.73e-07	7.58e-10
A_51_P224023	Fam49b	1	0.542988	0.82118	1.41e-06	9.55e-11	1.14e-05	1.24e-09
A_52_P141338	Acot10	1	0.414979	0.67414	0.000275	7.95e-08	0.0012	5.64e-07
A_52_P392674	Acot9	1	0.562681	0.74836	1.69e-07	1.73e-10	1.72e-06	2.14e-09
A_55_P2157307	ENSMUST00000191760	1	0.506638	0.97601	0.00162	6.72e-08	0.00563	4.85e-07
A_55_P2110713	Anxa2	1	0.743008	1.02067	0.000119	6.58e-07	0.00058	3.84e-06
A_51_P165342	Anxa2	1	0.768686	1.08562	3.18e-05	5.25e-08	0.000182	3.88e-07
A_55_P2269497	Pdp1	1	0.438719	0.69196	0.000843	1.08e-06	0.00318	6.06e-06
A_51_P392687	Vim	1	0.46066	0.92667	0.0195	1.44e-05	0.0472	6.33e-05
A_51_P283590	Anxa1	1	0.405836	0.71985	0.0276	0.00021	0.0633	0.000713
A_55_P2735980	Flt1	1	0.403528	0.59694	0.000558	1.78e-06	0.00223	9.43e-06
A_66_P106661	Slc7a1	1	0.414725	0.7268	0.0285	0.000262	0.0649	0.00087
A_55_P1964960	Il33	1	0.46964	0.62289	0.00146	4.86e-05	0.00515	0.000189
A_51_P491350	Col4a2	1	0.589593	1.16991	0.000165	2.24e-10	0.00077	2.69e-09
A_51_P124254	Col4a1	1	0.761277	1.46014	5.25e-07	1.48e-14	4.75e-06	3.84e-13
A_51_P125691	Cdca4	1	0.264741	0.84546	0.0105	6.78e-11	0.0281	9.08e-10
A_66_P137605	Mb21d1	1	0.451127	0.94799	1.73e-05	4.28e-13	0.000106	8.63e-12
A_51_P406328	Serpinb6c	1	0.559678	1.20656	1.63e-05	1.71e-13	0.000101	3.72e-12
A_51_P359636	Lgals3bp	1	0.28525	0.62326	0.0013	2.03e-09	0.00465	2e-08
A_55_P2480694	Hist1h2bq	1	0.920999	1.39308	0.000701	1.72e-06	0.00272	9.2e-06
A_55_P2159555	Adamts4	1	0.616739	1.59553	0.000186	1.18e-13	0.000853	2.65e-12
A_52_P473966	Kdelr3	1	0.336437	0.71496	0.00461	1.04e-07	0.0139	7.18e-07
A_52_P405177	C1qtnf6	1	0.429476	0.76254	4.31e-05	3.21e-10	0.000237	3.72e-09
A_55_P1979684	Rhoc	1	0.727059	1.27927	2.35e-07	6.73e-14	2.3e-06	1.58e-12
A_51_P282508	Rhoc	1	0.89319	1.48212	8.7e-08	9.84e-14	9.47e-07	2.26e-12
A_51_P139848	Wbp5	1	0.360179	0.75466	0.000618	9.79e-10	0.00244	1.04e-08
A_55_P2137406	Bax	1	0.276738	0.66968	0.0018	3.42e-10	0.00616	3.94e-09
A_52_P431159	Il1rn	1	1.28625	2.105	8.62e-06	1.81e-10	5.72e-05	2.22e-09
A_52_P220879	Tgm2	1	0.960894	1.75009	6.53e-08	2.98e-15	7.36e-07	8.85e-14
A_30_P01028302	chr14:77006215-77063293_R	1	0.410564	0.65545	6.13e-09	7.99e-15	8.71e-08	2.18e-13
A_66_P100915	Nudt18	1	0.572302	0.93608	3.39e-07	1.17e-12	3.2e-06	2.17e-11
A_55_P2089020	Slc35g2	1	0.517182	0.79251	6.47e-06	6.62e-10	4.45e-05	7.23e-09
A_55_P2723989	A_55_P2723989	1	1.47913	2.0964	5.77e-13	4.26e-18	1.85e-11	2.11e-16
A_55_P2016623	ENSMUST00000181735	1	1.4791	2.09974	2.33e-11	3.33e-16	5.46e-10	1.17e-14
A_52_P103628	LOC102637129	1	1.51454	2.04883	3.86e-12	2.1e-16	1.05e-10	7.65e-15
A_55_P2065991	S100a11	1	1.52827	2.13966	2.13e-12	3.1e-17	6.09e-11	1.32e-15
A_51_P131408	Tnfrsf12a	1	1.69898	2.54861	2e-13	1.49e-19	7.07e-12	9.6e-18
A_55_P2842483	Plau	1	0.654186	1.30326	5.41e-05	2.04e-11	0.00029	3.03e-10
A_51_P146753	Csf2rb2	1	0.658318	1.05302	3.82e-05	3.79e-09	0.000213	3.55e-08
A_55_P2485559	Galnt18	1	0.44398	0.84081	0.000709	1.6e-08	0.00275	1.32e-07
A_51_P366061	Fscn1	1	0.34232	0.85571	0.00358	1.09e-09	0.0112	1.14e-08
A_55_P2807969	Bcl6b	1	0.565585	1.01725	0.00155	2.65e-07	0.00543	1.69e-06
A_66_P135638	ENSMUST00000116054	1	0.465688	0.62806	9.29e-06	2.57e-08	6.12e-05	2.03e-07
A_66_P117730	Hapln1	1	1.11057	2.1995	8.55e-05	6.06e-11	0.000434	8.2e-10
A_55_P2492298	Hapln1	1	1.28967	2.26781	6.32e-06	1.44e-11	4.35e-05	2.2e-10
A_30_P01029107	chr6:145936225-145965575_R	1	0.494115	0.7689	8.51e-05	2.76e-08	0.000433	2.16e-07
A_51_P443723	Slc35c1	1	0.334766	0.76207	0.00151	1.06e-09	0.0053	1.11e-08
A_51_P249051	Pycr2	1	0.172084	0.76207	0.0833	6.5e-10	0.157	7.12e-09
A_65_P11050	Tanc2	1	0.571741	1.26035	5.31e-07	1.31e-16	4.79e-06	4.93e-15
A_65_P10921	Tanc2	1	0.32179	1.27664	0.00325	6.36e-16	0.0103	2.12e-14
A_52_P349694	Copg1	1	0.230784	0.64361	0.00357	5.73e-11	0.0111	7.78e-10
A_51_P199175	2700038G22Rik	1	0.371323	0.99815	0.00508	4.99e-10	0.0151	5.59e-09
A_52_P605812	Ptrh1	1	0.258845	1.27401	0.0202	2.51e-15	0.0485	7.57e-14
A_51_P254541	Bax	1	0.24769	0.67329	0.00124	4.39e-12	0.00447	7.32e-11
A_51_P303079	Tmem54	1	0.05466	1.106	0.646	4.92e-12	0.752	8.14e-11
A_55_P2490839	Optc	1	0.285515	0.93591	0.00251	1.36e-13	0.00824	3.03e-12
A_65_P09285	2610524H06Rik	1	0.31017	0.83544	0.00106	3.71e-12	0.00391	6.26e-11
A_66_P137861	Tlr1	1	0.981935	2.05837	4.28e-06	3.19e-14	3.08e-05	7.9e-13
A_51_P495581	Tlr1	1	0.848776	1.86185	7.73e-05	2.52e-12	0.000397	4.39e-11
A_55_P1973563	5730559C18Rik	1	0.966931	2.21749	0.000505	5.3e-11	0.00205	7.26e-10
A_52_P151974	Clcn5	1	0.336964	1.0991	0.000819	3.8e-15	0.00311	1.1e-13
A_51_P371051	Glipr1	1	0.37366	0.81418	0.00311	2.08e-08	0.00987	1.68e-07
A_51_P411926	Bmp8b	1	1.05991	2.29754	1.74e-07	3.43e-17	1.77e-06	1.44e-15
A_51_P209327	Apln	1	0.497759	1.51226	0.000967	6.62e-14	0.0036	1.56e-12
A_55_P2738927	Uchl1	1	0.164158	0.81072	0.321	1.11e-05	0.453	5e-05
A_55_P1964871	Gm5549	1	0.153872	0.61925	0.197	3.82e-06	0.311	1.9e-05
A_52_P613241	Icam1	1	0.529621	0.82958	0.000267	1.64e-07	0.00117	1.09e-06
A_51_P408506	Icam1	1	0.478491	0.85805	0.00423	2.44e-06	0.0129	1.26e-05
A_52_P249514	Ccl12	1	0.395637	1.10046	0.0197	2.77e-08	0.0475	2.17e-07
A_51_P362066	Chil1	1	0.894472	1.30376	0.00377	5.6e-05	0.0117	0.000215
A_51_P346634	Armcx4	1	0.791133	1.05172	6e-05	4.7e-07	0.000318	2.84e-06
A_66_P106630	TC1720293	1	0.522149	1.04936	0.00846	1.58e-06	0.0233	8.49e-06
A_51_P216108	Rps6kl1	1	0.792391	1.18206	3.94e-05	2.11e-08	0.000219	1.7e-07
A_55_P2015485	Cfap45	1	0.369682	0.64738	0.00189	6.85e-07	0.00645	3.99e-06
A_52_P278549	Myc	1	1.07302	1.45056	2.25e-05	8.32e-08	0.000134	5.89e-07
A_52_P108346	Myc	1	1.52841	2.24805	8.79e-05	1.01e-07	0.000445	7.05e-07
A_66_P114506	Tvp23bos	1	0.774664	1.21382	5.81e-10	6.33e-16	1.03e-08	2.12e-14
A_51_P189121	Atp2c2	1	0.337765	0.75167	0.000296	3.41e-11	0.00128	4.86e-10
A_55_P2145287	Srd5a2	1	0.521424	0.62729	5.07e-08	5.73e-10	5.87e-07	6.35e-09
A_55_P2103249	Cxcr1	1	0.392846	0.996	0.000139	1.09e-13	0.000663	2.49e-12
A_55_P1960566	Ybx3	1	0.969758	1.30303	2.78e-15	6.89e-20	1.28e-13	4.64e-18
A_52_P175376	Tfcp2l1	1	1.1884	1.60182	2.82e-13	1.15e-17	9.76e-12	5.31e-16
A_55_P2113837	Tbc1d1	1	0.961337	1.33066	6.58e-13	1.17e-17	2.1e-11	5.4e-16
A_55_P2646703	Nudt19	1	0.707937	1.03509	4.28e-11	2.52e-16	9.56e-10	9.02e-15
A_66_P111823	Nudt19	1	0.722728	0.89228	1.5e-12	1.66e-15	4.44e-11	5.16e-14
A_51_P111952	Nudt19	1	0.572474	0.66531	2.18e-08	5.34e-10	2.76e-07	5.95e-09
A_55_P2004960	9130017K11Rik	1	1.27011	2.10075	4.31e-13	9.31e-21	1.43e-11	7.51e-19
A_51_P517094	Sh3gl1	1	0.567851	0.85677	2.19e-12	2.14e-18	6.25e-11	1.14e-16
A_65_P17289	Tpm1	1	1.08921	1.42464	1.83e-12	2.86e-16	5.33e-11	1.02e-14
A_66_P128982	Synpo	1	1.1512	1.63441	8.82e-08	1.18e-11	9.58e-07	1.83e-10
A_51_P370678	Gfi1b	1	0.407975	0.61181	1.51e-05	4.19e-09	9.4e-05	3.89e-08
A_51_P255682	Mfge8	1	1.14273	2.18276	6.59e-12	1.16e-21	1.71e-10	1.09e-19
A_55_P1991416	AK158451	1	0.793231	1.60664	5.91e-11	2.31e-21	1.28e-09	2.03e-19
A_30_P01020769	chr19:5771425-5848475_F	1	1.64218	2.35977	8.44e-13	4.04e-18	2.64e-11	2.02e-16
A_55_P2837366	Apoa4	1	1.85271	2.36109	6.85e-12	3.17e-15	1.77e-10	9.36e-14
A_55_P2136561	Gm10680	1	1.50883	1.97689	3.4e-12	5.49e-16	9.32e-11	1.85e-14
A_66_P107703	Smox	1	0.892676	1.3711	1.37e-10	1.95e-16	2.74e-09	7.15e-15
A_51_P372826	Smox	1	1.02937	1.57308	1.89e-12	1.12e-18	5.5e-11	6.11e-17
A_52_P600547	Src	1	0.936587	0.98362	1.28e-14	2.48e-15	5.39e-13	7.48e-14
A_30_P01029543	chr2:113880070-113887230_F	1	1.81698	3.2301	1.53e-15	5.98e-25	7.4e-14	1.05e-22
A_30_P01023257	chr2:113880070-113887230_F	1	1.01716	2.55137	8.67e-12	3.18e-26	2.21e-10	7.48e-24
A_51_P148280	Acoxl	1	1.12954	2.11008	5.78e-14	6.63e-24	2.24e-12	9.49e-22
A_55_P1954448	Myh14	1	0.785182	1.47214	3.15e-07	1.35e-14	3e-06	3.55e-13
A_55_P2135200	Slfn10-ps	1	0.506429	0.76058	9.63e-06	2.04e-09	6.3e-05	2.01e-08
A_51_P504991	Slfn9	1	0.901256	0.89286	1.58e-10	2.04e-10	3.12e-09	2.47e-09
A_55_P2498142	Irgm1	1	0.460693	0.60959	5.86e-08	5.17e-11	6.68e-07	7.11e-10
A_51_P262171	Irgm1	1	0.389809	0.62709	1.66e-06	2.15e-11	1.32e-05	3.17e-10
A_55_P1981479	Irgm1	1	0.4149	0.71167	3.68e-06	1.2e-11	2.7e-05	1.86e-10
A_55_P2016462	Cxcl10	1	0.75106	1.84	0.0108	5.72e-08	0.0288	4.19e-07
A_51_P503494	Arc	1	0.311913	0.73937	0.00306	2.63e-09	0.00975	2.53e-08
A_66_P125226	TC1653260	1	0.79458	1.02408	2.64e-08	3.99e-11	3.27e-07	5.6e-10
A_55_P2173623	Samd1	1	0.789792	1.06664	6.63e-08	3.4e-11	7.46e-07	4.85e-10
A_55_P2109585	Plekha7	1	0.707176	0.95641	1.84e-06	2.62e-09	1.44e-05	2.53e-08
A_55_P1955612	Nup93	1	0.653552	0.79131	1.3e-07	1.49e-09	1.36e-06	1.52e-08
A_55_P2174601	Plekha7	1	0.818335	0.99783	7.15e-07	9.76e-09	6.25e-06	8.41e-08
A_30_P01018981	chr7:13533925-13544525_F	1	1.01622	1.42792	1.98e-05	2.93e-08	0.00012	2.28e-07
A_55_P2786477	Lysmd2	1	1.39137	1.60431	6.91e-07	3.43e-08	6.05e-06	2.64e-07
A_52_P940978	W15861	1	0.479904	0.64059	0.000129	1.29e-06	0.000621	7.08e-06
A_55_P2145804	Aen	1	0.46393	0.6674	0.000175	4.71e-07	0.000806	2.84e-06
A_55_P2141860	Aen	1	0.420384	0.61276	0.00118	8e-06	0.00429	3.71e-05
A_52_P443705	Aen	1	0.576192	0.80354	6.65e-06	7.33e-09	4.56e-05	6.48e-08
A_52_P564962	Specc1	1	0.452851	0.7455	5.81e-06	8.11e-11	4.04e-05	1.06e-09
A_51_P153982	Specc1	1	1.35904	1.78887	9.26e-11	2.25e-14	1.94e-09	5.7e-13
A_51_P407351	Ly75	1	0.504576	0.68883	1.55e-06	1.64e-09	1.24e-05	1.66e-08
A_55_P2183508	Hist1h1d	1	0.980996	1.4953	6.05e-05	2.53e-08	0.00032	2e-07
A_51_P452637	Pdp1	1	0.482526	0.85285	7.52e-05	1e-09	0.000387	1.06e-08
A_51_P311038	Adamts15	1	0.726157	1.59428	1.21e-05	5.28e-14	7.76e-05	1.26e-12
A_55_P2219765	Wnt5a	1	0.7357	0.89295	1.64e-05	5.19e-07	0.000102	3.1e-06
A_52_P250865	Wnt5a	1	0.509954	0.73357	0.000157	4e-07	0.000735	2.46e-06
A_65_P13959	BF123512	1	0.353105	0.74353	0.000126	2.4e-11	0.000606	3.52e-10
A_66_P109832	Fgd1	1	0.627083	0.75773	4.37e-08	4.29e-10	5.15e-07	4.85e-09
A_55_P2418745	D230034L24Rik	1	0.976255	1.07473	0.000135	3.52e-05	0.000646	0.000141
A_51_P349192	2210013O21Rik	1	0.673754	0.5808	1.38e-06	1.79e-05	1.12e-05	7.69e-05
A_55_P2735295	Robo1	1	0.787167	1.23451	0.0021	6.31e-06	0.00706	2.99e-05
A_66_P100610	A230048O21Rik	1	0.489987	0.71461	3.51e-06	9.59e-10	2.58e-05	1.02e-08
A_52_P158527	Bcl2l11	1	0.735154	1.09393	8.57e-05	7.57e-08	0.000435	5.4e-07
A_52_P456750	Aph1b	1	0.591196	1.17278	0.00229	7.96e-08	0.00761	5.65e-07
A_55_P2724604	Aph1c	1	0.630337	0.94107	2.57e-05	1.06e-08	0.000151	9.11e-08
A_51_P470242	Rasl2-9	1	0.687649	0.73053	2.99e-08	7.27e-09	3.68e-07	6.43e-08
A_52_P350537	Mtmr11	1	1.8631	1.75776	1.57e-13	9.68e-13	5.64e-12	1.82e-11
A_51_P440535	Mlkl	1	0.556185	0.97895	0.000191	6.4e-09	0.000871	5.72e-08
A_51_P199354	Lamc1	1	0.554589	0.61642	3.07e-06	4.12e-07	2.29e-05	2.52e-06
A_55_P2090194	ENSMUST00000033486	1	0.670374	0.91754	6.43e-06	1.09e-08	4.43e-05	9.33e-08
A_52_P418644	Plp2	1	0.655775	0.9828	1.21e-06	9.78e-11	9.96e-06	1.27e-09
A_55_P1998761	Adck4	1	0.210249	0.75264	0.0921	1.91e-07	0.171	1.25e-06
A_51_P367125	Pold1	1	0.339235	0.6892	0.0138	4.78e-06	0.0354	2.33e-05
A_55_P1954231	Lrtm2	1	0.700062	1.17212	0.000718	2.46e-07	0.00278	1.58e-06
A_30_P01026237	chr9:121845920-121858120_F	1	0.62698	0.7218	0.0397	0.0187	0.0856	0.0382
A_30_P01027361	chr6:135294099-135300310_F	1	0.329864	0.60114	0.00464	2.23e-06	0.0139	1.16e-05
A_51_P427171	Lacc1	1	0.732954	0.73099	2.63e-06	2.76e-06	1.99e-05	1.41e-05
A_52_P84096	Pgd	1	0.876621	1.01691	6.79e-09	1.5e-10	9.56e-08	1.87e-09
A_55_P2504780	Adamts9	1	0.713716	0.54416	1.87e-07	2.52e-05	1.88e-06	0.000105
A_52_P515036	Htatip2	1	0.821294	0.77429	2.15e-12	1.23e-11	6.14e-11	1.91e-10
A_51_P228883	Htatip2	1	0.925959	0.75859	7.5e-15	4.09e-12	3.26e-13	6.85e-11
A_51_P424338	Nqo1	1	1.48061	1.07486	2.18e-12	1.23e-08	6.22e-11	1.04e-07
A_55_P2903052	Atp2b2	1	2.23404	1.615	8.86e-14	1.08e-09	3.29e-12	1.13e-08
A_51_P256384	Atp2b2	1	2.4812	1.89985	2.47e-13	5.59e-10	8.65e-12	6.22e-09
A_55_P1987914	Map4k4	1	0.791736	0.67822	2.15e-08	5.88e-07	2.72e-07	3.48e-06
A_51_P233101	Ltbp3	1	0.615475	0.49199	1.86e-06	7e-05	1.46e-05	0.000264
A_55_P2116496	Tuba1b	1	0.709395	0.50625	5.05e-09	5.56e-06	7.32e-08	2.67e-05
A_55_P2912968	Tuba3a	1	0.791054	0.55637	4.28e-08	3.06e-05	5.06e-07	0.000125
A_55_P2108837	Tuba1c	1	0.6207	0.4416	1.64e-06	0.000293	1.31e-05	0.000959
A_55_P2740841	Tuba1c	1	0.801161	0.67538	3.92e-10	2.67e-08	7.18e-09	2.09e-07
A_55_P2722644	Tuba1c	1	0.7823	0.64951	1.03e-08	5.89e-07	1.4e-07	3.48e-06
A_65_P11216	ENSMUST00000101281	1	0.627508	0.5083	8.15e-05	0.00103	0.000416	0.00294
A_51_P346874	1700112E06Rik	1	1.2899	0.8502	3.07e-13	2.63e-08	1.05e-11	2.07e-07
A_55_P2487834	1700112E06Rik	1	1.26476	0.8809	2.39e-12	3.42e-08	6.75e-11	2.64e-07
A_55_P2736465	1700112E06Rik	1	1.21606	0.92571	1.59e-13	4.52e-10	5.7e-12	5.1e-09
A_51_P311958	Orm3	1	3.31758	2.31941	2e-11	1.53e-07	4.74e-10	1.02e-06
A_55_P2728128	Taf1b	1	0.731008	0.52536	5.34e-09	5.12e-06	7.71e-08	2.47e-05
A_55_P1971854	Vcpkmt	1	0.938735	0.83058	6.38e-13	2.44e-11	2.04e-11	3.57e-10
A_52_P608755	Vcpkmt	1	0.916142	0.89575	1.57e-12	3.09e-12	4.61e-11	5.27e-11
A_51_P437050	Heg1	1	0.826024	1.07773	8.63e-11	2.76e-14	1.81e-09	6.91e-13
A_55_P2744082	Prelid2	1	3.75837	3.64969	3.32e-23	1.06e-22	5.22e-21	1.18e-20
A_51_P480119	Prelid2	1	3.45833	3.43831	1.86e-22	2.33e-22	2.65e-20	2.43e-20
A_55_P2737334	Tmprss2	1	1.35449	1.31069	2.32e-15	7.02e-15	1.09e-13	1.94e-13
A_55_P2029682	Fry	1	0.857281	0.85682	7.44e-13	7.56e-13	2.35e-11	1.46e-11
A_51_P267508	2010012O05Rik	1	0.530092	0.60953	1.59e-09	3.75e-11	2.56e-08	5.3e-10
A_51_P464029	Fads3	1	0.896984	1.34205	3.17e-12	4.55e-18	8.76e-11	2.25e-16
A_55_P2738807	Psd4	1	0.547492	0.65146	1.63e-06	4.64e-08	1.3e-05	3.47e-07
A_51_P295315	Ankrd2	1	0.94058	1.009	4.25e-06	1.18e-06	3.06e-05	6.56e-06
A_51_P427516	Thsd1	1	0.779005	0.52836	8.05e-11	7.71e-07	1.7e-09	4.45e-06
A_51_P317191	Eepd1	1	0.591783	0.6292	6.77e-05	2.76e-05	0.000354	0.000114
A_51_P312952	Tdrd12	1	0.209276	0.77168	0.0307	1.83e-10	0.0692	2.24e-09
A_66_P104980	Tceal5	1	0.325924	0.87644	0.0708	1.02e-05	0.137	4.65e-05
A_51_P246066	Slamf9	1	0.271568	0.9003	0.0663	1.46e-07	0.13	9.8e-07
A_51_P343517	Ly6d	1	0.934346	2.50101	0.00119	6.13e-12	0.0043	1e-10
A_51_P426754	Anxa5	1	0.44977	0.78173	0.000302	2.07e-08	0.0013	1.67e-07
A_66_P107193	Gipc2	1	0.664111	1.22703	0.000451	1.1e-08	0.00186	9.39e-08
A_51_P446131	Gipc2	1	0.589781	1.09197	0.000893	4.38e-08	0.00335	3.3e-07
A_51_P324351	Mfi2	1	0.362012	0.68281	0.000579	1.14e-08	0.0023	9.67e-08
A_51_P368237	Dnah1	1	0.717136	1.28594	4.89e-05	3.11e-10	0.000265	3.62e-09
A_66_P104901	Msmo1	1	0.079526	0.63047	0.628	0.000358	0.737	0.00115
A_55_P2023419	Gm10687	1	0.404383	0.67869	3.18e-05	8.25e-10	0.000182	8.86e-09
A_51_P486810	Gpx2	1	0.638722	1.01206	1.33e-05	8.57e-10	8.39e-05	9.16e-09
A_52_P578581	Igsf11	1	0.735954	0.78937	1.65e-07	3.58e-08	1.69e-06	2.75e-07
A_55_P2728693	Adamts14	1	0.461	0.79349	0.000255	1.89e-08	0.00113	1.54e-07
A_55_P1978316	Adamts14	1	0.409755	1.05232	0.00294	2.96e-10	0.00942	3.46e-09
A_55_P2509368	AI314278	1	0.556233	1.36062	4.04e-05	1.95e-14	0.000223	5e-13
A_51_P451482	Anxa9	1	0.301308	0.59316	0.00183	5.5e-08	0.00625	4.05e-07
A_55_P2085940	Dot1l	1	0.303848	0.62085	4.66e-06	8.54e-14	3.32e-05	1.97e-12
A_55_P2109354	Dot1l	1	0.326651	0.62868	4.36e-06	5.02e-13	3.13e-05	1e-11
A_52_P158772	Nrg1	1	0.56373	1.58179	1.57e-07	1.9e-21	1.61e-06	1.71e-19
A_55_P2874801	Nrg1	1	0.398235	0.98169	2.4e-05	4.79e-15	0.000142	1.36e-13
A_55_P2085835	5330417C22Rik	1	0.19091	1.2189	0.03	3.28e-18	0.0678	1.68e-16
A_55_P2047768	Serpinb6c	1	0.813487	1.64101	8.66e-10	1.2e-19	1.48e-08	7.88e-18
A_55_P2066727	Serpinb6a	1	0.830394	1.60257	4.52e-10	2.49e-19	8.17e-09	1.55e-17
A_65_P04841	Serpinb6a	1	1.10988	1.97765	4.78e-09	1.31e-16	6.94e-08	4.93e-15
A_52_P577388	Epdr1	1	1.05054	1.91514	1.57e-08	3.36e-16	2.05e-07	1.18e-14
A_66_P120957	ENSMUST00000120696	1	0.567043	1.16862	1.84e-07	2.24e-16	1.86e-06	8.11e-15
A_51_P486618	Akr1b10	1	1.07201	1.56112	2.83e-11	3.84e-17	6.52e-10	1.6e-15
A_52_P402786	Prom1	1	1.37319	2.78882	1.19e-08	4.72e-18	1.59e-07	2.33e-16
A_51_P171200	Golm1	1	0.802343	1.53592	1.21e-10	5.37e-20	2.46e-09	3.68e-18
A_51_P123676	Synpo	1	1.0771	1.68554	8.31e-08	5.83e-13	9.11e-07	1.15e-11
A_51_P322273	Ptp4a3	1	0.420023	0.7499	2.17e-05	8e-11	0.00013	1.05e-09
A_51_P128987	Akr1b8	1	0.524972	0.68366	8.31e-05	1.1e-06	0.000423	6.17e-06
A_52_P367760	Calml4	1	0.465255	0.86088	0.000422	9.26e-09	0.00175	8.02e-08
A_55_P2023200	Miox	1	0.853001	1.18234	3.19e-07	1.3e-10	3.03e-06	1.65e-09
A_66_P110742	ENSMUST00000067743	1	0.534279	0.77187	1.88e-05	1.43e-08	0.000115	1.19e-07
A_51_P323081	Bhlhb9	1	0.368396	0.67347	0.0197	6.22e-05	0.0475	0.000237
A_55_P2483417	Cand2	1	0.348721	0.82603	0.00277	2.01e-09	0.00894	1.99e-08
A_55_P1976097	Fads3	1	0.372906	0.75385	9.79e-05	4.5e-11	0.00049	6.25e-10
A_51_P201721	Crtap	1	0.340279	0.6472	0.00189	1.26e-07	0.00644	8.6e-07
A_51_P339943	Nid1	1	0.791333	1.72612	5.4e-06	1.34e-14	3.79e-05	3.53e-13
A_55_P2713980	Plxna3	1	0.635517	0.86578	6.91e-06	1.35e-08	4.71e-05	1.13e-07
A_55_P2501349	Csnk1e	1	0.469235	0.66268	5.59e-09	3.7e-13	8.02e-08	7.59e-12
A_55_P2713985	Plxna3	1	0.406851	0.62182	0.000299	3.33e-07	0.0013	2.08e-06
A_51_P397673	Pcsk9	1	0.188425	0.63704	0.0578	4.55e-08	0.117	3.41e-07
A_55_P2043267	Cdc42se1	1	0.484449	0.77758	4.92e-05	5.32e-09	0.000266	4.83e-08
A_51_P512591	Cdc42se1	1	0.315176	0.66624	0.00517	1.57e-07	0.0153	1.05e-06
A_55_P2083121	Vill	1	0.505224	0.95004	0.00186	1.54e-07	0.00634	1.03e-06
A_52_P436524	Sytl5	1	0.717268	0.97641	1.16e-05	2.84e-08	7.47e-05	2.22e-07
A_51_P386648	Glod5	1	0.75187	0.94549	5.79e-06	6.58e-08	4.03e-05	4.77e-07
A_51_P374137	Bco1	1	0.344983	0.62299	0.000901	7.75e-08	0.00338	5.51e-07
A_51_P181565	Hbegf	1	0.307999	0.69926	0.036	1.28e-05	0.0789	5.69e-05
A_51_P338413	Stap1	1	0.376516	0.69443	0.0452	0.000436	0.0953	0.00137
A_52_P445360	Krt20	1	0.236924	2.14107	0.0605	2.11e-21	0.121	1.88e-19
A_55_P2732016	Il7	1	0.266557	1.27512	0.0767	4.34e-11	0.147	6.04e-10
A_52_P447567	5330417C22Rik	1	0.416474	1.70568	0.000132	3.73e-21	0.000633	3.18e-19
A_66_P128318	Prom1	1	0.658669	1.97768	1.23e-06	7.34e-21	1.01e-05	6.05e-19
A_51_P277336	Sdpr	1	0.353234	1.07568	0.00293	2.28e-12	0.0094	4.01e-11
A_51_P468073	Ggt1	1	0.188994	0.89358	0.069	2.74e-11	0.135	3.97e-10
A_51_P246543	Ebf3	1	0.055139	0.82139	0.649	2.06e-08	0.754	1.67e-07
A_51_P440807	Crat	1	0.322868	0.70207	0.015	1.77e-06	0.0379	9.43e-06
A_52_P429364	Ccdc69	1	0.110996	0.59993	0.432	9.7e-05	0.565	0.000355
A_55_P2838414	Zbed4	1	0.026701	0.60132	0.833	1.9e-05	0.89	8.15e-05
A_55_P2012221	Armcx2	1	0.255153	0.58545	0.0353	1.02e-05	0.0777	4.61e-05
A_55_P2090025	Mest	1	0.31553	1.02539	0.0235	1.37e-09	0.0553	1.41e-08
A_55_P2071132	Tnfrsf23	1	0.142468	0.83927	0.297	1.62e-07	0.427	1.08e-06
A_52_P337259	Heyl	1	0.343662	0.58665	0.0536	0.0015	0.11	0.00412
A_55_P2004007	LOC102639543	1	0.31717	0.69193	0.171	0.004	0.279	0.00986
A_51_P161021	Ifit2	1	0.258891	0.69667	0.0637	6.45e-06	0.126	3.05e-05
A_51_P154842	Oas1f	1	0.52985	0.77419	0.00136	9.72e-06	0.00485	4.44e-05
A_55_P1998943	Oas1a	1	0.520094	0.72365	0.00063	6.4e-06	0.00248	3.03e-05
A_55_P1963920	Scimp	1	0.078701	0.61056	0.65	0.000936	0.754	0.00272
A_55_P2038262	Phf11b	1	0.119892	0.64452	0.455	0.000204	0.586	0.000694
A_55_P2103698	Isg15	1	0.22344	0.84748	0.0935	6.07e-08	0.173	4.42e-07
A_66_P101942	Gm9706	1	0.259106	0.90879	0.0963	3.82e-07	0.177	2.36e-06
A_55_P2114953	Usp18	1	0.606629	0.83725	0.000663	7.94e-06	0.00259	3.69e-05
A_55_P2911888	Ifit1	1	0.021847	0.63698	0.884	0.000104	0.926	0.000376
A_55_P2000595	ENSMUST00000119644	1	0.173047	0.81581	0.585	0.0129	0.701	0.0277
A_52_P669128	Slc5a1	1	0.111009	0.89967	0.255	4.84e-12	0.38	8.03e-11
A_51_P294375	5730559C18Rik	1	-0.019563	0.61231	0.862	2.02e-06	0.911	1.06e-05
A_51_P358765	Spp1	1	0.204592	1.38237	0.382	3.65e-07	0.514	2.26e-06
A_52_P354682	Elovl7	1	0.075468	0.59405	0.609	0.000199	0.721	0.000677
A_55_P2062246	Tgtp2	1	-0.142719	0.68395	0.567	0.00822	0.685	0.0185
A_51_P444290	Slamf8	1	-0.116004	0.82034	0.466	4.87e-06	0.596	2.37e-05
A_55_P2799346	Spats2l	1	0.093407	0.8386	0.468	4.87e-08	0.598	3.63e-07
A_52_P416086	Wfdc3	1	-0.260568	0.9857	0.253	7.16e-05	0.378	0.000269
A_55_P2798063	Parvg	1	-0.07396	0.69659	0.651	9.5e-05	0.755	0.000348
A_52_P510592	Adamts2	1	0.029882	0.71688	0.785	4.57e-08	0.857	3.42e-07
A_51_P484111	Matn2	1	0.130239	0.58753	0.401	0.000408	0.534	0.00129
A_55_P2742136	Matn2	1	0.094563	0.62164	0.562	0.000382	0.681	0.00122
A_51_P437079	5730559C18Rik	1	0.252229	0.94659	0.0711	1.36e-08	0.138	1.14e-07
A_52_P602669	Serpinb6d	1	0.274455	0.9583	0.134	3.18e-06	0.23	1.61e-05
A_55_P2744848	Epdr1	1	0.207303	0.76821	0.0487	1.98e-09	0.101	1.97e-08
A_51_P385099	Tnf	1	-0.000928	0.70822	0.994	1.44e-06	0.997	7.82e-06
A_55_P2016459	Cxcl10	1	0.335851	0.63163	0.0161	2.49e-05	0.0401	0.000104
A_55_P2788594	Mmp12	1	0.501329	2.1421	0.0253	8.92e-13	0.0587	1.69e-11
A_51_P184484	Mmp13	1	0.310545	1.38022	0.0732	2.32e-10	0.141	2.78e-09
A_51_P313674	Mmp12	1	0.165288	0.9868	0.279	5.35e-08	0.408	3.94e-07
A_51_P237668	Bex2	1	0.0161	0.65245	0.892	1.7e-06	0.931	9.09e-06
A_52_P299771	Bcl2a1c	1	-0.127355	0.78012	0.515	0.000225	0.641	0.000757
A_55_P1978424	Bcl2a1d	1	-0.404001	0.90369	0.135	0.0014	0.231	0.00387
A_51_P123625	Irg1	1	-0.14183	1.22223	0.639	0.000192	0.746	0.000656
A_51_P246653	Clec7a	1	-0.288731	0.71915	0.226	0.00374	0.347	0.00929
A_52_P467389	Slc15a3	1	-0.144293	0.65163	0.427	0.000755	0.56	0.00224
A_55_P1992959	Pfkfb4	1	0.139896	0.93009	0.463	1.25e-05	0.594	5.58e-05
A_55_P2025687	Muc4	1	0.011911	0.78426	0.925	1.45e-07	0.953	9.75e-07
A_55_P2067425	Dpf1	1	-0.13407	0.58502	0.505	0.00535	0.632	0.0127
A_55_P2509188	Gm17746	1	0.128594	0.77122	0.582	0.00178	0.699	0.0048
A_51_P480241	Elf3	1	-0.023402	0.70717	0.879	3.34e-05	0.922	0.000135
A_55_P2000224	Cd63	1	0.106019	0.80141	0.488	3.63e-06	0.616	1.82e-05
A_51_P303424	Itgax	1	0.121377	0.9352	0.566	5.57e-05	0.684	0.000214
A_52_P350664	Pygb	1	-0.004544	0.71111	0.977	4.61e-05	0.986	0.000181
A_52_P227937	Cystm1	1	-0.12274	0.68533	0.339	2.53e-06	0.471	1.3e-05
A_55_P2068812	Pkm	1	0.269326	0.92257	0.0536	2.25e-08	0.11	1.8e-07
A_55_P2761004	Pkm	1	0.237755	0.74138	0.0749	9.56e-07	0.144	5.42e-06
A_55_P2157627	ENSMUST00000118061	1	0.292067	0.70837	0.00866	3.49e-08	0.0238	2.69e-07
A_55_P2911825	Aldh18a1	1	0.336269	0.91096	0.0965	3.54e-05	0.177	0.000142
A_51_P381260	Fxyd5	1	0.166156	0.63102	0.263	9.03e-05	0.39	0.000333
A_51_P101929	Lgals3	1	0.301102	0.99717	0.194	7.58e-05	0.308	0.000284
A_55_P2171116	Lgals3	1	0.227056	0.8939	0.32	0.000271	0.452	0.000894
A_52_P110070	5730416F02Rik	1	0.105867	0.68869	0.46	1.59e-05	0.591	6.92e-05
A_51_P283004	Tinag	1	0.081955	0.78249	0.689	0.000382	0.786	0.00122
A_51_P510891	Afp	1	-0.015948	0.81737	0.946	0.00116	0.968	0.00327
A_51_P129464	Scd2	1	-0.273286	1.00944	0.416	0.00404	0.549	0.00992
A_66_P115451	Gm5122	1	-0.102874	0.66226	0.62	0.00243	0.73	0.00634
A_51_P419017	Pde10a	1	-0.160909	0.64811	0.22	9.14e-06	0.339	4.2e-05
A_55_P2115057	Tuba1a	1	0.467919	0.75537	0.00885	6.29e-05	0.0242	0.000239
A_51_P169745	Tuba1a	1	0.527359	0.7474	0.00517	0.00014	0.0153	0.000494
A_52_P1026777	Ecscr	1	0.278749	0.64838	0.0385	1.09e-05	0.0835	4.91e-05
A_55_P2744898	Ecscr	1	0.370925	0.66578	0.00502	3.52e-06	0.0149	1.76e-05
A_55_P2116111	D8Ertd82e	1	0.193332	0.63506	0.125	6.18e-06	0.218	2.94e-05
A_51_P153124	Emcn	1	0.123549	0.63637	0.334	8.6e-06	0.466	3.97e-05
A_52_P564544	Fabp4	1	0.565576	1.51205	0.00104	4.3e-12	0.00383	7.19e-11
A_51_P336833	Fabp4	1	0.426313	1.23176	0.0121	1.69e-09	0.0316	1.7e-08
A_51_P204486	Exoc3l4	1	0.258955	1.1627	0.0602	4.45e-11	0.12	6.2e-10
A_52_P183038	Impdh1	1	0.302037	0.79186	0.00535	1.13e-09	0.0158	1.18e-08
A_52_P594756	Asb4	1	0.523376	1.07836	0.000555	1.18e-09	0.00222	1.22e-08
A_55_P1955656	Ctla2a	1	0.262074	0.9616	0.0467	2.02e-09	0.098	1.99e-08
A_52_P209484	Tmem88	1	0.11218	0.64002	0.408	2.09e-05	0.541	8.87e-05
A_52_P686785	Lyve1	1	-0.049632	0.80137	0.83	0.0011	0.888	0.00314
A_66_P106385	Daf2	1	0.440099	0.68227	0.00398	2.47e-05	0.0122	0.000103
A_51_P388412	Cd55	1	0.418852	0.70494	0.0207	0.000212	0.0497	0.000719
A_55_P2236291	Ppap2a	1	0.389911	0.66656	0.0618	0.00205	0.123	0.00545
A_55_P1982049	Icam2	1	0.79764	1.03636	1.17e-06	3.9e-09	9.71e-06	3.64e-08
A_55_P2625988	Gatm	1	0.524674	0.67222	0.00104	4.89e-05	0.00382	0.00019
A_51_P489522	Ctla2b	1	0.279432	0.87313	0.0585	2.63e-07	0.118	1.68e-06
A_51_P176365	Gimap5	1	0.321384	0.79029	0.0262	1.06e-06	0.0604	5.93e-06
A_55_P2798306	Npl	1	0.303031	0.66847	0.0433	3.66e-05	0.092	0.000146
A_52_P100926	Il1a	1	0.261113	0.62205	0.0765	8.69e-05	0.146	0.000321
A_66_P105132	Oas1g	1	0.280901	0.61163	0.0155	1.89e-06	0.0388	9.98e-06
A_55_P2180904	Optc	1	0.249874	0.58988	0.0341	5.59e-06	0.0755	2.68e-05
A_52_P412585	Ear1	1	0.283815	0.782	0.224	0.00145	0.345	0.00399
A_55_P2157008	Ear10	1	0.185775	0.6533	0.397	0.00431	0.529	0.0105
A_51_P455338	Rnase2a	1	0.14439	0.58906	0.475	0.00522	0.604	0.0125
A_55_P2723014	Ear12	1	0.105719	0.61746	0.614	0.00479	0.725	0.0115
A_51_P290074	Fabp7	1	0.455749	0.87002	0.0805	0.00138	0.153	0.00382
A_66_P116441	Ms4a6d	1	0.10103	0.69819	0.618	0.00117	0.729	0.00332
A_55_P2025937	ENSMUST00000087884	1	0.071632	0.61855	0.636	0.000166	0.744	0.000575
A_51_P491987	Ripk3	1	0.511637	0.81423	0.00466	2.22e-05	0.014	9.36e-05
A_55_P2805883	Il2rg	1	0.232837	0.58801	0.112	0.000175	0.199	0.000603
A_55_P1962305	Plac8	1	0.470381	0.64302	0.0102	0.000652	0.0273	0.00197
A_51_P120470	Cd68	1	0.257492	0.61115	0.18	0.0023	0.29	0.00602
A_51_P490305	Ifi30	1	0.240377	0.76298	0.218	0.000261	0.337	0.000865
A_55_P2183692	Rgs19	1	0.326519	0.58656	0.0246	0.000135	0.0573	0.000479
A_51_P312035	Cd300e	1	0.34143	0.85253	0.189	0.00175	0.301	0.00472
A_55_P2162880	Cyp3a57	1	1.26788	1.05306	8.18e-14	2.31e-11	3.06e-12	3.39e-10
A_51_P489367	Cyp3a25	1	1.17089	0.95636	5.83e-13	2.08e-10	1.87e-11	2.52e-09
A_30_P01033582	chr8:124697835-124699013_F	1	0.840033	0.82054	8.78e-13	1.8e-12	2.74e-11	3.22e-11
A_55_P2293414	1700001C19Rik	1	0.844359	0.8872	4.01e-10	1.05e-10	7.31e-09	1.35e-09
A_52_P271200	1700001C19Rik	1	0.871153	0.8154	1.32e-10	7.72e-10	2.66e-09	8.36e-09
A_55_P2504970	Synj2	1	0.901897	1.20177	3.24e-07	3.85e-10	3.07e-06	4.39e-09
A_55_P2508519	Platr22	1	0.795059	1.03503	1.06e-09	5.88e-13	1.78e-08	1.16e-11
A_66_P124422	Slc25a48	1	0.632069	0.75038	1.78e-06	5.43e-08	1.4e-05	4e-07
A_52_P291509	Gtf2h2	1	0.435129	0.60507	7.27e-12	1.69e-16	1.87e-10	6.24e-15
A_55_P2033864	Plekha8	1	0.520463	0.68484	1.04e-09	4.11e-13	1.74e-08	8.34e-12
A_30_P01024714	chr1:90508551-90508788_R	1	0.933785	0.86648	2.39e-11	1.92e-10	5.59e-10	2.34e-09
A_55_P2735720	Dock6	1	0.488639	0.67008	3.5e-06	4.49e-09	2.57e-05	4.15e-08
A_52_P265762	9530068E07Rik	1	0.848507	0.90557	5.24e-11	8.1e-12	1.15e-09	1.29e-10
A_66_P102647	Plxnb3	1	1.21805	1.16915	8.26e-11	2.53e-10	1.74e-09	3e-09
A_66_P123429	Gm39590	1	0.632589	0.80511	1.44e-07	4.63e-10	1.49e-06	5.21e-09
A_66_P140096	Tmem2	1	0.588199	0.87895	8.86e-09	1.14e-13	1.22e-07	2.57e-12
A_51_P118237	Sgk1	1	1.24864	1.8052	3.27e-06	1.08e-09	2.42e-05	1.13e-08
A_66_P118343	ENSMUST00000140773	1	0.579432	0.80694	0.000298	2e-06	0.00129	1.05e-05
A_55_P2809063	D19Bwg1357e	1	0.474623	0.60413	6.68e-08	1.78e-10	7.51e-07	2.18e-09
A_55_P1976958	ENSMUST00000118416	1	0.477052	0.60143	1.2e-09	1.82e-12	1.98e-08	3.26e-11
A_51_P181341	Necab2	1	0.902596	1.2372	7.85e-09	1.44e-12	1.09e-07	2.62e-11
A_55_P2426884	TC1642277	1	0.604742	0.74438	8.35e-08	5.71e-10	9.15e-07	6.33e-09
A_52_P501969	Naa35	1	0.562366	0.67978	1.49e-07	1.83e-09	1.54e-06	1.83e-08
A_52_P41985	Rnps1	1	0.593507	0.75139	2.43e-07	1.02e-09	2.38e-06	1.07e-08
A_55_P2154690	Smarca4	1	0.717537	1.06058	6.19e-06	1.57e-09	4.28e-05	1.59e-08
A_51_P352381	Dhrs4	1	0.962393	1.2441	9.75e-15	1.18e-18	4.18e-13	6.42e-17
A_66_P126707	Dhrs4	1	0.895602	1.18855	8.67e-15	3.92e-19	3.74e-13	2.34e-17
A_55_P2717847	Slc23a2	1	1.23898	1.63729	1.09e-15	4.55e-20	5.4e-14	3.16e-18
A_51_P308961	Hmgcl	1	0.696304	0.81602	1.65e-11	1.33e-13	3.95e-10	2.97e-12
A_55_P2917815	Hmgcl	1	0.780619	0.87865	6.12e-12	1.63e-13	1.6e-10	3.56e-12
A_51_P509137	Hrk	1	0.880309	1.0388	4.62e-13	2.11e-15	1.52e-11	6.44e-14
A_51_P157976	Mmab	1	0.741099	0.79105	5.01e-07	1.31e-07	4.55e-06	8.88e-07
A_51_P169527	Mvk	1	0.744135	1.02924	9.65e-07	6.16e-10	8.18e-06	6.78e-09
A_51_P292057	Tbl1xr1	1	0.93171	0.95085	2.26e-08	1.41e-08	2.86e-07	1.18e-07
A_66_P136935	Mill1	1	0.608452	0.72075	1.75e-07	3.66e-09	1.78e-06	3.44e-08
A_51_P505132	Rsad2	1	1.41028	1.91028	1.82e-09	3.33e-13	2.89e-08	6.87e-12
A_55_P2830660	Cmpk2	1	1.12559	1.4353	2e-10	1.56e-13	3.87e-09	3.41e-12
A_52_P670026	Rsad2	1	1.71608	2.73251	3.22e-10	1.67e-16	5.99e-09	6.19e-15
A_55_P1988018	Gng7	1	0.734793	0.83843	7.67e-09	2.68e-10	1.07e-07	3.16e-09
A_55_P2205638	AI509287	1	0.506317	0.65358	5.15e-07	1.59e-09	4.66e-06	1.61e-08
A_51_P145010	Col22a1	1	0.349091	0.61163	0.0026	1.32e-06	0.00849	7.23e-06
A_55_P2096722	Gm13420	1	0.357153	0.62124	0.00118	3e-07	0.00429	1.89e-06
A_66_P101275	Mmab	1	0.453034	0.68102	4.54e-05	2.21e-08	0.000248	1.77e-07
A_51_P100309	Oprm1	1	0.4835	0.60708	5.79e-05	1.35e-06	0.000308	7.4e-06
A_55_P2506215	Mad2l2	1	0.554267	0.63712	1.51e-05	1.34e-06	9.4e-05	7.32e-06
A_66_P137508	Mad2l2	1	0.549142	0.68527	7.59e-06	1.1e-07	5.11e-05	7.58e-07
A_55_P1966863	Mad2l2	1	0.505005	0.6451	9.4e-06	8.75e-08	6.18e-05	6.16e-07
A_66_P121789	Ifi27	1	0.378473	0.61181	0.00332	8.98e-06	0.0104	4.13e-05
A_66_P107179	Zfp839	1	0.61653	0.53388	0.00148	0.00527	0.00521	0.0126
A_65_P15571	Mid1	1	0.175998	0.72921	0.527	0.0113	0.651	0.0246
A_30_P01026264	chrX:50400250-50410825_F	1	0.497406	0.73436	0.0843	0.0124	0.159	0.0266
A_51_P238405	0610009O20Rik	1	0.794453	1.18944	2.08e-10	8.04e-16	4.01e-09	2.63e-14
A_55_P2180301	Clcn5	1	0.818052	1.58367	2.63e-12	2.06e-22	7.34e-11	2.16e-20
A_51_P450740	Ptpn21	1	0.550002	0.92211	3.44e-07	5.59e-13	3.25e-06	1.1e-11
A_52_P403405	Aqp7	1	0.605915	0.82799	1.75e-07	8.7e-11	1.78e-06	1.14e-09
A_55_P2713630	Gas7	1	0.658528	1.00302	2.82e-09	1.33e-14	4.31e-08	3.51e-13
A_55_P2179030	Ostf1	1	0.556724	0.72754	2.14e-16	1.16e-20	1.19e-14	9.15e-19
A_51_P159610	Ccdc120	1	1.34644	1.55885	1.28e-15	7.37e-18	6.29e-14	3.55e-16
A_55_P2178733	Tbc1d1	1	0.64945	0.99769	7.71e-10	1.81e-15	1.33e-08	5.61e-14
A_55_P1971298	Lonp1	1	0.809168	1.06589	2.84e-22	4.36e-27	3.86e-20	1.2e-24
A_52_P1005000	0610009O20Rik	1	2.10169	3.08237	3.88e-22	7.11e-29	5.15e-20	3.14e-26
A_55_P2078680	Tpm1	1	1.18144	1.48956	2.07e-17	3.68e-21	1.38e-15	3.15e-19
A_52_P369769	Nrg1	1	1.72684	2.77545	3.43e-17	4.33e-25	2.2e-15	7.8e-23
A_55_P1985433	Nrg1	1	2.42314	3.64078	3.55e-19	4.13e-26	3.05e-17	9.29e-24
A_51_P139678	Sprr1a	1	2.07576	3.05426	2.69e-13	4.36e-19	9.33e-12	2.56e-17
A_55_P2027136	Hist1h3f	1	0.557112	0.72203	1.61e-07	3.28e-10	1.65e-06	3.8e-09
A_66_P109395	Rpia	1	0.804962	1.10488	5.53e-07	3.55e-10	4.97e-06	4.08e-09
A_55_P2727699	Kif23	1	0.72601	1.00119	1.36e-07	4.82e-11	1.41e-06	6.66e-10
A_51_P465281	Lgals1	1	0.992324	1.18941	5.03e-08	6.27e-10	5.84e-07	6.89e-09
A_55_P2053320	Zfr2	1	0.698493	0.80397	7.18e-09	1.97e-10	1.01e-07	2.4e-09
A_55_P2647095	Prrg4	1	0.482126	0.66036	5.76e-08	1.9e-11	6.59e-07	2.83e-10
A_55_P1959496	Sbno2	1	0.489523	0.63823	7.51e-06	4.14e-08	5.07e-05	3.14e-07
A_52_P589119	Rhno1	1	0.591747	0.55574	1.2e-07	4.41e-07	1.27e-06	2.68e-06
A_55_P2105820	Tbc1d31	1	0.923477	1.18017	7.39e-09	1.08e-11	1.03e-07	1.68e-10
A_65_P18325	Tbc1d31	1	0.672208	0.86904	2.79e-08	3.92e-11	3.45e-07	5.51e-10
A_52_P306305	Akap2	1	0.60105	0.67254	7.28e-07	7.1e-08	6.34e-06	5.1e-07
A_52_P677074	ENSMUST00000183695	1	0.373064	0.62044	0.001	5.31e-07	0.00371	3.17e-06
A_55_P2008244	ENSMUST00000189380	1	0.327388	0.59469	0.00958	1.25e-05	0.0259	5.55e-05
A_66_P124515	AK037391	1	0.541168	0.78036	0.00029	9.95e-07	0.00126	5.62e-06
A_52_P667923	Hspa4l	1	0.718326	0.80797	3.52e-08	2.13e-09	4.25e-07	2.09e-08
A_55_P2606948	Hspa4l	1	0.577328	0.75872	5.41e-06	2.23e-08	3.79e-05	1.79e-07
A_55_P2609901	Ncald	1	1.28229	1.31373	3.09e-12	1.49e-12	8.55e-11	2.71e-11
A_55_P2910874	Ncald	1	1.16563	1.11363	5.38e-11	1.89e-10	1.18e-09	2.31e-09
A_52_P597371	Ncald	1	1.03161	0.90197	2.22e-12	1.07e-10	6.32e-11	1.37e-09
A_55_P2028798	Nqo2	1	0.833132	0.80915	9.15e-12	2.13e-11	2.31e-10	3.15e-10
A_55_P2797793	Robo1	1	1.60784	1.98633	4.29e-10	1.02e-12	7.78e-09	1.9e-11
A_55_P2031192	Gtdc1	1	0.927402	1.11038	4.75e-13	1.32e-15	1.55e-11	4.21e-14
A_52_P481279	Drc1	1	0.881469	1.20159	6.49e-07	5.28e-10	5.72e-06	5.89e-09
A_52_P500244	Atrn	1	0.572234	0.65594	2.48e-12	3.44e-14	6.99e-11	8.44e-13
A_52_P274496	Tspan18	1	0.675132	0.71274	5.85e-05	2.63e-05	0.000311	0.000109
A_55_P1991718	Hmmr	1	1.10864	0.81333	1.29e-06	0.00017	1.06e-05	0.000589
A_55_P2115330	Nrg4	1	2.23047	1.72849	8.36e-07	5.96e-05	7.19e-06	0.000228
A_55_P2797167	Ndrg1	1	1.40714	1.24394	1.86e-09	3.55e-08	2.95e-08	2.73e-07
A_51_P144349	Dtx4	1	1.24849	1.26	3.59e-12	2.73e-12	9.8e-11	4.7e-11
A_55_P2787754	Gm35986	1	0.881004	0.80962	0.00256	0.00522	0.00836	0.0125
A_55_P2917437	Nceh1	1	0.998933	0.73283	1.6e-07	4.04e-05	1.64e-06	0.00016
A_66_P122536	Gpi1	1	0.601757	0.62104	9.48e-05	6.11e-05	0.000476	0.000233
A_55_P2744563	Gpi1	1	0.890215	0.96876	1.33e-07	2.03e-08	1.39e-06	1.65e-07
A_52_P72434	Khk	1	0.615839	0.49766	1.72e-06	5.65e-05	1.36e-05	0.000217
A_51_P270741	Syngr1	1	0.681324	0.85206	3.59e-05	7.81e-07	0.000202	4.5e-06
A_55_P2009952	Me1	1	0.870941	0.75628	2.48e-05	0.00018	0.000146	0.000619
A_52_P235861	Peg3	1	1.01212	1.64456	2.32e-11	2.67e-18	5.45e-10	1.39e-16
A_65_P05169	Peg3	1	1.15109	1.90216	1.61e-11	9.04e-19	3.88e-10	5.03e-17
A_55_P2771369	Plekhf2	1	0.626068	0.79165	1.41e-11	9.41e-15	3.42e-10	2.53e-13
A_55_P2496218	Rbp7	1	1.28797	1.86125	3.36e-12	1.71e-17	9.23e-11	7.67e-16
A_52_P1148292	Gm20275	1	1.50768	2.17131	3.66e-16	4.95e-22	1.97e-14	4.87e-20
A_66_P137603	Ttf2	1	0.539356	0.73193	2.96e-08	1.05e-11	3.64e-07	1.64e-10
A_66_P127958	ENSMUST00000112529	1	1.00333	1.40821	6.43e-17	1.95e-22	3.93e-15	2.05e-20
A_55_P2115995	Sms	1	1.03274	1.45621	8.96e-17	2.35e-22	5.33e-15	2.44e-20
A_51_P457259	Sms	1	1.30262	1.76527	3.45e-23	1.47e-28	5.4e-21	5.92e-26
A_55_P2025911	Sms	1	1.26628	1.75316	9.13e-22	1.92e-27	1.13e-19	5.71e-25
A_55_P2089025	Slc23a2	1	0.771429	1.19446	6.32e-12	3.03e-18	1.65e-10	1.57e-16
A_55_P1971522	Kif16b	1	0.989101	1.77015	2.44e-15	7.99e-25	1.14e-13	1.35e-22
A_51_P119986	Kif16b	1	0.924882	1.5408	9.89e-16	4.89e-24	4.97e-14	7.16e-22
A_55_P2501701	Agtpbp1	1	0.82679	1.46393	5.75e-12	1.79e-20	1.51e-10	1.34e-18
A_51_P484880	Bcl2l11	1	0.903292	1.31432	1.05e-11	5.34e-17	2.62e-10	2.18e-15
A_52_P648601	Dusp9	1	1.20037	1.94136	5.64e-14	1.87e-21	2.19e-12	1.69e-19
A_55_P1985410	Reps2	1	0.541843	0.70748	1.19e-07	1.83e-10	1.26e-06	2.24e-09
A_51_P392577	Ccbl2	1	0.397739	0.82383	0.000291	2.38e-10	0.00126	2.84e-09
A_55_P1984561	Cpne2	1	0.408288	0.86661	3.08e-05	9.98e-13	0.000177	1.88e-11
A_55_P2814955	Mpp3	1	0.481106	1.03785	1.27e-05	1.02e-13	8.09e-05	2.35e-12
A_66_P126408	Gm28505	1	0.402382	0.65486	2.91e-05	1.56e-09	0.000168	1.59e-08
A_52_P160936	Gusb	1	0.330387	0.68314	3.09e-07	4.77e-16	2.94e-06	1.63e-14
A_52_P170882	Col15a1	1	0.361969	0.68396	0.00118	5.05e-08	0.00427	3.74e-07
A_55_P1981011	Slc35c2	1	0.354801	0.76152	4.24e-05	1.37e-12	0.000233	2.5e-11
A_55_P2030662	Eda	1	0.425749	0.81324	8.95e-06	2.3e-12	5.92e-05	4.04e-11
A_52_P443310	Usp43	1	0.668947	1.06519	3.56e-09	4.14e-15	5.32e-08	1.19e-13
A_55_P2154684	Smarca4	1	0.553106	0.94923	1.69e-12	1.24e-20	4.95e-11	9.67e-19
A_66_P108965	Smpdl3b	1	1.07236	1.69994	3.34e-14	2.17e-21	1.34e-12	1.93e-19
A_52_P630867	Abcc4	1	2.42081	4.23612	9.87e-19	2.42e-28	7.91e-17	9.02e-26
A_66_P107920	Rap1gapos	1	2.95603	4.7527	1.25e-21	5.35e-30	1.5e-19	2.98e-27
A_55_P2039225	Rap1gap	1	1.60417	3.00216	1.12e-13	1.4e-23	4.1e-12	1.88e-21
A_55_P2068096	Rap1gap	1	1.60423	2.84756	1.56e-14	1.03e-23	6.55e-13	1.42e-21
A_55_P2745836	Pgk1	1	0.333407	0.65398	2.47e-07	1.99e-15	2.41e-06	6.13e-14
A_30_P01027697	chr9:78107225-78118850_F	1	0.437654	0.62966	4.39e-05	5.63e-08	0.00024	4.14e-07
A_51_P216211	Pcgf1	1	0.332221	0.6157	0.00614	3.14e-06	0.0177	1.59e-05
A_51_P401153	Catsperd	1	0.5887	0.59563	1.45e-07	1.13e-07	1.5e-06	7.76e-07
A_55_P2612194	Plk4	1	0.916547	1.27311	1.49e-08	2.17e-12	1.95e-07	3.84e-11
A_66_P129928	Mvb12b	1	0.377203	0.59595	0.000149	5.04e-08	0.000703	3.74e-07
A_55_P2319035	AW011956	1	0.575621	1.01156	0.000272	1.31e-08	0.00119	1.1e-07
A_65_P07220	Slc25a48	1	0.620152	1.01613	7.99e-05	7.38e-09	0.000409	6.52e-08
A_52_P92121	Ankrd33b	1	0.384107	0.67294	0.000306	1.77e-08	0.00132	1.45e-07
A_52_P462257	Lrrc8d	1	0.517793	0.69043	7.94e-05	6.57e-07	0.000406	3.84e-06
A_51_P473940	Slc22a15	1	0.421003	0.60782	0.000584	2.98e-06	0.00232	1.51e-05
A_55_P2718157	Slc6a4	1	0.287458	0.6504	0.00605	5.59e-08	0.0175	4.11e-07
A_55_P1997106	Gyltl1b	1	0.160396	0.66128	0.0961	1.08e-08	0.177	9.21e-08
A_51_P234359	Sct	1	0.296893	0.72675	0.00765	1.91e-08	0.0214	1.56e-07
A_52_P209578	A030001D20Rik	1	0.296612	0.69868	0.0356	6.69e-06	0.0781	3.15e-05
A_52_P470505	Gnb1	1	0.542921	0.63451	5.91e-11	5.95e-13	1.28e-09	1.17e-11
A_52_P253915	Cds2	1	1.10148	1.20943	3.27e-14	1.44e-15	1.31e-12	4.54e-14
A_52_P54238	Lmf2	1	0.555156	0.62172	1.75e-13	4.35e-15	6.24e-12	1.25e-13
A_51_P478569	Adamtsl1	1	0.883796	0.77012	7.29e-12	3.46e-10	1.87e-10	3.98e-09
A_55_P1997141	Mybl2	1	0.589644	0.91068	4.35e-08	3.53e-13	5.13e-07	7.25e-12
A_52_P512427	Mkrn2os	1	0.649446	0.79744	3.33e-12	4.88e-15	9.17e-11	1.39e-13
A_66_P138174	Tmem164	1	0.556738	0.65896	0.000988	0.000137	0.00367	0.000485
A_52_P247788	Ino80c	1	0.627907	0.78185	8.36e-11	1.2e-13	1.76e-09	2.7e-12
A_51_P364231	Mad1l1	1	1.17509	1.15333	7.57e-17	1.46e-16	4.57e-15	5.47e-15
A_55_P2009091	Mad1l1	1	1.20996	1.17857	5.84e-16	1.44e-15	3.04e-14	4.53e-14
A_51_P137991	Wnt5b	1	1.32075	1.83502	1.82e-13	2.3e-18	6.47e-12	1.21e-16
A_55_P1984976	Wnt5b	1	1.40626	1.8631	9.22e-15	4.47e-19	3.97e-13	2.62e-17
A_55_P1957018	Caskin2	1	1.4566	1.65421	5.47e-15	6.81e-17	2.43e-13	2.7e-15
A_51_P429335	Prss16	1	1.1769	1.69601	6.89e-14	1.92e-19	2.63e-12	1.22e-17
A_52_P625218	Sorcs3	1	1.42932	2.07175	1.8e-15	2.33e-21	8.58e-14	2.05e-19
A_55_P1996821	ENSMUST00000040703	1	1.73715	2.14217	3.5e-16	1.79e-19	1.88e-14	1.15e-17
A_55_P2185900	Nrg4	1	1.94038	2.33672	9.31e-12	2.94e-14	2.34e-10	7.3e-13
A_52_P651034	Tmx1	1	0.685511	0.76267	2.52e-15	6.25e-17	1.18e-13	2.5e-15
A_66_P134534	Atl2	1	0.917227	1.00578	3.53e-14	1.64e-15	1.41e-12	5.11e-14
A_51_P159803	Nrg4	1	1.604	1.69189	6.26e-09	1.67e-09	8.88e-08	1.69e-08
A_55_P2185905	Nrg4	1	1.66637	1.81553	8e-10	8.01e-11	1.38e-08	1.05e-09
A_52_P260516	Pigh	1	0.777049	0.83482	1.39e-09	2.11e-10	2.26e-08	2.55e-09
A_55_P2094966	Hist2h3b	1	0.693296	0.84009	3.21e-09	1.87e-11	4.85e-08	2.79e-10
A_51_P294288	Rhbdd2	1	0.552649	0.67432	3.43e-06	6.6e-08	2.52e-05	4.78e-07
A_55_P2740779	Slc9a3r1	1	0.782603	0.99191	5.88e-11	4.52e-14	1.27e-09	1.09e-12
A_55_P2797217	Slc9a3r1	1	0.674325	0.82287	9.15e-11	2.53e-13	1.91e-09	5.32e-12
A_51_P142187	Abhd11	1	0.44115	0.61934	3.35e-12	4.79e-17	9.22e-11	1.98e-15
A_52_P560620	Abhd11	1	0.490564	0.69478	5.7e-10	1.86e-14	1.01e-08	4.78e-13
A_55_P2085295	Inf2	1	0.567626	0.80719	1.04e-07	1.41e-11	1.12e-06	2.16e-10
A_65_P07361	Trim14	1	0.542509	0.67787	3.39e-06	3.83e-08	2.5e-05	2.92e-07
A_55_P2728638	Tsen54	1	0.462959	0.66483	2.02e-07	2.6e-11	2.02e-06	3.78e-10
A_55_P1961135	Atg4d	1	0.614985	0.7348	1.83e-08	2.09e-10	2.35e-07	2.52e-09
A_51_P158876	Dctpp1	1	0.335239	0.59373	3.05e-06	3.41e-12	2.27e-05	5.79e-11
A_52_P799815	Tmem171	1	1.22537	1.71591	1.47e-12	1.99e-17	4.38e-11	8.81e-16
A_52_P94521	2510009E07Rik	1	0.92648	1.30628	5.21e-14	3.14e-19	2.03e-12	1.91e-17
A_51_P492125	Ciapin1	1	0.718342	0.85637	5.69e-09	5.75e-11	8.14e-08	7.8e-10
A_55_P2558107	Gm31896	1	0.668041	0.81387	8.59e-08	7.72e-10	9.37e-07	8.36e-09
A_51_P288916	Tmtc2	1	0.586886	0.6262	3.55e-05	1.3e-05	0.0002	5.76e-05
A_55_P2193229	A330032P22Rik	1	0.48565	0.64692	2.62e-05	1.42e-07	0.000154	9.57e-07
A_51_P341725	Mesp1	1	0.349304	0.68749	0.00381	3.18e-07	0.0118	2e-06
A_55_P2036407	Slc26a6	1	0.797569	0.83863	7.24e-08	2.35e-08	8.04e-07	1.87e-07
A_55_P2911465	Slc26a6	1	0.880016	0.89697	2.85e-08	1.84e-08	3.52e-07	1.5e-07
A_51_P451052	Pgm5	1	0.882807	0.7292	5.57e-06	0.000104	3.89e-05	0.000377
A_66_P139633	Fcor	1	0.37609	0.7328	0.0329	9.55e-05	0.0733	0.00035
A_55_P2089761	NAP097107-001	1	1.42457	1.54105	5.57e-23	2.44e-24	8.52e-21	3.77e-22
A_66_P124397	Lrp3	1	0.960063	1.01187	7.28e-20	9.87e-21	6.94e-18	7.88e-19
A_52_P87964	Pla2g12a	1	2.03593	2.4908	1.84e-21	6.29e-25	2.2e-19	1.09e-22
A_55_P2335933	0610033M10Rik	1	1.59649	1.57962	1.51e-27	2.34e-27	5.31e-25	6.78e-25
A_66_P109789	Gm31932	1	2.12259	2.21078	2.76e-28	5.08e-29	1.12e-25	2.33e-26
A_55_P2734996	Ccdc82	1	2.08364	1.97037	3.04e-30	3.16e-29	1.96e-27	1.5e-26
A_55_P1977418	Ugt2b34	1	1.35567	1.30705	1.79e-25	7.83e-25	4.26e-23	1.32e-22
A_51_P134413	Arpp19	1	1.19116	1.10699	8.49e-27	1.69e-25	2.56e-24	3.33e-23
A_55_P2738634	Spc24	1	1.78486	1.7192	7.97e-18	3.07e-17	5.53e-16	1.31e-15
A_66_P116507	Tmprss7	1	4.54949	4.47018	3.11e-38	6.65e-38	1.13e-34	2.01e-34
A_55_P2162404	Gm13021	1	3.70593	3.47877	9.74e-28	1.32e-26	3.56e-25	3.3e-24
A_30_P01020518	chr9:78104935-78116974_F	1	3.88356	4.0928	5.5e-32	5.93e-33	5.11e-29	6.31e-30
A_55_P2017116	ENSMUST00000095071	1	8.04214	8.69408	9.54e-32	3.49e-33	8.64e-29	3.95e-30
A_55_P2487509	Cyp2c55	1	7.16699	7.44859	5.56e-36	1.06e-36	1.12e-32	2.4e-33
A_51_P447785	Cyp2c55	1	7.4039	7.96056	4.04e-34	1.81e-35	5.41e-31	3.28e-32
A_51_P136781	Pnliprp1	1	7.29076	7.80283	8.96e-46	4.59e-47	3.24e-41	1.66e-42
A_30_P01024083	chr16:30939991-30940193_F	1	3.762	3.82723	1.14e-38	5.41e-39	5.16e-35	1.78e-35
A_55_P2325729	Arhgap1	1	4.0604	4.25663	3.73e-38	4.84e-39	1.23e-34	1.75e-35
A_55_P2140042	Krt31	1	6.77586	6.96618	3.07e-42	9.17e-43	2.77e-38	8.3e-39
A_30_P01018122	chr2:77715502-77719430_F	1	6.36122	6.57879	3.51e-41	8.13e-42	2.12e-37	4.91e-38
A_55_P2935946	Rnf150	1	6.6663	6.92832	6.25e-42	1.17e-42	4.53e-38	8.44e-39
A_55_P2741134	Pou5f1	1	6.06769	6.2934	4.7e-43	9.55e-44	8.51e-39	1.73e-39
A_55_P2908237	Entpd5	1	1.38702	1.45413	1.41e-22	2.18e-23	2.08e-20	2.84e-21
A_55_P2170519	4933406I18Rik	1	3.16639	3.21837	8.56e-30	4.33e-30	4.92e-27	2.5e-27
A_55_P2911110	Snx24	1	0.873958	0.88748	8.38e-17	4.86e-17	5.02e-15	2e-15
A_51_P319180	Krt4	1	1.78776	1.91113	4.46e-22	3.23e-23	5.79e-20	3.96e-21
A_51_P474187	Atg7	1	1.75226	1.73955	6.12e-23	8.16e-23	9.27e-21	9.29e-21
A_66_P119999	Atg7	1	1.59258	1.61572	4.21e-23	2.38e-23	6.52e-21	3.04e-21
A_52_P525964	Nebl	1	3.57101	3.14904	5.91e-34	1.24e-31	7.39e-31	9.15e-29
A_55_P2717214	Nebl	1	3.77974	3.3139	1.24e-34	3.36e-32	1.95e-31	2.83e-29
A_51_P210835	Nebl	1	2.02895	1.78319	7.67e-27	1.46e-24	2.35e-24	2.35e-22
A_55_P1965635	Setdb1	1	1.50818	1.36568	5.89e-26	3.26e-24	1.52e-23	4.89e-22
A_52_P658320	Mfsd7a	1	2.85861	2.16115	7.15e-30	7.21e-25	4.17e-27	1.23e-22
A_55_P2907784	Catsperd	1	2.14187	1.94301	4.35e-24	2.07e-22	8e-22	2.17e-20
A_66_P120572	Gm14488	1	2.03153	1.71471	3.68e-24	2.62e-21	6.81e-22	2.29e-19
A_66_P138472	BB043196	1	2.3586	2.17833	1.06e-21	2.26e-20	1.3e-19	1.66e-18
A_51_P112223	Gsta4	1	1.84773	1.6691	6.43e-17	2.19e-15	3.93e-15	6.66e-14
A_51_P165210	Arhgef7	1	1.29661	1.18109	3.26e-19	1e-17	2.8e-17	4.68e-16
A_51_P430637	Gstm6	1	2.96392	2.92599	1.44e-26	2.45e-26	4.22e-24	5.89e-24
A_65_P02177	Gstm4	1	3.48492	3.46379	8.88e-28	1.14e-27	3.31e-25	3.66e-25
A_55_P1966432	Gstm1	1	2.6727	2.67028	1.08e-23	1.11e-23	1.83e-21	1.53e-21
A_55_P2198983	4930415C11Rik	1	3.18655	3.01235	2.36e-26	2.33e-25	6.68e-24	4.46e-23
A_55_P2062190	Gstm1	1	2.14552	2.07913	6.71e-26	2.41e-25	1.72e-23	4.58e-23
A_51_P454949	Gstm3	1	1.82105	1.78412	1.78e-22	3.96e-22	2.54e-20	3.98e-20
A_55_P2192577	H2bfm	1	2.71271	2.7643	1.62e-22	7.7e-23	2.34e-20	8.8e-21
A_55_P2740354	Fbln1	1	2.26159	1.93012	2.39e-17	5.82e-15	1.57e-15	1.62e-13
A_65_P08768	Fbln1	1	1.6718	1.41661	1.97e-19	8.2e-17	1.76e-17	3.21e-15
A_55_P2051622	Gm8479	1	1.05905	1.13235	8.03e-15	8.35e-16	3.48e-13	2.73e-14
A_55_P2166024	Vmn1r63	1	0.79501	0.82653	3.61e-13	1.06e-13	1.22e-11	2.41e-12
A_51_P444984	ENSMUST00000121388	1	1.19359	1.11728	4.33e-11	2.67e-10	9.67e-10	3.15e-09
A_55_P2113466	XR_140812	1	0.926926	0.96965	7.82e-14	1.81e-14	2.95e-12	4.64e-13
A_52_P292344	Hcn4	1	1.54995	1.59502	8.39e-17	3.03e-17	5.02e-15	1.3e-15
A_55_P2501511	Slc9a5	1	0.762968	0.82976	2.49e-11	2.12e-12	5.82e-10	3.75e-11
A_55_P2161865	Pdlim7	1	1.0494	0.9154	5.48e-14	3.84e-12	2.13e-12	6.45e-11
A_51_P424499	Txn1	1	0.609134	0.6167	3.71e-16	2.41e-16	1.99e-14	8.68e-15
A_52_P72354	ENSMUST00000186385	1	0.678532	0.66206	1.43e-18	3.51e-18	1.12e-16	1.78e-16
A_55_P2006093	Nebl	1	1.45494	1.3511	1.12e-09	7.05e-09	1.86e-08	6.25e-08
A_65_P14624	Pdlim7	1	1.00138	0.93977	7.75e-15	6.21e-14	3.37e-13	1.47e-12
A_52_P64763	Gen1	1	0.76873	0.74205	6.28e-07	1.24e-06	5.56e-06	6.85e-06
A_55_P2075459	Dtnb	1	0.645636	0.62752	1.55e-10	3.35e-10	3.08e-09	3.86e-09
A_55_P2490610	Zfp687	1	1.44338	1.63415	9.82e-23	6.94e-25	1.46e-20	1.2e-22
A_55_P2038207	Zfp687	1	1.32219	1.4705	1.1e-21	1.69e-23	1.35e-19	2.23e-21
A_55_P2255737	AK037550	1	2.03113	1.92444	1.02e-21	8.22e-21	1.26e-19	6.75e-19
A_55_P1973838	Slc6a9	1	1.99156	2.13066	1.63e-18	1.33e-19	1.26e-16	8.61e-18
A_51_P276599	AU040320	1	0.666303	0.67296	5.14e-17	3.61e-17	3.19e-15	1.52e-15
A_51_P117794	Bik	1	1.94554	2.01203	7.28e-14	2.45e-14	2.76e-12	6.16e-13
A_66_P119869	Itln1	1	1.49851	1.33392	8.75e-18	5.36e-16	6.05e-16	1.81e-14
A_55_P2177697	Ccdc24	1	1.24033	1.15331	2.44e-14	2.53e-13	9.97e-13	5.32e-12
A_55_P1959595	Fmo5	1	0.531786	0.60576	1.51e-07	8e-09	1.55e-06	7.02e-08
A_55_P2484679	Rapgef4	1	1.37733	1.49769	4.85e-13	3.36e-14	1.58e-11	8.28e-13
A_52_P656860	Slc25a30	1	1.19078	1.42714	1.07e-12	3.14e-15	3.26e-11	9.29e-14
A_55_P1959485	NAP111446-1	1	0.665059	0.61757	1.62e-13	1.61e-12	5.78e-12	2.92e-11
A_66_P117050	Ugt2a1	1	1.51518	1.26912	2.87e-20	2.01e-17	2.92e-18	8.9e-16
A_55_P2061428	Fads6	1	0.621242	0.49465	4.15e-10	9.95e-08	7.56e-09	6.93e-07
A_55_P2944773	Caskin1	1	0.973505	0.90997	7.34e-17	7.73e-16	4.45e-15	2.55e-14
A_66_P135733	Gm3740	1	0.806615	0.62962	1.24e-14	2.61e-11	5.24e-13	3.79e-10
A_52_P298053	9230112J17Rik	1	0.935377	0.67838	1.69e-12	1.03e-08	4.95e-11	8.82e-08
A_30_P01029007	chr19:53517903-53540753_F	1	0.595684	0.42939	1.63e-09	2.08e-06	2.62e-08	1.09e-05
A_51_P219483	Tsku	1	1.53088	1.43276	2.16e-10	1.23e-09	4.16e-09	1.28e-08
A_51_P515937	Galnt11	1	0.728967	0.81948	1.88e-11	5.69e-13	4.48e-10	1.12e-11
A_55_P2007026	Gm9112	1	0.707081	0.69167	2.61e-12	5.03e-12	7.28e-11	8.31e-11
A_55_P2491168	Theg	1	0.631358	0.70199	3.79e-09	2.47e-10	5.63e-08	2.93e-09
A_51_P455366	Ankrd27	1	0.564668	0.69649	1.09e-08	4.74e-11	1.47e-07	6.56e-10
A_66_P113438	ENSMUST00000181879	1	0.765682	0.88819	8.69e-14	6.2e-16	3.24e-12	2.08e-14
A_52_P508167	E2f3	1	0.834535	0.99598	5.4e-11	2.8e-13	1.18e-09	5.84e-12
A_55_P2248651	Aak1	1	0.544253	0.60134	7.12e-12	3.44e-13	1.83e-10	7.09e-12
A_55_P2798936	Cacul1	1	0.903528	1.00045	2.61e-12	1.11e-13	7.29e-11	2.51e-12
A_55_P1954017	NAP113704-1	1	0.830126	0.97309	7.05e-15	2.9e-17	3.09e-13	1.24e-15
A_51_P394446	Erc2	1	1.09441	1.63917	4.6e-09	4.41e-14	6.7e-08	1.07e-12
A_52_P555520	Klhdc10	1	0.632318	1.05316	1.83e-10	1.6e-17	3.56e-09	7.2e-16
A_55_P2742211	Fubp1	1	0.478636	0.62891	3.69e-08	3.52e-11	4.43e-07	5e-10
A_55_P2043798	Mrto4	1	0.492104	0.60801	3.63e-09	1.23e-11	5.42e-08	1.9e-10
A_55_P2138856	Gm1698	1	0.778053	0.78787	1.94e-09	1.41e-09	3.06e-08	1.44e-08
A_30_P01026951	chr5:112539219-112540601_R	1	0.562993	0.79672	2.59e-07	5.53e-11	2.51e-06	7.54e-10
A_55_P2742925	A430035B10Rik	1	0.666068	0.62308	1.93e-08	8.64e-08	2.47e-07	6.09e-07
A_30_P01032749	chr8:108153471-108159672_R	1	0.711392	0.63175	9.55e-13	3.19e-11	2.94e-11	4.57e-10
A_52_P354844	Eda2r	1	1.02806	1.13172	9.78e-11	6.3e-12	2.04e-09	1.02e-10
A_52_P82741	Hspa1a	1	3.71483	2.54817	4.56e-14	2.41e-09	1.79e-12	2.34e-08
A_66_P118021	Hspa1b	1	3.02877	2.42663	4.52e-09	6.05e-07	6.59e-08	3.56e-06
A_55_P2740835	March6	1	0.833589	0.52561	6.47e-11	2.61e-06	1.39e-09	1.34e-05
A_55_P2374668	8430428J23Rik	1	0.564985	0.63434	6.03e-08	4.05e-09	6.85e-07	3.77e-08
A_65_P16231	Ttc39b	1	1.74939	1.97261	5.94e-25	4.44e-27	1.27e-22	1.21e-24
A_52_P655206	LOC102631757	1	2.59184	2.68642	4.27e-22	1.05e-22	5.56e-20	1.17e-20
A_51_P493857	Katna1	1	1.00682	1.20066	6.75e-22	6.21e-25	8.46e-20	1.08e-22
A_55_P2062549	Gm6524	1	1.05806	1.25082	1.74e-22	2.18e-25	2.51e-20	4.22e-23
A_55_P2061620	Chst1	1	1.94659	2.17195	2.56e-21	3.52e-23	2.95e-19	4.29e-21
A_55_P2140646	Creg1	1	0.846728	1.04042	1.05e-16	5.61e-20	6.11e-15	3.83e-18
A_55_P1963150	Creg1	1	0.917318	1.0819	4.53e-14	1.72e-16	1.78e-12	6.36e-15
A_51_P423509	2310003H01Rik	1	0.973396	1.25761	6.25e-14	9.58e-18	2.41e-12	4.5e-16
A_55_P2140726	Polr3gl	1	0.825791	0.90094	9.45e-16	4.51e-17	4.77e-14	1.87e-15
A_55_P2198946	Gm10768	1	1.20931	1.56514	7.28e-18	4.31e-22	5.07e-16	4.29e-20
A_51_P224771	Tmem184b	1	0.857384	1.17562	3.02e-18	1.7e-23	2.25e-16	2.24e-21
A_55_P1984730	Sgpl1	1	1.14199	1.23237	3.66e-18	2.19e-19	2.69e-16	1.38e-17
A_52_P62223	Sgpl1	1	1.11238	1.20673	1.94e-17	1e-18	1.29e-15	5.53e-17
A_51_P467233	Polr3gl	1	0.833368	0.81806	1.63e-15	3.06e-15	7.88e-14	9.07e-14
A_52_P443167	Naa35	1	0.561303	0.66479	2.14e-13	8.05e-16	7.55e-12	2.64e-14
A_55_P2136813	Rab10os	1	0.785691	0.86979	3.49e-10	2.1e-11	6.44e-09	3.1e-10
A_55_P2032538	Pde3b	1	0.833556	0.95195	9.08e-17	7.43e-19	5.39e-15	4.21e-17
A_66_P126640	Car8	1	1.51608	1.49474	3.51e-13	5.46e-13	1.18e-11	1.08e-11
A_66_P113892	Smim6	1	1.20549	1.45732	3.85e-12	9.68e-15	1.05e-10	2.6e-13
A_55_P2016486	Tmem131	1	0.568178	0.7772	4.73e-10	4.6e-14	8.53e-09	1.11e-12
A_66_P137230	Clspn	1	1.09795	1.28172	3.92e-15	1.79e-17	1.77e-13	8e-16
A_55_P2143923	Slc13a2	1	2.03222	2.60123	7.24e-10	6.31e-13	1.26e-08	1.23e-11
A_51_P468140	Serpind1	1	0.592914	0.63298	5.87e-15	6.37e-16	2.59e-13	2.12e-14
A_51_P106859	Lsm10	1	0.693576	0.67342	9.82e-11	2.2e-10	2.04e-09	2.64e-09
A_55_P2008258	Larp1b	1	0.859985	0.83937	3.76e-15	8.46e-15	1.7e-13	2.3e-13
A_51_P201237	Larp1b	1	0.84756	0.88014	8.34e-19	2.05e-19	6.74e-17	1.3e-17
A_30_P01032405	chr1:138592780-138622719_F	1	0.752647	0.84752	4.83e-11	1.5e-12	1.07e-09	2.72e-11
A_52_P409570	Pdzd2	1	0.837324	0.74385	1.26e-10	2.78e-09	2.54e-09	2.66e-08
A_55_P2803815	Fosl2	1	1.02841	1.10048	7.74e-11	1.13e-11	1.64e-09	1.76e-10
A_52_P387009	Egln3	1	1.20525	1.19753	1.45e-18	1.83e-18	1.13e-16	9.79e-17
A_52_P493534	Fam171a1	1	2.12365	2.15189	1.88e-22	1.12e-22	2.67e-20	1.24e-20
A_51_P415688	Gng12	1	0.64929	0.78445	9.28e-14	1.62e-16	3.44e-12	6.01e-15
A_55_P2083093	Haus7	1	0.491406	0.68181	4.38e-08	9.13e-12	5.16e-07	1.45e-10
A_52_P290783	BC016579	1	1.63323	1.93337	1.8e-18	3.12e-21	1.38e-16	2.7e-19
A_51_P350403	Exoc4	1	0.778926	0.8212	1.41e-07	4.47e-08	1.46e-06	3.35e-07
A_55_P2016069	Adamtsl1	1	1.63879	1.60582	8.19e-17	1.67e-16	4.93e-15	6.2e-15
A_52_P383572	Mylpf	1	0.516819	0.6372	2.96e-08	1.57e-10	3.64e-07	1.96e-09
A_52_P544596	4931406C07Rik	1	2.73616	2.45689	4e-26	3.12e-24	1.09e-23	4.72e-22
A_51_P445683	4931406C07Rik	1	2.53369	2.2717	3.61e-35	3.83e-33	6.54e-32	4.2e-30
A_51_P260035	Sar1b	1	1.10208	0.99127	2.41e-20	1.27e-18	2.5e-18	6.9e-17
A_55_P2116272	Cyp2c38	1	2.83522	2.82677	7.76e-16	8.6e-16	3.97e-14	2.81e-14
A_52_P213696	Fndc5	1	6.19161	5.88567	8.44e-38	7.51e-37	2.35e-34	1.81e-33
A_51_P465512	Nmt2	1	1.78244	1.60659	1.45e-29	1.09e-27	7.95e-27	3.55e-25
A_52_P82765	NP065022	1	2.96299	2.33551	5.68e-33	1.27e-28	6.05e-30	5.18e-26
A_52_P540434	Ppp1cc	1	1.01701	1.09095	1.28e-19	8.95e-21	1.18e-17	7.27e-19
A_55_P1998656	Entpd5	1	1.60796	1.65546	2.75e-25	8.43e-26	6.34e-23	1.81e-23
A_51_P277745	Abcc2	1	1.52887	1.68862	9.15e-28	1.47e-29	3.38e-25	7.47e-27
A_66_P108864	Gm13056	1	3.09939	3.51233	4.61e-31	2.29e-33	3.63e-28	2.76e-30
A_55_P1973930	Krt79	1	4.65329	5.24692	1.86e-37	1.03e-39	4.49e-34	4.66e-36
A_52_P1197913	Gadd45b	1	5.20469	4.98626	6.02e-27	3.49e-26	1.93e-24	8.09e-24
A_55_P1977747	Picalm	1	1.43923	1.50948	1.28e-26	1.81e-27	3.81e-24	5.53e-25
A_51_P284486	Gstm2	1	3.79774	3.49278	2.23e-24	6.25e-23	4.22e-22	7.26e-21
A_51_P487668	H2afy3	1	1.87289	1.93466	5.23e-27	1.37e-27	1.69e-24	4.32e-25
A_55_P2743735	Pik3cb	1	2.30715	2.44005	1.52e-29	1.45e-30	8.21e-27	9.21e-28
A_55_P2083559	Hrk	1	3.03495	3.14907	2.52e-22	5.9e-23	3.46e-20	6.87e-21
A_55_P2009477	9530068E07Rik	1	0.818418	0.84199	5.19e-22	1.71e-22	6.61e-20	1.83e-20
A_51_P479914	Pik3cb	1	2.66343	2.77415	1.75e-30	3.14e-31	1.17e-27	2.23e-28
A_52_P131458	Ttc39b	1	1.92982	1.94142	2.83e-26	2.22e-26	7.89e-24	5.39e-24
A_55_P1952744	Timm8a1	1	1.4532	1.398	6.12e-24	2.86e-23	1.09e-21	3.57e-21
A_51_P319888	Pth2	1	0.994988	0.95244	1.81e-18	8.91e-18	1.38e-16	4.23e-16
A_51_P240903	Tns1	1	2.00066	1.70092	5.73e-19	2e-16	4.77e-17	7.31e-15
A_52_P264405	TC1671821	1	1.83892	2.01258	6.84e-23	1.88e-24	1.03e-20	3e-22
A_55_P2824234	Fam64a	1	2.3016	2.73401	5.83e-18	9.4e-21	4.13e-16	7.55e-19
A_55_P2068260	Hist1h3g	1	1.64624	1.8443	6.34e-21	7.59e-23	6.91e-19	8.7e-21
A_51_P303397	Pepd	1	1.34519	1.60486	1.15e-26	7.62e-30	3.44e-24	4.12e-27
A_55_P1964183	Dysf	1	2.59121	2.76578	4.98e-29	3.25e-30	2.44e-26	1.93e-27
A_55_P2021689	Chrdl2	1	4.86007	5.5566	3.91e-30	1.37e-32	2.4e-27	1.24e-29
A_51_P483511	Dock8	1	1.37486	1.59536	1.04e-17	4.2e-20	7.07e-16	2.94e-18
A_55_P2052185	Lamtor1	1	0.738917	0.79167	5.96e-18	4.73e-19	4.22e-16	2.75e-17
A_52_P408411	Jazf1	1	2.84743	3.37963	1.79e-20	2.26e-23	1.87e-18	2.91e-21
A_55_P2503940	Jazf1	1	2.12705	2.4192	5.22e-23	3.02e-25	8.01e-21	5.67e-23
A_55_P2636073	Exosc8	1	1.36254	1.49172	1.3e-15	5.53e-17	6.34e-14	2.24e-15
A_66_P119155	Dusp3	1	0.874362	0.9767	9.38e-17	1.74e-18	5.55e-15	9.32e-17
A_55_P2045213	Defa-rs12	1	1.17239	1.19934	4.91e-19	2.1e-19	4.11e-17	1.32e-17
A_51_P423709	Fam84a	1	5.48576	5.18686	3.93e-33	4.24e-32	4.31e-30	3.49e-29
A_52_P153302	Ttc39b	1	1.89655	2.02638	3.63e-25	2.46e-26	8.12e-23	5.89e-24
A_51_P231587	Fam171a1	1	3.54118	3.66865	5.31e-32	1.18e-32	5.06e-29	1.13e-29
A_55_P2094520	Fam171a1	1	3.3841	3.45291	7.69e-35	3.25e-35	1.27e-31	5.6e-32
A_55_P2636068	Exosc8	1	2.21757	2.44865	5.98e-29	9.39e-31	2.81e-26	6.07e-28
A_52_P496260	Exosc8	1	2.31479	2.46842	1.26e-28	8.65e-30	5.58e-26	4.61e-27
A_55_P1978241	Artn	1	3.66344	4.03931	3.08e-30	5e-32	1.96e-27	3.92e-29
A_51_P356760	Mical1	1	5.16242	4.86723	2.99e-36	3.75e-35	6.42e-33	5.91e-32
A_55_P2556138	Gm32448	1	3.21022	3.07897	3.85e-35	2.3e-34	6.63e-32	3.2e-31
A_52_P491544	Nedd9	1	2.99602	2.89885	1.74e-24	6.53e-24	3.34e-22	9.42e-22
A_55_P2011146	Reep1	1	2.86548	3.08771	2.66e-25	1.27e-26	6.19e-23	3.21e-24
A_51_P393524	Rnps1	1	0.842242	0.90779	6.85e-19	4.13e-20	5.61e-17	2.91e-18
A_55_P2495807	Pusl1	1	1.62062	1.7695	1.04e-23	3.04e-25	1.78e-21	5.67e-23
A_55_P2742545	Gm16120	1	1.40139	1.89154	9.64e-18	1.13e-22	6.63e-16	1.25e-20
A_52_P499128	Synj2	1	1.31217	1.38968	4.16e-18	5.03e-19	3.02e-16	2.92e-17
A_51_P317433	Mesp2	1	1.12204	1.35428	7.72e-14	1.37e-16	2.91e-12	5.14e-15
A_51_P504863	Cdk18	1	1.91521	1.9938	6.71e-27	1.28e-27	2.1e-24	4.07e-25
A_66_P126733	Wfdc16	1	3.54195	3.33389	5.8e-29	7.17e-28	2.8e-26	2.43e-25
A_55_P2080163	Carhsp1	1	0.782796	0.88164	4.97e-20	5.13e-22	4.85e-18	5.02e-20
A_66_P113827	AK046650	1	7.11709	7.74271	2.38e-32	6.6e-34	2.33e-29	8.85e-31
A_52_P267543	Ginm1	1	1.3523	1.4445	1.42e-18	1.22e-19	1.12e-16	7.98e-18
A_52_P294834	Ces2f	1	3.04828	3.57492	3.28e-27	4.34e-30	1.1e-24	2.5e-27
A_51_P177062	Nup205	1	2.57178	2.94597	3.74e-33	1.12e-35	4.31e-30	2.26e-32
A_55_P2508461	Cyp2c53-ps	1	4.84518	6.35441	1.24e-30	1.21e-35	8.81e-28	2.31e-32
A_51_P443339	Ces2a	1	3.15497	3.84917	4.09e-31	8.69e-35	3.37e-28	1.31e-31
A_51_P312327	Ptges	1	4.25751	4.59352	1.38e-35	5.24e-37	2.62e-32	1.36e-33
A_55_P2113698	Nup205	1	3.18558	3.53626	1.86e-37	2.03e-39	4.49e-34	8.18e-36
A_55_P2741689	AK224954	1	3.20021	3.73175	1.56e-31	2.26e-34	1.34e-28	3.2e-31
A_51_P331429	Colgalt2	1	2.70667	3.40714	2.11e-23	1.87e-27	3.41e-21	5.59e-25
A_55_P1974189	Ptges	1	2.40636	2.64374	2.91e-27	5.89e-29	9.84e-25	2.67e-26
A_55_P2723846	9230116L04Rik	1	3.0143	3.27385	5.05e-27	1.66e-28	1.65e-24	6.61e-26
A_55_P2733442	Nup205	1	2.71595	3.0977	1.18e-27	4.95e-30	4.24e-25	2.8e-27
A_52_P471143	Pusl1	1	1.79149	1.94969	2.16e-28	6.33e-30	8.9e-26	3.47e-27
A_52_P231762	BQ563014	1	2.64224	3.03546	2.43e-29	7.08e-32	1.24e-26	5.34e-29
A_52_P286520	Slc23a2	1	2.26653	2.58363	6.22e-25	2.98e-27	1.31e-22	8.49e-25
A_51_P504884	Tff1	1	1.73894	2.00253	1.8e-23	6.1e-26	2.91e-21	1.34e-23
A_55_P2921784	BY458872	1	1.18202	1.38155	5.64e-18	1.68e-20	4.01e-16	1.26e-18
A_66_P105123	AK136349	1	0.738895	0.81506	3.31e-17	9.37e-19	2.13e-15	5.21e-17
A_66_P136225	AI549920	1	1.27802	1.56011	6.43e-16	5.04e-19	3.32e-14	2.92e-17
A_51_P399305	Tnfrsf19	1	2.45319	2.30184	2.85e-18	2.85e-17	2.14e-16	1.23e-15
A_55_P2742341	Tnfrsf19	1	1.32984	1.17869	1.61e-18	1.24e-16	1.25e-16	4.68e-15
A_55_P1999962	Podn	1	2.03736	1.88108	4.76e-15	6.57e-14	2.12e-13	1.55e-12
A_66_P125147	Tmtc4	1	1.02616	0.83856	4.37e-13	1.6e-10	1.45e-11	1.98e-09
A_51_P165475	C1galt1	1	0.703304	0.72765	2.82e-12	1e-12	7.85e-11	1.89e-11
A_55_P2737867	Synj2	1	1.90456	2.2131	6.45e-15	3.6e-17	2.83e-13	1.51e-15
A_66_P125584	4930550C17Rik	1	0.767605	0.72555	2.09e-13	1.21e-12	7.38e-12	2.23e-11
A_51_P196997	Soat2	1	0.636514	0.65596	5.66e-09	2.7e-09	8.11e-08	2.59e-08
A_52_P159050	Cds2	1	0.595331	0.54281	2.26e-09	2.1e-08	3.54e-08	1.69e-07
A_51_P365964	Tor1a	1	0.673689	0.87282	6.83e-10	4.04e-13	1.2e-08	8.21e-12
A_51_P106059	Traf4	1	0.700011	0.82334	4.52e-13	2.3e-15	1.49e-11	6.97e-14
A_51_P489178	Tor1b	1	0.871934	1.00744	5.39e-11	7.66e-13	1.18e-09	1.48e-11
A_55_P2939526	Tor1b	1	0.79189	0.97431	5.95e-10	1.68e-12	1.05e-08	3.03e-11
A_52_P144925	Taf1d	1	0.917595	0.86632	7.16e-17	5.35e-16	4.35e-15	1.81e-14
A_55_P2145257	NAP102544-1	1	1.08161	1.0552	1.65e-15	3.81e-15	7.94e-14	1.1e-13
A_55_P2488394	Tmtc4	1	1.26317	1.1867	1.24e-14	9.44e-14	5.23e-13	2.17e-12
A_52_P4148	Taf1d	1	0.860042	1.10802	7.77e-11	3.68e-14	1.65e-09	9.01e-13
A_52_P470916	Taf1d	1	0.875149	1.05744	7.16e-15	9.91e-18	3.13e-13	4.64e-16
A_52_P205255	Adam11	1	1.58277	2.46687	8.93e-10	1.34e-15	1.52e-08	4.26e-14
A_55_P1956624	Gm14431	1	0.802373	1.11973	7.86e-08	1.67e-11	8.68e-07	2.51e-10
A_55_P2185821	Cyp3a13	1	0.72976	0.80609	7.35e-07	9.51e-08	6.4e-06	6.65e-07
A_55_P2006662	Gm14431	1	0.559042	0.7713	0.000114	5.66e-07	0.000558	3.36e-06
A_52_P347796	Gm14420	1	1.163	1.28271	4.15e-13	1.8e-14	1.38e-11	4.62e-13
A_55_P2125820	Gm14440	1	0.973538	0.94184	3.46e-13	9.66e-13	1.17e-11	1.82e-11
A_55_P1955715	Gm6710	1	0.91868	0.77724	1.8e-15	4.21e-13	8.58e-14	8.5e-12
A_55_P1996008	ENSMUST00000099029	1	1.03873	0.98571	1.26e-11	5.59e-11	3.08e-10	7.61e-10
A_51_P510916	Gm14295	1	0.674979	0.763	3.26e-09	1.33e-10	4.9e-08	1.68e-09
A_55_P2076481	Gm14322	1	0.647691	0.61059	1.28e-07	4.32e-07	1.34e-06	2.64e-06
A_55_P2722733	ENSMUST00000120330	1	1.84124	1.7678	1.95e-12	6.59e-12	5.64e-11	1.06e-10
A_55_P2717169	ENSMUST00000129312	1	1.47505	1.59423	1.23e-10	1.37e-11	2.49e-09	2.11e-10
A_51_P213334	Hdac11	1	0.497462	0.64713	1.33e-06	4.45e-09	1.08e-05	4.11e-08
A_51_P488718	Zfand2b	1	0.524246	0.66879	1.19e-10	8.37e-14	2.42e-09	1.94e-12
A_51_P483013	Arel1	1	0.515229	0.67387	1.31e-09	6.57e-13	2.14e-08	1.28e-11
A_55_P2733942	Arel1	1	0.477976	0.73583	1.27e-07	1.76e-12	1.33e-06	3.16e-11
A_66_P116938	Katna1	1	0.476578	0.74837	3.68e-06	1.45e-10	2.7e-05	1.81e-09
A_51_P461123	Tlr5	1	1.29051	1.72762	1.38e-12	9.13e-17	4.12e-11	3.54e-15
A_66_P137654	Smpd2	1	1.53191	1.77762	3.7e-18	1.43e-20	2.71e-16	1.1e-18
A_55_P2059347	Ormdl3	1	0.608788	0.73039	6.14e-11	2.74e-13	1.33e-09	5.73e-12
A_51_P236721	Mmadhc	1	0.479565	0.60489	1.72e-08	4.36e-11	2.22e-07	6.06e-10
A_52_P320202	Nhlrc3	1	0.568666	0.62568	3.51e-11	2.14e-12	7.98e-10	3.79e-11
A_55_P2042823	Sh3bp2	1	0.972147	1.09675	1.27e-09	5e-11	2.09e-08	6.88e-10
A_51_P364632	Sh3bp2	1	0.865799	1.06721	3.27e-09	1.16e-11	4.92e-08	1.81e-10
A_55_P2497393	Mmadhc	1	0.475177	0.61388	6.44e-08	1.13e-10	7.26e-07	1.44e-09
A_66_P135924	Mmadhc	1	0.491576	0.66975	5.54e-08	2.1e-11	6.35e-07	3.1e-10
A_55_P2056100	Pus1	1	0.444266	0.59579	2.77e-07	2.64e-10	2.67e-06	3.12e-09
A_55_P2726001	A_55_P2726001	1	0.725806	0.83667	9.02e-12	1.16e-13	2.28e-10	2.62e-12
A_51_P298538	Prmt7	1	0.444966	0.6595	2.18e-09	2.33e-14	3.42e-08	5.9e-13
A_51_P401377	Pus1	1	0.518056	0.71536	4.2e-08	9.94e-12	4.98e-07	1.56e-10
A_55_P1962986	Sub1	1	0.703046	0.73853	2.73e-09	7.81e-10	4.2e-08	8.44e-09
A_55_P2792407	Slc22a5	1	0.738995	0.78179	2.04e-06	7.02e-07	1.58e-05	4.08e-06
A_55_P2593852	Dcaf11	1	0.40604	0.72348	4.98e-05	3.8e-10	0.000269	4.35e-09
A_55_P2134804	Cinp	1	0.797571	1.00005	3.46e-14	1.46e-17	1.38e-12	6.6e-16
A_51_P406334	Dnlz	1	0.661041	0.77292	4.97e-12	3.84e-14	1.32e-10	9.34e-13
A_66_P127146	Gm38419	1	0.444802	0.58649	1.32e-08	8.79e-12	1.75e-07	1.39e-10
A_52_P18775	Cyb5rl	1	0.724799	0.80498	8.01e-11	3.91e-12	1.69e-09	6.57e-11
A_52_P127643	ENSMUST00000121941	1	0.756147	0.88108	3.46e-10	4.66e-12	6.4e-09	7.74e-11
A_66_P112401	Aqp6	1	0.620405	0.76975	2.58e-08	1.12e-10	3.21e-07	1.44e-09
A_52_P408315	ENSMUST00000124404	1	0.49029	0.76519	0.00828	8.86e-05	0.0229	0.000327
A_55_P2127482	ENSMUST00000033688	1	0.527124	0.72786	1.9e-06	1.62e-09	1.48e-05	1.64e-08
A_66_P122096	Tmem28	1	0.904898	1.01466	3.34e-14	7.21e-16	1.34e-12	2.39e-14
A_30_P01018528	chr17:88225376-88238756_R	1	1.54139	1.74276	4.68e-18	4.9e-20	3.38e-16	3.38e-18
A_30_P01026357	chr4:116790373-116797823_F	1	0.963066	1.2066	2.79e-14	1.19e-17	1.13e-12	5.45e-16
A_30_P01021530	chr14:33923944-34003394_F	1	0.894957	1.021	8.26e-11	1.81e-12	1.74e-09	3.23e-11
A_52_P668327	LOC105243401	1	3.07356	3.52533	1.68e-22	7.14e-25	2.43e-20	1.22e-22
A_51_P384402	Dll4	1	3.13174	3.89178	5.59e-18	1.58e-21	3.99e-16	1.46e-19
A_55_P2024145	Vmn1r62	1	0.826706	0.86997	1.15e-11	2.54e-12	2.85e-10	4.42e-11
A_55_P2931277	Cnga3	1	1.28638	1.50634	8.66e-17	2.79e-19	5.16e-15	1.71e-17
A_51_P483454	Kif26b	1	1.36342	1.50173	3.05e-16	9.89e-18	1.66e-14	4.63e-16
A_55_P2398995	Lelp1	1	0.952126	1.16962	1.01e-13	9.91e-17	3.73e-12	3.82e-15
A_55_P2042086	Nrtn	1	1.31396	1.85872	3.16e-20	3.51e-26	3.22e-18	8.09e-24
A_55_P1976934	Unc13d	1	2.4117	2.8971	7.7e-24	4.53e-27	1.35e-21	1.21e-24
A_66_P138611	1810021B22Rik	1	1.25908	1.75758	1.81e-20	3.32e-26	1.89e-18	7.75e-24
A_55_P2737807	Mical2	1	1.19929	1.42519	2.69e-15	6.29e-18	1.25e-13	3.05e-16
A_51_P309988	Gprc5c	1	1.15146	1.4275	1.15e-14	6.52e-18	4.87e-13	3.16e-16
A_55_P2915634	Vmn1r49	1	1.46262	1.56974	3.17e-17	2.46e-18	2.06e-15	1.29e-16
A_55_P2039761	Gm4858	1	5.35958	5.5939	1.58e-42	2.45e-43	1.91e-38	2.95e-39
A_66_P115959	1700016H13Rik	1	4.29849	4.61093	1.48e-39	7.02e-41	7.64e-36	3.63e-37
A_55_P2109057	Vash1	1	3.75987	4.04182	3.01e-36	1.34e-37	6.42e-33	3.72e-34
A_55_P2133835	1700023F06Rik	1	3.15043	3.16335	7.62e-33	6.4e-33	7.88e-30	6.62e-30
A_55_P2086198	Kcnq4	1	2.39337	2.62829	2.37e-30	4.55e-32	1.56e-27	3.66e-29
A_55_P2178152	Ccsap	1	3.5262	3.76872	5.92e-34	3.44e-35	7.39e-31	5.66e-32
A_55_P2509543	Gm14005	1	2.73083	2.84296	1.44e-29	2.67e-30	7.95e-27	1.61e-27
A_55_P2753036	AA589522	1	2.68543	2.96796	1.3e-28	1.98e-30	5.66e-26	1.22e-27
A_30_P01032266	chr14:28231577-28242027_F	1	2.81196	3.07745	8.22e-31	1.81e-32	6e-28	1.6e-29
A_52_P425971	1700067K01Rik	1	2.50982	2.53827	2.26e-31	1.4e-31	1.9e-28	1.02e-28
A_52_P487599	Thnsl2	1	1.34956	1.41919	1.64e-18	2.55e-19	1.27e-16	1.58e-17
A_66_P112135	Prpf39	1	1.49765	1.67338	2.04e-21	2.64e-23	2.41e-19	3.35e-21
A_30_P01029993	NRON	1	1.87198	1.93815	7.73e-25	1.89e-25	1.62e-22	3.71e-23
A_30_P01030114	chr17:26997231-27023120_R	1	1.96198	2.1529	3.49e-26	7.67e-28	9.63e-24	2.57e-25
A_55_P2129477	ENSMUST00000077551	1	2.52828	2.90109	4.32e-30	1.3e-32	2.6e-27	1.2e-29
A_30_P01018827	chr12:70637975-70638314_R	1	3.20287	3.49797	4.54e-31	1.09e-32	3.63e-28	1.07e-29
A_55_P2175260	Tet3	1	2.02637	2.40977	3.13e-25	2.56e-28	7.08e-23	9.46e-26
A_30_P01030863	chr12:15735906-15798506_R	1	1.73552	2.09219	5.86e-24	2.96e-27	1.05e-21	8.49e-25
A_66_P134441	Pcnxl3	1	2.00446	2.23512	1.77e-25	2.05e-27	4.25e-23	6.05e-25
A_55_P2031112	Dhps	1	1.04816	1.22622	2.17e-22	4.17e-25	3.02e-20	7.55e-23
A_30_P01019634	chr1:138567345-138578139_F	1	1.90225	2.28815	1.01e-24	5.3e-28	2.02e-22	1.86e-25
A_66_P106951	ENSMUST00000183322	1	1.33064	1.43178	2.48e-20	1.49e-21	2.56e-18	1.38e-19
A_66_P119052	Rapsn	1	1.64622	2.12416	1.16e-24	3.29e-29	2.3e-22	1.55e-26
A_55_P2096887	Steap3	1	1.53206	1.69054	1.34e-20	2.98e-22	1.44e-18	3.05e-20
A_66_P110008	AK088382	1	1.03775	1.22112	7.56e-16	2.32e-18	3.87e-14	1.22e-16
A_52_P528505	Slc48a1	1	0.973136	0.99996	5.46e-16	2.12e-16	2.86e-14	7.73e-15
A_55_P2167294	Gm4466	1	1.23109	1.34494	2.16e-16	9.3e-18	1.2e-14	4.39e-16
A_66_P125312	ENSMUST00000199673	1	0.649401	0.87019	3.12e-10	5.39e-14	5.81e-09	1.28e-12
A_55_P2123101	Dos	1	0.373559	0.60496	2.61e-10	6.97e-17	4.93e-09	2.76e-15
A_55_P2739934	Tjap1	1	0.68422	0.82787	1.31e-09	6.88e-12	2.14e-08	1.11e-10
A_30_P01020661	chr17:64022100-64063525_F	1	0.501947	0.73124	3.63e-09	7.92e-14	5.41e-08	1.84e-12
A_66_P100021	Ncaph2	1	0.638436	0.72471	7.1e-12	1.46e-13	1.82e-10	3.23e-12
A_55_P2022354	Tmem209	1	0.643777	0.73359	3.9e-12	6.78e-14	1.06e-10	1.59e-12
A_30_P01021766	chr17:74580316-74599991_F	1	0.6489	0.84258	2.7e-08	3.33e-11	3.34e-07	4.75e-10
A_66_P110606	Sqstm1	1	0.753725	0.76217	5.72e-11	4.19e-11	1.25e-09	5.85e-10
A_30_P01023541	chrX:146827709-146913398_F	1	0.775935	0.82687	4.2e-11	6.71e-12	9.41e-10	1.08e-10
A_52_P463235	Ankrd33b	1	0.705469	0.70121	2.14e-08	2.46e-08	2.72e-07	1.95e-07
A_66_P128471	Platr9	1	0.67556	0.89436	9.19e-06	3.85e-08	6.06e-05	2.93e-07
A_52_P185343	Gna13	1	0.584341	0.6544	5.73e-11	2.12e-12	1.25e-09	3.76e-11
A_55_P2011352	NAP020421-001	1	0.440124	0.70622	2.3e-10	8.18e-17	4.39e-09	3.2e-15
A_52_P20867	Tfcp2l1	1	0.524919	0.80197	4.08e-07	1.18e-11	3.78e-06	1.83e-10
A_55_P1970299	Mttp	1	0.808224	0.91639	5.75e-12	1.21e-13	1.51e-10	2.72e-12
A_55_P2122314	Emc1	1	0.637528	0.6657	2.66e-11	7.62e-12	6.18e-10	1.22e-10
A_55_P2176035	Epha10	1	0.652516	0.85102	2.2e-10	8.46e-14	4.23e-09	1.96e-12
A_51_P488273	Clasp1	1	0.703252	0.85536	5.4e-09	3.07e-11	7.78e-08	4.42e-10
A_30_P01030724	chr9:68349343-68411643_R	1	0.904952	0.95333	2.58e-12	5.24e-13	7.22e-11	1.04e-11
A_55_P2023188	Lsm2	1	0.571198	0.63411	2.13e-07	2.15e-08	2.11e-06	1.74e-07
A_52_P333691	Rtel1	1	0.555216	0.66713	7.4e-08	9.25e-10	8.2e-07	9.84e-09
A_55_P2013710	Apoc3	1	0.376014	0.58712	0.00014	5.88e-08	0.000667	4.3e-07
A_66_P132871	CF898945	1	0.70359	0.99389	7.81e-11	1.73e-15	1.65e-09	5.37e-14
A_55_P2022241	Uncx	1	0.59048	0.74069	1.23e-05	1.83e-07	7.85e-05	1.2e-06
A_51_P210350	Slc17a8	1	1.42988	1.59485	3.01e-09	1.76e-10	4.57e-08	2.16e-09
A_30_P01030430	chr13:67201089-67214339_F	1	0.824473	0.79851	4.14e-12	1.06e-11	1.12e-10	1.66e-10
A_30_P01020947	chr4:16144314-16144967_F	1	0.655638	0.71986	1.5e-12	8.04e-14	4.44e-11	1.87e-12
A_52_P235358	Pigl	1	0.515515	0.71036	1.21e-06	9.25e-10	9.98e-06	9.84e-09
A_55_P2574200	Gm31740	1	0.77307	0.76204	1.54e-12	2.38e-12	4.55e-11	4.16e-11
A_55_P1998549	Ncdn	1	0.766008	0.73103	9.85e-11	3.49e-10	2.05e-09	4.02e-09
A_55_P2497792	Cyb5rl	1	0.675787	0.54659	3.01e-09	3.6e-07	4.57e-08	2.23e-06
A_55_P2338090	F830115B05Rik	1	0.734929	0.70988	9.4e-09	2.12e-08	1.28e-07	1.71e-07
A_52_P165575	Olfr360	1	0.688923	0.58479	1.12e-09	5.63e-08	1.86e-08	4.14e-07
A_30_P01028399	chr13:60508775-60534625_R	1	0.551167	0.66031	2.51e-07	4.25e-09	2.45e-06	3.93e-08
A_55_P2105694	2310007L24Rik	1	0.650816	0.54106	2.4e-09	1.69e-07	3.74e-08	1.12e-06
A_30_P01019823	chr3:87764926-87769766_R	1	0.967475	0.94753	2.05e-13	3.94e-13	7.23e-12	8.02e-12
A_51_P159711	Car7	1	0.910968	0.73224	8.09e-12	3.02e-09	2.06e-10	2.87e-08
A_30_P01019377	chr11:79551860-79552221_R	1	0.618676	0.5219	3.64e-10	2.46e-08	6.7e-09	1.95e-07
A_55_P2732356	AK076790	1	0.930424	1.16038	3.98e-06	4.9e-08	2.9e-05	3.65e-07
A_66_P127717	Cnksr1	1	0.942168	1.18872	2.73e-06	2.33e-08	2.05e-05	1.86e-07
A_51_P261999	Ccdc166	1	0.584739	0.71845	2.62e-05	7.36e-07	0.000154	4.27e-06
A_66_P106878	ENSMUST00000154172	1	0.861385	0.81753	9.83e-09	3.31e-08	1.34e-07	2.56e-07
A_52_P230601	1700065D16Rik	1	0.811724	0.66603	3.77e-10	4.75e-08	6.93e-09	3.55e-07
A_52_P312398	Ssr3	1	0.465037	0.59759	2.41e-05	2.68e-07	0.000143	1.71e-06
A_51_P193259	Nelfe	1	0.574986	0.66146	0.000365	5.92e-05	0.00154	0.000226
A_52_P622941	Slc25a37	1	1.42091	1.54054	1.44e-09	1.72e-10	2.33e-08	2.12e-09
A_55_P2032445	Slc25a37	1	1.32162	1.27437	5.08e-10	1.31e-09	9.08e-09	1.35e-08
A_51_P178377	Gm21464	1	0.802393	0.92238	6.34e-08	2.38e-09	7.15e-07	2.32e-08
A_55_P2044547	2810416G20Rik	1	0.811794	0.65728	9.57e-06	0.000205	6.27e-05	0.000697
A_55_P1986282	Cdkn1a	1	0.491343	0.60179	2.43e-05	7.09e-07	0.000144	4.12e-06
A_55_P2106584	Pcdha8	1	0.587016	0.49015	3.84e-07	1.04e-05	3.58e-06	4.71e-05
A_30_P01020533	chr9:106170918-106177894_F	1	0.859654	1.06275	5.49e-08	3.07e-10	6.31e-07	3.58e-09
A_52_P244908	Ldlrad4	1	0.678941	0.5949	1.37e-09	3.31e-08	2.24e-08	2.56e-07
A_52_P129756	Alas1	1	1.29334	1.79341	0.000279	1.96e-06	0.00122	1.03e-05
A_66_P109200	Alas1	1	1.27086	1.84197	0.000363	1.29e-06	0.00153	7.09e-06
A_55_P2083649	Alas1	1	0.998939	1.43647	0.000902	6.44e-06	0.00338	3.05e-05
A_52_P204331	D630039A03Rik	1	1.04158	0.76165	9.5e-08	2.94e-05	1.03e-06	0.00012
A_66_P113490	Sh2b2	1	0.872995	0.79328	1.21e-07	8.48e-07	1.27e-06	4.86e-06
A_55_P2027102	Rgs3	1	1.17262	0.79304	2.99e-05	0.00296	0.000173	0.00754
A_55_P2493624	Rgs3	1	1.19269	0.835	1.92e-05	0.00165	0.000117	0.00449
A_52_P261868	Rgs3	1	0.85418	0.65946	1.14e-05	0.000414	7.31e-05	0.00131
A_51_P505521	ENSMUST00000102977	1	0.633613	0.86648	0.00179	4.21e-05	0.00613	0.000167
A_55_P2729383	Sfpq	1	0.245	0.62803	0.0886	5.5e-05	0.165	0.000212
A_55_P2730118	Pyroxd2	1	0.469002	0.72361	1.1e-06	3.79e-11	9.17e-06	5.34e-10
A_52_P387458	Slirp	1	0.477588	0.5968	0.00133	9.85e-05	0.00476	0.000359
A_51_P509997	Cox6a2	1	0.347762	0.62766	0.000474	2.1e-08	0.00193	1.7e-07
A_51_P292030	Nus1	1	0.403285	0.72586	4.73e-08	2.72e-15	5.54e-07	8.13e-14
A_66_P111747	ENSMUST00000085735	1	0.372025	0.69658	2.2e-10	2.81e-19	4.23e-09	1.72e-17
A_55_P2004153	ENSMUST00000121403	1	0.465214	0.67089	1.4e-09	3.23e-14	2.28e-08	7.96e-13
A_52_P132507	Prune	1	0.787967	1.17275	4.6e-10	2.72e-15	8.31e-09	8.12e-14
A_66_P111844	A_66_P111844	1	1.34294	1.84579	5.18e-14	8.06e-19	2.02e-12	4.54e-17
A_52_P353417	Gm2a	1	0.829639	1.10265	1.62e-10	3.19e-14	3.19e-09	7.9e-13
A_55_P2062598	E2f7	1	1.41215	1.95174	1.08e-13	1.52e-18	3.95e-12	8.18e-17
A_65_P03728	St3gal1	1	0.811843	1.04414	5.09e-12	1.65e-15	1.35e-10	5.14e-14
A_55_P2912540	Ano10	1	0.562834	0.87631	2.97e-09	6.87e-15	4.51e-08	1.9e-13
A_55_P2346644	C730037M02Rik	1	1.24602	2.16764	3.31e-13	9.55e-22	1.12e-11	9.1e-20
A_51_P383399	Aldh1a7	1	1.73543	2.60666	1.25e-16	2.81e-23	7.15e-15	3.52e-21
A_52_P229728	Cdc42	1	0.477856	0.80698	7.89e-11	3.19e-18	1.67e-09	1.64e-16
A_66_P111367	Tlr5	1	1.07386	1.8535	7.83e-10	3.18e-17	1.35e-08	1.35e-15
A_66_P139399	Ap1s1	1	0.518048	0.75958	3e-09	5.02e-14	4.56e-08	1.2e-12
A_52_P606826	Pigh	1	1.10891	1.33925	3.07e-15	4.04e-18	1.41e-13	2.02e-16
A_51_P166394	Ap1s1	1	0.530831	0.69203	1.75e-13	2.21e-17	6.24e-12	9.72e-16
A_55_P2141889	ENSMUST00000122443	1	0.563433	0.71447	9.19e-14	2.89e-17	3.4e-12	1.24e-15
A_51_P457481	Sectm1a	1	1.22641	1.57891	1.77e-12	4.77e-16	5.18e-11	1.63e-14
A_51_P452323	Nes	1	0.809812	1.10981	1.93e-10	1.44e-14	3.74e-09	3.77e-13
A_52_P52618	Csf2rb	1	1.41074	1.90437	2.96e-15	6.22e-20	1.36e-13	4.22e-18
A_55_P2743485	Csf2rb	1	1.21645	1.61028	2.14e-14	1.18e-18	8.77e-13	6.43e-17
A_52_P445538	Agtpbp1	1	0.517794	0.87904	4.22e-07	5.18e-13	3.9e-06	1.03e-11
A_51_P301804	St3gal1	1	0.499281	0.72319	1.72e-06	4.08e-10	1.36e-05	4.64e-09
A_51_P346964	Mrap	1	0.764604	1.13485	1.1e-08	1.88e-13	1.47e-07	4.05e-12
A_66_P117293	Mical2	1	0.516489	0.91399	8.41e-06	1.96e-11	5.6e-05	2.91e-10
A_51_P149469	Actc1	1	0.680278	0.99798	6.64e-06	2.1e-09	4.55e-05	2.07e-08
A_51_P295037	ENSMUST00000119744	1	0.463293	0.72597	1.46e-12	3.21e-19	4.34e-11	1.94e-17
A_55_P2003216	Igsf5	1	0.352187	0.59003	2.85e-08	1.41e-14	3.52e-07	3.7e-13
A_51_P164270	Snrpa1	1	0.402902	0.70238	9.34e-10	2.84e-17	1.59e-08	1.22e-15
A_66_P117014	Psma1	1	0.418456	0.606	3.68e-10	5.14e-15	6.78e-09	1.46e-13
A_52_P398432	Nudt5	1	0.3791	0.61018	1.86e-06	2.52e-11	1.46e-05	3.67e-10
A_52_P432153	Yipf6	1	0.660269	0.90747	2.23e-10	1.57e-14	4.28e-09	4.05e-13
A_51_P490456	Cidec	1	2.18657	3.7	1.58e-11	3.66e-19	3.81e-10	2.19e-17
A_55_P2058384	ENSMUST00000161613	1	0.46842	0.75232	1.07e-09	6.06e-16	1.79e-08	2.03e-14
A_52_P184352	Hist3h2a	1	0.61336	1.05299	2.08e-12	1.59e-20	5.95e-11	1.2e-18
A_51_P337817	4933434E20Rik	1	0.397198	0.67864	9.63e-10	6.06e-17	1.63e-08	2.44e-15
A_51_P296796	Nt5dc2	1	0.383916	0.68229	9.37e-06	2.08e-11	6.16e-05	3.08e-10
A_55_P2493638	Nudt5	1	0.379718	0.75872	2.23e-07	8.98e-16	2.2e-06	2.92e-14
A_51_P370561	Dcakd	1	0.555957	1.13368	1.16e-08	3.89e-18	1.54e-07	1.95e-16
A_51_P123920	Mydgf	1	0.277382	0.60567	6.07e-05	1.72e-12	0.000321	3.11e-11
A_52_P67200	Stt3b	1	0.346757	0.66382	7.68e-06	1.63e-12	5.17e-05	2.95e-11
A_55_P2053083	ENSMUST00000180234	1	0.442357	0.67546	6.84e-10	1.9e-15	1.2e-08	5.86e-14
A_55_P2848772	Ube2l3	1	0.441441	0.67073	2.86e-10	7.28e-16	5.37e-09	2.41e-14
A_52_P6505	Slc39a13	1	0.4812	0.81523	2.59e-07	2.61e-13	2.51e-06	5.48e-12
A_55_P2040455	Ano10	1	0.362594	0.74202	0.000194	1.37e-10	0.000884	1.72e-09
A_51_P268278	Tmem131	1	0.58109	0.90971	1.41e-07	1.23e-12	1.46e-06	2.27e-11
A_51_P521155	Fbxw27	1	0.719053	1.1617	6.05e-07	4.06e-12	5.38e-06	6.81e-11
A_51_P211325	Nudt2	1	0.375061	0.58566	1.3e-06	3.47e-11	1.06e-05	4.93e-10
A_51_P342567	Akap12	1	1.13165	1.42812	7.85e-11	7.27e-14	1.66e-09	1.7e-12
A_55_P2062054	Dbndd2	1	0.541563	0.77224	1.7e-10	3.28e-15	3.33e-09	9.67e-14
A_66_P124968	ENSMUST00000184255	1	0.476112	0.59638	2.26e-07	1.22e-09	2.23e-06	1.27e-08
A_30_P01026536	chr1:163508244-163586072_F	1	0.860594	1.05503	2e-13	2.25e-16	7.07e-12	8.14e-15
A_51_P397176	Nsl1	1	0.77121	0.97162	9.16e-13	4.77e-16	2.84e-11	1.63e-14
A_30_P01026752	chr1:163528792-163529312_F	1	0.571525	0.77139	2.02e-07	1.47e-10	2.02e-06	1.84e-09
A_51_P431554	Ten1	1	0.575128	0.99189	8.8e-07	1.01e-12	7.53e-06	1.9e-11
A_51_P115441	Dpysl3	1	0.513485	0.88563	3.89e-05	5.74e-10	0.000216	6.36e-09
A_55_P2042487	Dpysl3	1	0.652624	0.82804	7.86e-09	1.43e-11	1.09e-07	2.18e-10
A_52_P256569	Dbndd2	1	0.496109	0.77129	1.19e-06	3.44e-11	9.86e-06	4.9e-10
A_52_P69020	Slc24a5	1	0.58088	0.68404	9.38e-06	4.75e-07	6.16e-05	2.86e-06
A_55_P2722842	Tomm20	1	0.572096	0.64914	1.05e-10	2.76e-12	2.16e-09	4.75e-11
A_66_P102331	Gyg	1	0.705439	0.82287	6.17e-12	5.25e-14	1.61e-10	1.25e-12
A_51_P425847	Ulbp1	1	0.574327	0.69431	0.00025	1.75e-05	0.00111	7.57e-05
A_55_P2125311	Rab3b	1	1.68715	1.77048	5.97e-16	1.11e-16	3.1e-14	4.25e-15
A_52_P340669	Bhlha15	1	2.67178	3.9316	4.82e-09	8.3e-14	6.99e-08	1.93e-12
A_52_P528707	Mrpl57	1	0.378225	0.60666	5.2e-09	5.45e-15	7.52e-08	1.53e-13
A_55_P2142072	Synj2	1	2.01317	3.09317	2.27e-16	2.26e-23	1.26e-14	2.91e-21
A_52_P456271	Tmem167	1	0.684024	1.15378	1.26e-15	3.93e-24	6.17e-14	5.85e-22
A_51_P283175	ENSMUST00000021240	1	0.828156	1.26108	8.43e-15	2.04e-21	3.64e-13	1.82e-19
A_55_P2132711	Tmem248	1	0.505439	0.90511	4.16e-09	8.99e-17	6.12e-08	3.5e-15
A_55_P2100120	Nme1	1	0.625466	1.08225	7.1e-12	5.64e-20	1.82e-10	3.84e-18
A_51_P254234	Chchd4	1	0.430274	0.70425	1.95e-06	1.67e-11	1.52e-05	2.52e-10
A_55_P1956873	Timm17a	1	0.497867	0.749	4.66e-08	8.74e-13	5.46e-07	1.66e-11
A_55_P1997486	Nhp2l1	1	0.331794	0.60925	2.89e-07	2.34e-14	2.78e-06	5.92e-13
A_51_P176517	Ntmt1	1	0.42224	0.79956	1.09e-08	5.11e-17	1.46e-07	2.1e-15
A_51_P149325	Psmd8	1	0.635002	0.94005	2.72e-16	1.2e-22	1.5e-14	1.32e-20
A_52_P45797	Trmt10a	1	0.589652	0.76939	5.5e-10	2.49e-13	9.79e-09	5.25e-12
A_51_P504522	Derl1	1	0.475838	0.67836	3.29e-11	4.38e-16	7.51e-10	1.51e-14
A_51_P336874	Atp6v0e	1	0.45559	0.71458	1.18e-11	4.13e-18	2.92e-10	2.06e-16
A_52_P463271	Gmds	1	1.23196	1.58202	5.17e-14	9.65e-18	2.02e-12	4.52e-16
A_66_P109494	ENSMUST00000164001	1	0.500762	0.70228	4.11e-15	2.12e-20	1.85e-13	1.56e-18
A_55_P2739742	Lsm4	1	0.435007	0.6494	3.89e-09	3.94e-14	5.76e-08	9.57e-13
A_30_P01025992	chr6:83541250-83560425_F	1	0.434743	0.6373	2.55e-08	8.57e-13	3.18e-07	1.63e-11
A_30_P01025682	chr11:22681800-22707775_F	1	0.481505	0.68496	4.1e-09	1.98e-13	6.05e-08	4.25e-12
A_51_P274992	Gar1	1	0.520882	0.64372	0.000225	1.07e-05	0.00101	4.84e-05
A_55_P2742855	Tsc22d2	1	0.428891	0.59908	4.33e-07	1.6e-10	3.99e-06	1.98e-09
A_51_P253019	BC010981	1	0.360839	0.7905	0.000545	2.24e-10	0.00218	2.69e-09
A_55_P2912137	Polr1d	1	0.318371	0.59161	1.17e-06	1.57e-13	9.72e-06	3.43e-12
A_55_P2063598	Tomm5	1	0.319218	0.59513	0.000271	3.12e-09	0.00119	2.96e-08
A_55_P2062811	Tomm5	1	0.33408	0.5898	1.08e-05	3.21e-11	6.98e-05	4.6e-10
A_55_P2014645	Knop1	1	0.342411	0.5886	9.73e-07	1.31e-12	8.24e-06	2.41e-11
A_52_P378406	Rtca	1	0.256683	0.59735	5.39e-06	1.53e-15	3.79e-05	4.77e-14
A_55_P2126448	1810032O08Rik	1	0.438764	1.03255	0.000187	2.24e-12	0.000854	3.95e-11
A_51_P421809	Hspa14	1	0.321543	0.61031	3.77e-05	4e-11	0.00021	5.6e-10
A_52_P551526	NAP102909-1	1	0.36803	0.66708	2.75e-09	3.23e-17	4.22e-08	1.37e-15
A_55_P2043767	ENSMUST00000092011	1	0.358136	0.67432	1.44e-08	9.51e-17	1.89e-07	3.68e-15
A_55_P1952690	Rpl12	1	0.324992	0.60284	3.78e-07	2.58e-14	3.53e-06	6.49e-13
A_55_P2026156	ENSMUST00000071515	1	0.374166	0.65561	2.78e-05	2.08e-10	0.000162	2.52e-09
A_55_P1954907	Rpl12	1	0.376611	0.76021	1.49e-07	3.26e-16	1.53e-06	1.15e-14
A_55_P1986185	LOC102641574	1	0.334489	0.60137	0.000142	2.15e-09	0.000674	2.11e-08
A_51_P486068	Zfp280b	1	0.626737	1.26365	4.87e-10	5.35e-20	8.76e-09	3.67e-18
A_51_P105520	Nomo1	1	0.411926	0.74764	6.55e-10	4.05e-18	1.15e-08	2.02e-16
A_55_P1970866	Rplp0	1	0.334765	0.61166	1.6e-08	3.18e-16	2.08e-07	1.12e-14
A_52_P281941	Zdhhc2	1	0.611667	1.21809	7.45e-05	3.93e-11	0.000384	5.51e-10
A_66_P112166	Rpl12	1	0.641174	1.34138	8.98e-06	1.38e-13	5.93e-05	3.06e-12
A_51_P152826	Golt1b	1	0.63668	0.97372	3.73e-07	1e-11	3.49e-06	1.58e-10
A_51_P408946	Ccne1	1	1.61241	2.59709	2.83e-09	2.06e-15	4.32e-08	6.31e-14
A_52_P272364	Gria3	1	0.609212	1.06005	1.47e-05	8.23e-11	9.18e-05	1.08e-09
A_52_P1005171	Unc13b	1	0.369694	0.75039	0.000561	1.76e-09	0.00224	1.77e-08
A_55_P2157814	Gmds	1	1.5007	2.0073	4.68e-13	2.7e-17	1.53e-11	1.17e-15
A_52_P122673	Cep41	1	0.570488	0.75397	3.13e-08	2.42e-11	3.83e-07	3.55e-10
A_55_P2534117	Gnb1l	1	0.621761	0.99236	1.03e-08	1.65e-14	1.39e-07	4.26e-13
A_55_P2054300	Alg8	1	0.77455	1.0754	1.99e-10	9.73e-15	3.85e-09	2.61e-13
A_30_P01027000	chr8:59994102-59994797_F	1	1.21709	1.60812	1.56e-15	6.83e-20	7.54e-14	4.61e-18
A_51_P513530	Spag5	1	2.34194	2.92137	1.5e-17	3.92e-21	1.01e-15	3.31e-19
A_51_P501018	Nek2	1	2.7614	3.23362	7.75e-26	1.16e-28	1.95e-23	4.84e-26
A_55_P1966982	Gsr	1	0.723604	0.88129	1.06e-15	9.43e-19	5.3e-14	5.23e-17
A_51_P331661	Ubiad1	1	0.446844	0.65775	4.52e-06	1.09e-09	3.24e-05	1.14e-08
A_52_P413805	Rad18	1	0.740095	0.831	4.54e-09	2.31e-10	6.62e-08	2.76e-09
A_65_P19122	Synj2	1	1.3746	1.54588	2.32e-17	3.16e-19	1.53e-15	1.91e-17
A_55_P1976744	Gm36028	1	0.895538	1.03442	1.66e-14	1.22e-16	6.94e-13	4.62e-15
A_55_P2102065	Gm10639	1	5.63253	6.57901	7.1e-20	1.79e-22	6.78e-18	1.89e-20
A_55_P2170454	Gsta2	1	4.28003	4.96397	1.13e-16	5.28e-19	6.52e-15	3.04e-17
A_30_P01018914	chr9:78107225-78118850_F	1	7.16281	8.81517	2.63e-20	8e-24	2.7e-18	1.13e-21
A_55_P1984881	1700024P16Rik	1	1.85531	2.62381	6.13e-16	1.79e-21	3.18e-14	1.63e-19
A_55_P2183015	P2rx4	1	1.31211	1.72323	2.27e-22	3.89e-27	3.14e-20	1.08e-24
A_52_P162695	Pvr	1	1.28521	1.63571	4.71e-22	3.03e-26	6.09e-20	7.23e-24
A_55_P2135203	Gm31025	1	3.52788	3.80363	2e-15	1.49e-16	9.48e-14	5.55e-15
A_55_P2797212	Pir	1	0.832899	1.0216	6.38e-11	1.42e-13	1.37e-09	3.15e-12
A_55_P2489824	Nfe2l3	1	1.90041	2.1577	1.03e-16	1.06e-18	6.04e-15	5.8e-17
A_55_P2063970	Ube2l3	1	0.402536	0.5984	1.61e-10	7.42e-16	3.18e-09	2.45e-14
A_55_P2127688	4933434E20Rik	1	0.417076	0.62617	2.54e-11	5.19e-17	5.93e-10	2.13e-15
A_55_P2130930	Nhp2	1	0.766197	1.10868	1.69e-16	1.73e-22	9.61e-15	1.84e-20
A_51_P116487	Lsm4	1	0.502772	0.75336	2.92e-11	6.61e-17	6.72e-10	2.63e-15
A_52_P205951	Gen1	1	0.852381	1.30378	2.68e-14	6.64e-21	1.09e-12	5.53e-19
A_55_P2754974	Mrpl16	1	0.36991	0.59279	6.42e-12	8.75e-19	1.67e-10	4.88e-17
A_51_P443344	Acyp2	1	1.14253	1.5227	6.22e-14	3.08e-18	2.4e-12	1.59e-16
A_55_P2079041	ENSMUST00000120994	1	0.49843	0.65419	4.53e-15	2.87e-19	2.03e-13	1.75e-17
A_55_P2933544	Rplp1	1	0.485826	0.67295	3.29e-15	2.63e-20	1.5e-13	1.91e-18
A_52_P84803	ENSMUST00000118208	1	0.490561	0.68769	8.95e-16	3.85e-21	4.53e-14	3.26e-19
A_55_P2155826	Rplp1	1	0.488143	0.65221	4.51e-17	9.02e-22	2.84e-15	8.62e-20
A_55_P2155827	ENSMUST00000119410	1	0.499421	0.64776	2.18e-16	1.59e-20	1.21e-14	1.2e-18
A_55_P2114333	NAP101548-1	1	0.657122	0.78633	9.95e-14	2.44e-16	3.68e-12	8.77e-15
A_51_P353252	Mal2	1	0.824423	1.11349	6.17e-15	1.39e-19	2.71e-13	8.97e-18
A_55_P2731501	Fbxw8	1	0.618214	0.78725	1.36e-11	7.14e-15	3.31e-10	1.96e-13
A_55_P2159026	Rpl22l1	1	0.694916	0.98197	9.44e-11	2.16e-15	1.97e-09	6.59e-14
A_55_P2107357	Gm15421	1	0.731653	0.97704	8.49e-11	1.26e-14	1.78e-09	3.33e-13
A_55_P2008870	ENSMUST00000119605	1	0.724041	1.03965	3.05e-10	5.4e-15	5.7e-09	1.52e-13
A_52_P599872	Thumpd3	1	0.3442	0.58938	2.53e-07	1.8e-13	2.46e-06	3.9e-12
A_55_P2730976	Dnajc9	1	0.575695	0.73296	2.09e-07	7.26e-10	2.07e-06	7.89e-09
A_55_P1957876	LOC105247581	1	0.499313	0.72426	9.89e-10	1.71e-14	1.67e-08	4.39e-13
A_51_P475501	Ndufa8	1	0.581068	0.7393	5.53e-11	3.72e-14	1.21e-09	9.09e-13
A_65_P01991	Prrg4	1	0.915421	1.31415	2.61e-14	7.2e-20	1.06e-12	4.83e-18
A_51_P398878	Uck2	1	0.64184	0.6935	2.94e-11	3.07e-12	6.77e-10	5.24e-11
A_66_P139250	Kctd3	1	0.510969	0.69828	3.59e-07	2.24e-10	3.38e-06	2.69e-09
A_51_P280971	Psmc3	1	0.498676	0.60597	1.08e-07	1.08e-09	1.15e-06	1.13e-08
A_30_P01019536	chr18:83530624-83534486_R	1	0.705409	0.84383	1.89e-08	2.1e-10	2.42e-07	2.54e-09
A_52_P408690	Sft2d2	1	0.495696	0.64423	1.43e-08	1.48e-11	1.88e-07	2.25e-10
A_51_P300506	Cox6b2	1	0.792476	0.94652	6.07e-12	2.39e-14	1.59e-10	6.02e-13
A_52_P49727	Psmd1	1	0.433195	0.5877	1.01e-06	1.07e-09	8.47e-06	1.13e-08
A_66_P111749	LOC102642672	1	0.848946	0.86013	2.05e-08	1.52e-08	2.62e-07	1.26e-07
A_66_P123194	AA619741	1	0.545278	0.62746	1.25e-09	2.81e-11	2.07e-08	4.07e-10
A_66_P139382	Minpp1	1	0.462566	0.60781	2.56e-05	1.83e-07	0.00015	1.2e-06
A_52_P7948	Nckap1	1	0.381799	0.59488	0.000314	2.44e-07	0.00135	1.57e-06
A_52_P685666	Cct3	1	0.20701	0.65316	0.0161	5.52e-10	0.0401	6.15e-09
A_30_P01025397	chr13:62117000-62164075_R	1	0.330395	0.7109	4.97e-05	1.77e-12	0.000268	3.18e-11
A_52_P317040	Edem2	1	0.239908	0.63457	0.0176	5.65e-08	0.0433	4.14e-07
A_51_P480499	Emc8	1	0.512409	0.68717	3.51e-08	1.84e-11	4.24e-07	2.75e-10
A_51_P450278	2010003K11Rik	1	1.30872	2.16622	1.12e-05	2.04e-10	7.21e-05	2.47e-09
A_52_P180335	Mrpl28	1	0.558964	0.76737	1.89e-12	5.39e-17	5.48e-11	2.19e-15
A_51_P468329	Psmb7	1	0.499009	0.62047	6.54e-12	6.87e-15	1.7e-10	1.9e-13
A_52_P680038	Cdk16	1	0.445944	0.66551	7.42e-08	2.13e-12	8.22e-07	3.76e-11
A_66_P120271	ENSMUST00000118023	1	0.359032	0.59414	5.73e-05	3.26e-09	0.000305	3.09e-08
A_51_P155501	Alg3	1	0.486914	0.73648	1.42e-08	1.46e-13	1.88e-07	3.23e-12
A_52_P518160	Galns	1	0.619086	0.87877	4.94e-10	1.45e-14	8.87e-09	3.77e-13
A_51_P510949	Ap2m1	1	0.401325	0.67434	8.8e-06	9.09e-11	5.82e-05	1.18e-09
A_52_P103550	Tfdp1	1	0.235486	0.63958	0.00515	3.97e-10	0.0153	4.52e-09
A_55_P2123826	Nfe2l3	1	0.529941	0.66718	4.23e-08	1.37e-10	5.01e-07	1.72e-09
A_66_P138168	Alg3	1	0.378798	0.69614	0.000123	9.26e-10	0.000593	9.85e-09
A_66_P125888	Setd8	1	0.668678	0.92486	5.6e-09	7.09e-13	8.03e-08	1.37e-11
A_51_P234044	1190005I06Rik	1	0.700597	0.93236	1.14e-08	5.58e-12	1.53e-07	9.16e-11
A_55_P2508983	Gm19705	1	2.04229	2.87657	2.04e-21	2.22e-27	2.41e-19	6.49e-25
A_30_P01024637	chr1:138579972-138587381_F	1	1.28381	1.751	1.17e-15	1.49e-20	5.79e-14	1.13e-18
A_55_P2071191	Prss8	1	1.96648	2.46761	3.74e-17	8.32e-21	2.39e-15	6.82e-19
A_55_P2104835	P2rx4	1	1.01704	1.43201	6.26e-16	2.18e-21	3.24e-14	1.93e-19
A_55_P2308283	Gm16062	1	0.888882	1.13384	8.09e-10	8.01e-13	1.39e-08	1.53e-11
A_51_P124089	Gtpbp2	1	0.504704	0.72073	8.74e-08	9.84e-12	9.51e-07	1.55e-10
A_52_P110270	Nelfe	1	0.76333	0.9846	1.07e-10	5.19e-14	2.21e-09	1.24e-12
A_52_P152995	Ssr1	1	0.686796	0.91972	2.01e-09	5.35e-13	3.16e-08	1.06e-11
A_52_P316697	Ost4	1	0.448814	0.60364	1.54e-07	1.13e-10	1.58e-06	1.45e-09
A_55_P2003096	Pla2g6	1	1.16818	1.76324	2.2e-15	6.09e-22	1.04e-13	5.94e-20
A_51_P464860	Pla2g6	1	1.13565	1.67547	7.47e-17	3.22e-23	4.52e-15	3.96e-21
A_66_P112399	BC029722	1	0.494855	0.7883	3.14e-14	1.68e-21	1.26e-12	1.53e-19
A_55_P2741824	Tha1	1	0.830624	1.20328	2.51e-12	1.1e-17	7.04e-11	5.13e-16
A_55_P2639756	Adarb1	1	0.772662	1.31702	8.43e-12	1.24e-19	2.15e-10	8.06e-18
A_55_P2142064	Synj2	1	1.48093	1.8205	2.65e-22	6.88e-26	3.62e-20	1.5e-23
A_51_P468742	Spryd7	1	1.00239	1.23489	3.77e-20	1.12e-23	3.74e-18	1.53e-21
A_51_P241074	Map2k1	1	0.942479	1.16459	4.91e-21	1.17e-24	5.41e-19	1.92e-22
A_55_P2727424	Med27	1	1.86437	2.32541	5.75e-23	7.75e-27	8.75e-21	2.02e-24
A_55_P2727065	Ttll8	1	1.99997	2.71808	1.39e-20	7.42e-26	1.48e-18	1.61e-23
A_51_P372312	Mrpl54	1	0.62175	0.76587	4.34e-15	2.85e-18	1.95e-13	1.48e-16
A_51_P138341	Aptx	1	0.921153	0.9651	1.52e-18	2.69e-19	1.18e-16	1.66e-17
A_51_P269728	Psmb5	1	0.502664	0.69178	3.88e-13	7.81e-18	1.3e-11	3.74e-16
A_65_P17605	Map2k1	1	0.978843	1.27267	2.21e-16	1.47e-20	1.23e-14	1.12e-18
A_52_P69707	Ergic1	1	0.939722	1.0986	3.84e-14	1.97e-16	1.52e-12	7.19e-15
A_51_P222280	Ikbke	1	1.21189	1.623	1.19e-14	3.97e-19	5.04e-13	2.36e-17
A_51_P477676	Mcph1	1	0.668288	1.07941	1.1e-08	1.22e-14	1.47e-07	3.22e-13
A_52_P478025	Smpd3	1	4.20263	5.18414	1.27e-25	2.2e-29	3.1e-23	1.09e-26
A_52_P537545	Smpd3	1	3.78295	4.79076	4.95e-22	3.91e-26	6.33e-20	8.91e-24
A_55_P2002578	Ephx1	1	1.62343	2.3248	2.8e-19	2.24e-25	2.42e-17	4.32e-23
A_55_P2028788	Slc39a11	1	0.786437	1.06649	1.76e-15	2.91e-20	8.41e-14	2.1e-18
A_30_P01017868	chr2:177789718-177813140_R	1	0.758802	1.05176	4.62e-15	3.77e-20	2.07e-13	2.68e-18
A_52_P645855	Stbd1	1	1.61667	2.23945	5.7e-20	1.55e-25	5.52e-18	3.1e-23
A_55_P1967231	Stbd1	1	1.53836	2.1057	7.36e-20	3.31e-25	6.99e-18	6.11e-23
A_51_P492087	Pole3	1	0.419536	0.64219	2.74e-09	1.09e-14	4.21e-08	2.91e-13
A_52_P82722	Cxadr	1	0.556102	0.74923	1.69e-07	1.23e-10	1.73e-06	1.56e-09
A_55_P2740710	Galns	1	0.41995	0.63959	2.14e-06	1.46e-10	1.65e-05	1.83e-09
A_55_P2090406	H13	1	0.465215	0.67541	2.28e-07	2.25e-11	2.24e-06	3.31e-10
A_55_P2497732	Pdxdc1	1	0.638108	0.79715	4.15e-11	4.84e-14	9.31e-10	1.16e-12
A_55_P2490239	H13	1	0.411527	0.69056	3.23e-06	1.83e-11	2.39e-05	2.73e-10
A_55_P1989013	Eif6	1	0.1705	0.62849	0.0271	9.63e-11	0.0622	1.25e-09
A_55_P2083059	Hps1	1	0.314429	0.66922	0.00102	2.16e-09	0.00377	2.12e-08
A_55_P2097603	Rabif	1	0.242106	0.6456	0.0108	8.09e-09	0.0287	7.09e-08
A_55_P2060402	Grwd1	1	0.474205	0.64976	0.000657	8.84e-06	0.00257	4.07e-05
A_51_P346923	P3h1	1	0.342598	0.7205	0.000201	6.9e-11	0.000909	9.21e-10
A_55_P1969857	Ap2m1	1	0.347975	0.59406	2.91e-06	9.35e-12	2.18e-05	1.48e-10
A_51_P137953	Ugdh	1	0.560088	1.19122	1.45e-05	2.08e-13	9.08e-05	4.44e-12
A_55_P2006236	Ugdh	1	0.569496	1.09703	3.56e-06	3.41e-13	2.62e-05	7.03e-12
A_55_P2130256	Polr2l	1	0.610498	1.20056	5.32e-07	6.58e-15	4.8e-06	1.82e-13
A_55_P2017929	Clu	1	0.372559	0.7219	1.29e-08	2.92e-17	1.72e-07	1.25e-15
A_55_P1979014	Zfp648	1	0.496108	0.80237	7.81e-10	3.13e-16	1.35e-08	1.11e-14
A_55_P1952220	Pnpo	1	0.349739	0.64261	8.24e-06	6.31e-12	5.5e-05	1.03e-10
A_55_P2717059	Psip1	1	0.364457	0.82415	0.000372	3.72e-11	0.00157	5.26e-10
A_66_P119518	Tuba8	1	1.0528	1.35023	0.000916	4.05e-05	0.00343	0.000161
A_52_P507688	Slc25a37	1	0.597994	0.9646	0.000233	6.91e-08	0.00104	4.98e-07
A_51_P340601	Btg3	1	1.37864	1.68413	3.48e-10	1.13e-12	6.43e-09	2.1e-11
A_55_P2871437	Btg3	1	1.37678	1.5882	2.31e-10	4.01e-12	4.41e-09	6.72e-11
A_52_P909274	Pros1	1	0.588552	0.99159	2.64e-07	3.2e-13	2.56e-06	6.62e-12
A_51_P408689	AK077492	1	0.907021	1.2847	4.1e-06	2.51e-09	2.96e-05	2.43e-08
A_51_P342126	Ttc39a	1	2.16085	2.56721	1.16e-09	1.02e-11	1.92e-08	1.61e-10
A_55_P2004732	Ttc39a	1	1.75749	2.10754	7.61e-11	3.55e-13	1.62e-09	7.3e-12
A_55_P2896351	Ttc39aos1	1	1.18251	1.3601	2.52e-11	3.84e-13	5.89e-10	7.83e-12
A_55_P2052824	Lrrc14b	1	1.2876	1.16022	3.13e-13	7.41e-12	1.07e-11	1.18e-10
A_55_P2010066	Capn3	1	0.71388	0.51002	5.68e-06	0.000623	3.96e-05	0.00189
A_55_P2529659	Hsf2bp	1	0.571936	0.78819	1.73e-05	3.75e-08	0.000106	2.86e-07
A_51_P258098	Tmem176a	1	0.668483	0.88662	4.41e-07	6.5e-10	4.06e-06	7.12e-09
A_55_P1971963	Tmem176b	1	0.445623	0.67967	4.06e-06	3.68e-10	2.94e-05	4.22e-09
A_55_P1971962	Tmem176b	1	0.64042	0.89731	1.09e-06	5.19e-10	9.1e-06	5.8e-09
A_66_P131228	Flot1	1	0.490544	0.64589	4.45e-05	3.76e-07	0.000243	2.32e-06
A_55_P2135311	Nol3	1	0.606287	0.6228	6.83e-05	4.65e-05	0.000356	0.000182
A_55_P1975837	ENSMUST00000120024	1	0.467261	0.69147	0.000324	7.23e-07	0.00139	4.19e-06
A_55_P2021455	NAP112592-1	1	0.529591	0.76822	1.49e-05	9.23e-09	9.32e-05	8e-08
A_55_P2007196	Aldoa	1	0.376836	0.68045	0.00249	6.72e-07	0.00817	3.92e-06
A_52_P947990	AK083642	1	0.379371	0.62915	0.0522	0.00187	0.107	0.005
A_55_P2732493	Net1	1	0.65611	0.62674	8.5e-07	2.02e-06	7.3e-06	1.06e-05
A_52_P313728	Rad54b	1	0.526524	0.61817	5.42e-06	2.61e-07	3.8e-05	1.67e-06
A_55_P2059179	Slc48a1	1	0.612696	0.68695	6.91e-12	2.1e-13	1.78e-10	4.49e-12
A_55_P2717434	Arpp19	1	1.16034	1.15315	9.26e-13	1.12e-12	2.87e-11	2.09e-11
A_51_P476728	Neo1	1	0.577898	0.62043	3.71e-11	4.74e-12	8.42e-10	7.87e-11
A_55_P1960018	Fbxw25	1	0.870225	1.01945	9.57e-10	1.24e-11	1.62e-08	1.92e-10
A_66_P140773	Cd9	1	1.48528	1.98529	4.74e-13	2.81e-17	1.55e-11	1.22e-15
A_52_P163795	Tubb5	1	0.989085	1.31939	1.35e-09	3.72e-13	2.21e-08	7.61e-12
A_55_P1959703	Zfp646	1	1.07451	1.19871	5.45e-14	1.44e-15	2.12e-12	4.53e-14
A_66_P111694	Tubb4b	1	1.28496	1.33758	5.54e-15	1.43e-15	2.46e-13	4.5e-14
A_55_P2153292	Tubb4b	1	0.897141	0.98252	5.39e-14	2.66e-15	2.1e-12	7.99e-14
A_55_P2093994	Maged2	1	0.903619	1.229	2.27e-09	3.84e-13	3.55e-08	7.83e-12
A_55_P2153740	LOC102631757	1	1.97201	2.08577	4.39e-21	4.99e-22	4.87e-19	4.89e-20
A_51_P357561	Fbxw9	1	1.06452	1.21346	2.63e-19	1.8e-21	2.3e-17	1.63e-19
A_55_P2362096	4921516I12Rik	1	1.11524	1.25396	7.21e-14	1.48e-15	2.74e-12	4.64e-14
A_55_P1958887	DXBay18	1	3.5251	3.71323	2.41e-23	3.02e-24	3.85e-21	4.6e-22
A_55_P1965298	Gm5640	1	3.00593	3.14805	3.76e-25	5.76e-26	8.35e-23	1.27e-23
A_55_P2177278	DXBay18	1	2.57522	2.62655	8.8e-26	3.94e-26	2.2e-23	8.91e-24
A_55_P2108693	Gm5936	1	2.67999	2.95704	2.29e-26	3.97e-28	6.52e-24	1.42e-25
A_66_P138964	Gclm	1	0.922391	0.96495	4.15e-17	8.21e-18	2.63e-15	3.92e-16
A_51_P343429	Slc25a37	1	1.05776	1.3753	1.89e-14	1.99e-18	7.83e-13	1.06e-16
A_55_P2497687	Ppp1r42	1	3.36513	3.61386	6.53e-19	4.51e-20	5.39e-17	3.14e-18
A_51_P185660	Ccl9	1	2.58352	2.47853	2.99e-21	1.47e-20	3.42e-19	1.12e-18
A_51_P417906	AI464820	1	2.46194	2.21832	3.86e-20	1.89e-18	3.82e-18	1.01e-16
A_51_P368009	E2f2	1	2.43785	2.93126	3.03e-14	5.65e-17	1.22e-12	2.28e-15
A_66_P108394	E2f2	1	2.32721	2.80828	6.47e-14	1.14e-16	2.48e-12	4.34e-15
A_52_P363039	Ncaph	1	1.75595	1.96354	4.99e-21	6.4e-23	5.5e-19	7.4e-21
A_55_P2107045	Myl4	1	0.970743	1.02938	1.45e-17	1.72e-18	9.76e-16	9.21e-17
A_55_P1963687	Tsen54	1	0.515041	0.66425	1.54e-08	2.02e-11	2.01e-07	3.01e-10
A_51_P494125	Alpl	1	0.663127	0.77394	3.7e-07	1.25e-08	3.46e-06	1.06e-07
A_51_P172251	Ifrd2	1	0.459655	0.63324	8.3e-09	1.32e-12	1.14e-07	2.43e-11
A_52_P219266	Frmd8	1	0.552813	0.68931	5.97e-08	2.7e-10	6.79e-07	3.18e-09
A_66_P136921	Gss	1	0.51018	0.70487	2.72e-05	6.8e-08	0.000158	4.9e-07
A_55_P2738714	Gss	1	0.522967	0.70414	1.08e-05	3.27e-08	6.97e-05	2.53e-07
A_55_P2716236	Rpia	1	0.625229	0.75076	2.53e-05	1.1e-06	0.000149	6.13e-06
A_30_P01031402	chr8:124364048-124365705_F	1	0.741138	0.7512	9.3e-09	6.73e-09	1.27e-07	6.01e-08
A_66_P118752	Rabif	1	0.487119	0.6585	4.54e-10	6.4e-14	8.2e-09	1.51e-12
A_55_P2027312	Cdc34	1	0.483781	0.63539	4.14e-06	1.58e-08	2.99e-05	1.31e-07
A_51_P470029	Ak6	1	0.475498	0.65857	1.55e-06	1.14e-09	1.24e-05	1.19e-08
A_55_P2105271	Pdlim7	1	1.18101	1.15498	1.75e-15	3.73e-15	8.4e-14	1.08e-13
A_30_P01028451	chr19:54011403-54019143_R	1	0.658425	0.76626	1.35e-11	1.33e-13	3.28e-10	2.97e-12
A_52_P77204	Lrrc20	1	0.619442	0.81707	4.72e-08	4.3e-11	5.53e-07	6e-10
A_55_P2145977	Fbxw15	1	1.73772	2.19921	2.49e-14	7.24e-18	1.01e-12	3.49e-16
A_52_P230099	Fbxw15	1	1.54461	1.93831	1.13e-13	5.27e-17	4.13e-12	2.15e-15
A_55_P2018002	Abcg4	1	0.643811	0.88612	5.38e-10	4.41e-14	9.61e-09	1.07e-12
A_51_P207751	Guca1a	1	0.645403	1.10394	1.85e-09	1.44e-16	2.93e-08	5.39e-15
A_51_P370099	Pdgfa	1	1.23968	1.73374	1.2e-13	1.12e-18	4.36e-12	6.1e-17
A_55_P2007470	Pdgfa	1	1.28043	1.86377	2.55e-11	1.56e-16	5.95e-10	5.81e-15
A_55_P2087923	Otud3	1	0.610181	0.85907	3.55e-09	2.29e-13	5.31e-08	4.85e-12
A_55_P2733487	Setd8	1	0.606369	0.92121	4.17e-09	2.44e-14	6.13e-08	6.14e-13
A_52_P512672	Setd8	1	0.626878	0.89299	6.02e-09	3.11e-13	8.57e-08	6.44e-12
A_52_P137765	Lmna	1	0.59936	0.78111	6.86e-10	3.38e-13	1.2e-08	6.97e-12
A_51_P313566	Lmna	1	0.647281	0.86867	1.64e-10	2.37e-14	3.24e-09	5.98e-13
A_52_P635182	Rras	1	0.507427	0.67231	4.77e-08	3.84e-11	5.57e-07	5.41e-10
A_52_P537566	Cenpt	1	0.704941	0.90382	3.74e-10	2.73e-13	6.87e-09	5.71e-12
A_52_P301374	Aaas	1	0.775691	1.00169	9.57e-10	6.7e-13	1.62e-08	1.3e-11
A_66_P110891	Sgol2a	1	0.865344	1.27223	4.36e-09	7.5e-14	6.39e-08	1.75e-12
A_55_P2062836	Ttf2	1	0.629172	0.93954	6.16e-09	7.17e-14	8.75e-08	1.68e-12
A_51_P247157	Hn1	1	0.525998	0.69779	3.43e-07	4.66e-10	3.24e-06	5.24e-09
A_52_P651371	Alg8	1	1.1007	1.49732	1.09e-16	1.19e-21	6.33e-15	1.11e-19
A_51_P463570	Mast2	1	1.22419	1.49243	4.04e-22	1.49e-25	5.32e-20	3e-23
A_51_P203501	Vars	1	0.720397	0.93422	6.41e-14	8.61e-18	2.46e-12	4.09e-16
A_65_P05514	Hnrnpab	1	0.687858	0.81377	4.88e-14	1.68e-16	1.91e-12	6.21e-15
A_52_P488200	Get4	1	0.619007	0.79911	1.13e-13	1.92e-17	4.14e-12	8.55e-16
A_52_P547000	ENSMUST00000120694	1	0.508929	0.63355	2.96e-12	2.69e-15	8.21e-11	8.06e-14
A_55_P1975322	NAP111845-1	1	0.578215	0.83734	4.18e-11	3.41e-16	9.37e-10	1.2e-14
A_55_P2857689	Rpl39	1	0.498897	0.69778	4.06e-12	6.88e-17	1.1e-10	2.73e-15
A_55_P2182106	Rpl39	1	0.43473	0.58879	1.13e-10	1.11e-14	2.31e-09	2.97e-13
A_30_P01026611	chr6:116123643-116124550_F	1	0.792886	1.1511	1.87e-14	3.21e-20	7.78e-13	2.3e-18
A_55_P1982171	H2afz	1	0.758031	1.03083	1.92e-14	3.86e-19	7.94e-13	2.3e-17
A_30_P01026091	chr6:116123643-116124550_F	1	0.835295	1.16002	5.52e-13	8.49e-18	1.78e-11	4.04e-16
A_30_P01021866	chr6:116123643-116124550_F	1	0.84398	1.13736	9.82e-16	1.94e-20	4.95e-14	1.44e-18
A_30_P01031738	chr6:116092274-116144199_R	1	0.811532	1.04147	4.12e-13	1.02e-16	1.37e-11	3.91e-15
A_65_P03435	Rpl39	1	0.460175	0.59924	2.19e-11	5.88e-15	5.15e-10	1.64e-13
A_51_P462448	Gpx4	1	0.662628	0.91371	1.18e-14	1.32e-19	5.01e-13	8.6e-18
A_30_P01021251	chr14:77006215-77063293_R	1	0.404701	0.62431	1.62e-07	2.34e-12	1.66e-06	4.1e-11
A_51_P314019	Banf1	1	0.458061	0.66408	5.79e-10	8.77e-15	1.03e-08	2.37e-13
A_55_P1970867	Gm5779	1	0.43449	0.69944	7.15e-09	7.48e-15	1e-07	2.05e-13
A_55_P1983959	Ftl1	1	0.322865	0.60277	7.62e-05	2.44e-10	0.000392	2.89e-09
A_55_P2032768	ENSMUST00000055957	1	0.34999	0.59324	7.36e-06	5.3e-11	4.98e-05	7.26e-10
A_55_P1983958	NAP112175-1	1	0.356865	0.6165	7.17e-05	1.65e-09	0.000371	1.67e-08
A_55_P2304507	Noxa1	1	0.547572	0.76342	5.13e-06	5.1e-09	3.62e-05	4.66e-08
A_55_P2079390	4930579G24Rik	1	1.18616	1.34671	2.53e-10	7.1e-12	4.8e-09	1.14e-10
A_51_P294156	Zgrf1	1	0.997547	1.09448	1.03e-09	8.68e-11	1.74e-08	1.13e-09
A_30_P01027809	chr12:117623500-117643575_R	1	0.648655	1.00956	2.55e-06	1.05e-10	1.94e-05	1.35e-09
A_52_P655890	Wdhd1	1	0.651016	0.91131	2.17e-05	3.65e-08	0.00013	2.8e-07
A_51_P165704	Mcm7	1	0.629404	1.0265	2.94e-06	3.55e-11	2.2e-05	5.03e-10
A_51_P234308	Rpa2	1	0.647249	0.90002	5.88e-08	1.26e-11	6.7e-07	1.95e-10
A_55_P1975021	Rad18	1	1.01421	1.18044	3.45e-10	4.8e-12	6.38e-09	7.96e-11
A_65_P05396	Rad18	1	0.981393	1.32145	2.12e-09	4.81e-13	3.32e-08	9.62e-12
A_51_P326499	Chek1	1	1.25652	1.37268	1.24e-09	1.19e-10	2.05e-08	1.52e-09
A_52_P364776	Mcm3	1	0.920709	1.38707	9.34e-07	5.83e-11	7.95e-06	7.91e-10
A_55_P2164534	Dtl	1	1.85431	2.41692	1.36e-08	1.28e-11	1.8e-07	1.97e-10
A_51_P133612	Cdt1	1	1.36299	1.61657	2.14e-07	4.5e-09	2.12e-06	4.15e-08
A_55_P2101757	Dscc1	1	1.2743	1.60249	1.03e-09	1.65e-12	1.73e-08	2.98e-11
A_51_P190111	Mcm5	1	2.00471	2.41045	8.23e-08	1.03e-09	9.03e-07	1.09e-08
A_51_P360492	Mcm6	1	1.93056	2.10554	2.73e-09	2.89e-10	4.19e-08	3.39e-09
A_51_P168632	Prim1	1	1.10754	1.38347	4.16e-08	1.66e-10	4.94e-07	2.05e-09
A_51_P269687	Pole2	1	1.10747	1.41826	4.13e-09	5e-12	6.09e-08	8.27e-11
A_55_P2721140	Hat1	1	0.727795	1.01603	7.36e-08	1.51e-11	8.16e-07	2.29e-10
A_55_P2499523	Mcm3	1	1.13462	1.66853	2.19e-06	3.89e-10	1.69e-05	4.44e-09
A_51_P324934	Mcm3	1	1.16976	1.62024	1.8e-06	1.4e-09	1.42e-05	1.44e-08
A_66_P130629	Mcm3	1	1.12899	1.73498	1.02e-06	3.78e-11	8.57e-06	5.34e-10
A_51_P356762	Mcm4	1	0.6478	1.13387	0.000843	1.33e-07	0.00318	9.01e-07
A_51_P162471	Dnajc9	1	0.614682	0.94874	4.26e-06	2.89e-10	3.07e-05	3.38e-09
A_51_P336721	Tipin	1	0.547277	0.93608	1.12e-05	8.31e-11	7.21e-05	1.09e-09
A_52_P76931	Wdhd1	1	0.721551	0.84142	2.61e-06	1.26e-07	1.97e-05	8.61e-07
A_51_P296416	Orc6	1	0.3946	0.72908	2.07e-05	2.81e-11	0.000125	4.07e-10
A_55_P1973178	Haus5	1	0.482452	0.75568	2.4e-06	8.03e-11	1.83e-05	1.06e-09
A_55_P2079912	NAP111768-1	1	0.495744	0.72744	2.37e-06	4.61e-10	1.82e-05	5.19e-09
A_52_P379531	Timeless	1	0.439616	0.76847	0.0372	0.000504	0.0812	0.00156
A_66_P138930	Kif24	1	0.536023	0.8835	6.92e-05	4.98e-09	0.00036	4.56e-08
A_55_P2621650	Tnfrsf11a	1	0.645573	0.70418	2.9e-07	4.5e-08	2.78e-06	3.38e-07
A_51_P451106	Brca2	1	0.910755	0.80659	5.47e-08	6.89e-07	6.29e-07	4.01e-06
A_55_P2738137	Brca2	1	0.666337	0.61786	3.34e-05	9.82e-05	0.00019	0.000359
A_51_P497402	Tonsl	1	0.559165	0.7842	0.000322	1.97e-06	0.00138	1.04e-05
A_65_P12908	Mutyh	1	0.586155	0.46542	1.87e-07	1.33e-05	1.88e-06	5.9e-05
A_55_P2717722	Tyms	1	0.769748	1.21158	4.06e-06	1.58e-10	2.94e-05	1.96e-09
A_52_P268549	Rhno1	1	0.626061	0.82586	1.91e-08	1.37e-11	2.45e-07	2.11e-10
A_55_P2740182	Pkmyt1	1	1.36862	1.73707	1.24e-07	4.13e-10	1.31e-06	4.69e-09
A_66_P102090	Pkmyt1	1	1.8861	2.31968	1.16e-07	8.69e-10	1.23e-06	9.28e-09
A_55_P2724629	Cdc25a	1	0.589401	0.9603	6.63e-06	1.33e-10	4.54e-05	1.69e-09
A_55_P2724630	Cdc25a	1	0.54501	0.95244	0.000122	3.28e-09	0.000591	3.1e-08
A_55_P2735320	Cdc25a	1	0.601173	1.0346	1.88e-05	1.71e-10	0.000115	2.1e-09
A_55_P2872587	Fbxl14	1	0.543221	0.59821	2.37e-08	2.34e-09	2.98e-07	2.28e-08
A_55_P2499158	Myl1	1	0.519361	0.69995	3.01e-07	2.58e-10	2.88e-06	3.05e-09
A_55_P1970309	Arhgap44	1	0.438641	0.61084	0.000377	2.86e-06	0.00158	1.46e-05
A_51_P137111	Chek2	1	0.621579	0.67084	1.07e-07	1.95e-08	1.15e-06	1.58e-07
A_51_P310254	Fam118a	1	0.456545	0.58623	0.000178	4.07e-06	0.000817	2.01e-05
A_55_P1979246	Cep192	1	0.421581	0.7313	0.000105	2.99e-09	0.000521	2.85e-08
A_51_P382928	Cstf3	1	0.376292	0.65614	0.00102	2.12e-07	0.00378	1.37e-06
A_55_P2805736	Cdc6	1	0.641659	1.37235	3.4e-06	1.07e-14	2.5e-05	2.86e-13
A_51_P405565	Msh6	1	0.497732	0.90134	8.56e-07	2.11e-13	7.34e-06	4.5e-12
A_66_P134481	Skp2	1	0.550424	1.03886	6.21e-06	1.71e-12	4.29e-05	3.09e-11
A_55_P2093679	Zfp599	1	0.367216	0.58758	0.0009	9.26e-07	0.00338	5.27e-06
A_55_P2140383	Mis18a	1	0.887931	1.01404	1.1e-10	2.4e-12	2.26e-09	4.19e-11
A_51_P351970	Hells	1	1.26428	1.33648	7.84e-13	1.38e-13	2.46e-11	3.06e-12
A_51_P113003	Cenpq	1	1.50936	1.36502	1.44e-18	5.46e-17	1.13e-16	2.22e-15
A_55_P2798119	Rad54b	1	1.27941	1.27545	6.72e-15	7.46e-15	2.95e-13	2.05e-13
A_55_P1995503	Gm5643	1	0.900235	0.98663	1.06e-14	4.73e-16	4.5e-13	1.62e-14
A_51_P400784	Hnrnpa1	1	0.880184	0.93956	1.19e-15	1.24e-16	5.9e-14	4.69e-15
A_55_P2908104	Dck	1	0.687914	0.84866	3.94e-08	2.18e-10	4.71e-07	2.63e-09
A_51_P338998	Prim2	1	0.796607	1.12676	3.15e-11	5.46e-16	7.22e-10	1.84e-14
A_55_P1974487	Atp8b5	1	1.24212	1.36411	5.07e-13	2.55e-14	1.65e-11	6.41e-13
A_55_P2735250	BC055324	1	0.768231	1.14489	3.56e-10	1.87e-15	6.56e-09	5.77e-14
A_66_P100721	Lig1	1	1.37477	1.61352	4.54e-13	2.48e-15	1.49e-11	7.48e-14
A_51_P396351	Pcna	1	1.12546	1.31994	1.28e-16	3.99e-19	7.35e-15	2.36e-17
A_55_P2497039	Cdc7	1	1.31473	1.66843	1.52e-15	3.01e-19	7.36e-14	1.84e-17
A_55_P2743882	Pola1	1	1.52162	1.83669	4.51e-17	4.46e-20	2.84e-15	3.11e-18
A_51_P415905	Pola1	1	1.6834	1.95284	1e-16	4.63e-19	5.89e-15	2.71e-17
A_51_P295816	Cep192	1	0.903934	1.08927	1.15e-12	2.81e-15	3.47e-11	8.38e-14
A_51_P285446	Lig1	1	1.08103	1.40311	1.96e-12	4.04e-16	5.66e-11	1.4e-14
A_52_P537113	Rad54l	1	1.11594	1.41858	4.62e-12	2.2e-15	1.23e-10	6.68e-14
A_55_P1972792	Stil	1	1.20801	1.36837	1.45e-15	1.85e-17	7.07e-14	8.21e-16
A_51_P151586	Gsg2	1	1.33742	1.47212	9.57e-17	3.05e-18	5.63e-15	1.57e-16
A_55_P2117243	Npm1	1	0.678521	0.76242	1.11e-11	3.27e-13	2.76e-10	6.76e-12
A_55_P1953489	Lrrc8b	1	1.12343	1.46821	1.18e-13	1.3e-17	4.3e-12	5.92e-16
A_51_P312310	Mtbp	1	0.967871	0.86954	1.02e-10	1.73e-09	2.11e-09	1.74e-08
A_51_P475523	Brca1	1	1.17152	1.04348	5.07e-12	1.37e-10	1.35e-10	1.73e-09
A_55_P1978122	Mutyh	1	0.749687	0.73684	7.26e-08	1.06e-07	8.07e-07	7.32e-07
A_51_P195573	Dnmt1	1	0.515758	0.72179	4.39e-07	1.54e-10	4.04e-06	1.93e-09
A_51_P302651	Topbp1	1	0.76373	1.01132	1.34e-09	4.62e-13	2.19e-08	9.28e-12
A_55_P2642289	Mcm6	1	0.60108	1.01996	8.01e-08	4.23e-14	8.81e-07	1.03e-12
A_55_P2729548	Atad2	1	0.696974	0.93879	2.12e-07	1.66e-10	2.11e-06	2.05e-09
A_55_P2065360	Siva1	1	0.562368	0.8087	3.49e-07	5.31e-11	3.29e-06	7.27e-10
A_55_P2090394	ENSMUST00000119163	1	0.554639	0.74374	3.22e-08	1.66e-11	3.92e-07	2.5e-10
A_55_P2056186	Siva1	1	0.511834	0.74388	5.33e-07	7.12e-11	4.81e-06	9.48e-10
A_51_P120717	Lmnb1	1	0.821683	1.04797	2.91e-10	2.4e-13	5.45e-09	5.08e-12
A_55_P2086398	Kif14	1	0.47476	0.70893	1.14e-05	3.06e-09	7.35e-05	2.91e-08
A_55_P1956752	NAP030492-1	1	0.676755	0.78492	7.15e-10	1.2e-11	1.24e-08	1.86e-10
A_51_P245368	Abcb1b	1	0.649334	0.72171	4.28e-08	3.55e-09	5.06e-07	3.34e-08
A_52_P460929	BC048507	1	0.712183	0.96002	5.3e-06	1.2e-08	3.73e-05	1.01e-07
A_51_P408155	Ngfrap1	1	0.557586	0.71282	1.11e-07	2.95e-10	1.18e-06	3.45e-09
A_51_P414518	Dynll1	1	0.682615	0.96286	3.7e-08	4.5e-12	4.44e-07	7.5e-11
A_55_P2714070	Ttk	1	1.04129	1.37267	5.42e-13	5.37e-17	1.75e-11	2.19e-15
A_51_P211526	Ctc1	1	0.571114	0.68744	5.96e-08	6.85e-10	6.78e-07	7.47e-09
A_55_P2114069	Hyls1	1	0.800744	0.83181	3.7e-09	1.43e-09	5.51e-08	1.46e-08
A_66_P129188	Hist2h2ac	1	0.533752	0.67576	3.79e-11	2.82e-14	8.56e-10	7.04e-13
A_55_P2084656	Hist1h2ah	1	0.679556	0.79976	1.74e-14	6.62e-17	7.26e-13	2.63e-15
A_55_P2084652	Hist1h2ak	1	0.638247	0.82041	1.26e-13	2.54e-17	4.57e-12	1.1e-15
A_51_P405773	Hist1h2aa	1	0.563928	0.71473	4.98e-13	1.95e-16	1.62e-11	7.15e-15
A_55_P2084666	Hist1h2af	1	0.563756	0.67795	1.74e-09	1.15e-11	2.78e-08	1.79e-10
A_30_P01018023	chr17:95150800-95180650_F	1	0.594476	0.57831	7.37e-08	1.34e-07	8.17e-07	9.06e-07
A_65_P10248	Cks2	1	0.782735	0.6728	2.57e-08	6.42e-07	3.2e-07	3.76e-06
A_55_P2612903	Prc1	1	0.811947	0.89545	3.72e-09	3.01e-10	5.54e-08	3.51e-09
A_55_P2023942	Ccdc77	1	0.819397	0.84815	3.57e-09	1.51e-09	5.34e-08	1.54e-08
A_52_P606924	Lin54	1	0.807122	0.83162	1.9e-12	7.62e-13	5.51e-11	1.47e-11
A_51_P170696	Haus1	1	0.765652	0.71236	5.81e-13	5.18e-12	1.86e-11	8.54e-11
A_51_P332355	Kif18a	1	1.08188	1.1764	3.79e-12	2.92e-13	1.03e-10	6.06e-12
A_66_P129508	Hyls1	1	0.943399	1.0157	2.3e-12	2.36e-13	6.53e-11	4.99e-12
A_51_P461716	G2e3	1	0.681179	0.74473	7.63e-10	6.92e-11	1.32e-08	9.24e-10
A_55_P2796460	Haus3	1	0.693413	0.83648	1.23e-09	7.05e-12	2.04e-08	1.13e-10
A_66_P123535	Cep112	1	0.70119	0.74082	1.01e-08	2.64e-09	1.37e-07	2.54e-08
A_51_P381657	Usp1	1	0.552599	0.79457	8.74e-12	6.49e-17	2.22e-10	2.59e-15
A_51_P420841	Lrrc8b	1	1.03276	1.38582	1e-13	4.12e-18	3.69e-12	2.06e-16
A_55_P1987028	Kifc5b	1	0.779302	1.07109	3.37e-10	2.59e-14	6.24e-09	6.51e-13
A_55_P2619322	Ezh2	1	0.706194	1.089	1.84e-08	1.12e-13	2.37e-07	2.54e-12
A_55_P2619337	Ezh2	1	0.677148	1.02144	1.29e-09	6.55e-15	2.11e-08	1.82e-13
A_55_P2619332	Ezh2	1	0.734261	1.00222	8.92e-10	1.08e-13	1.52e-08	2.45e-12
A_52_P529570	Nsl1	1	2.15142	2.26567	7.43e-18	1.12e-18	5.17e-16	6.11e-17
A_51_P484537	Smc2	1	1.76416	1.71495	1.25e-18	3.53e-18	9.94e-17	1.79e-16
A_65_P08850	Smc2	1	1.50511	1.58169	2.38e-16	4.13e-17	1.32e-14	1.72e-15
A_55_P2933430	Cenpk	1	1.45994	1.44152	3.54e-15	5.42e-15	1.61e-13	1.53e-13
A_52_P674886	CF750939	1	1.36156	1.48413	4.08e-15	2.12e-16	1.84e-13	7.73e-15
A_55_P2063336	4930427A07Rik	1	2.75202	2.66894	1.07e-19	3.37e-19	1e-17	2.03e-17
A_51_P502082	Rrm1	1	1.42902	1.43922	3.43e-16	2.68e-16	1.85e-14	9.54e-15
A_66_P125844	Bard1	1	2.23995	2.2958	4.85e-19	1.93e-19	4.07e-17	1.23e-17
A_51_P424810	Ncapg2	1	1.9457	1.96834	2.1e-18	1.37e-18	1.59e-16	7.39e-17
A_55_P2154132	Tuba1b	1	1.18819	1.22673	2.37e-13	8.58e-14	8.29e-12	1.98e-12
A_51_P286665	Rbl1	1	1.42553	1.79285	7.66e-14	3.16e-17	2.89e-12	1.34e-15
A_55_P2164139	TC1651530	1	1.11573	1.12718	1.14e-11	8.43e-12	2.82e-10	1.34e-10
A_52_P127239	Mms22l	1	0.775069	0.75526	1.62e-10	3.26e-10	3.2e-09	3.78e-09
A_66_P112261	Sgol1	1	1.55273	1.67382	8.83e-18	5.63e-19	6.1e-16	3.24e-17
A_55_P1994997	Arhgap11a	1	1.33601	1.46562	7.05e-18	2.33e-19	4.92e-16	1.46e-17
A_55_P2100209	Kif2c	1	1.913	1.84891	3.91e-21	1.44e-20	4.4e-19	1.11e-18
A_51_P302139	Mastl	1	1.41582	1.49795	1.67e-17	2.15e-18	1.12e-15	1.14e-16
A_51_P309589	2700099C18Rik	1	1.2112	1.12719	2.94e-08	1.43e-07	3.62e-07	9.63e-07
A_55_P2796598	Cep192	1	1.07148	1.04726	2.56e-07	4.08e-07	2.49e-06	2.5e-06
A_51_P393958	Fbxo5	1	1.40083	1.71597	8.82e-16	6.23e-19	4.47e-14	3.56e-17
A_55_P2715735	Ncapg	1	1.15763	1.35768	3.48e-16	1.15e-18	1.88e-14	6.25e-17
A_52_P682707	Ncapd2	1	1.30519	1.58108	2.17e-17	1.78e-20	1.44e-15	1.33e-18
A_55_P2005838	Ticrr	1	1.4694	1.79768	1.83e-16	1.2e-19	1.03e-14	7.88e-18
A_52_P635976	Plk4	1	1.50009	1.8065	3.74e-20	2.74e-23	3.73e-18	3.46e-21
A_51_P241645	Tmem194	1	0.827989	1.08058	2.16e-12	3.73e-16	6.16e-11	1.29e-14
A_55_P2733427	Kif15	1	1.40072	1.60621	5.65e-16	4.38e-18	2.95e-14	2.17e-16
A_30_P01029964	chr10:117021051-117038683_F	1	1.47377	1.71924	2.85e-18	8.86e-21	2.14e-16	7.22e-19
A_55_P2730736	Kifc1	1	1.41027	1.67547	3.96e-06	1.4e-07	2.88e-05	9.45e-07
A_55_P2810220	Espl1	1	2.50769	2.7342	2.43e-20	8.71e-22	2.51e-18	8.34e-20
A_55_P1988228	Aspm	1	2.52364	2.6318	2.47e-21	4.83e-22	2.85e-19	4.78e-20
A_51_P123134	Ercc6l	1	1.86089	2.31248	5.33e-18	1.5e-21	3.83e-16	1.39e-19
A_51_P165683	Hirip3	1	1.16784	1.34482	1.64e-15	1.16e-17	7.89e-14	5.34e-16
A_51_P401451	Cdc45	1	1.04938	1.24671	7.54e-13	2.86e-15	2.37e-11	8.51e-14
A_55_P1967291	Ncaph	1	2.83038	2.86496	6.53e-22	4.07e-22	8.21e-20	4.08e-20
A_51_P148105	Rad51	1	2.72342	2.98943	6.56e-17	2.28e-18	4e-15	1.2e-16
A_55_P1988373	Cenpu	1	2.4265	2.46088	3.85e-18	2.3e-18	2.8e-16	1.21e-16
A_55_P1991688	Rad51ap1	1	2.8302	2.96793	5.54e-18	9.71e-19	3.96e-16	5.36e-17
A_52_P56397	Aunip	1	2.93568	2.86988	1.9e-19	4.43e-19	1.71e-17	2.6e-17
A_51_P408071	Kntc1	1	2.68153	2.85796	1.24e-21	1.03e-22	1.5e-19	1.15e-20
A_55_P2732503	Rad51ap1	1	2.25915	2.36248	2.41e-21	4.23e-22	2.8e-19	4.22e-20
A_55_P2797234	Ckap2	1	3.9765	3.78311	6.74e-20	4.36e-19	6.45e-18	2.56e-17
A_52_P381303	Gins2	1	2.2092	2.3482	2.88e-23	2.53e-24	4.58e-21	3.89e-22
A_51_P208680	Chtf18	1	2.31201	2.543	2.75e-17	8.6e-19	1.79e-15	4.8e-17
A_51_P270519	Apitd1	1	1.40592	1.66592	1.3e-15	3.2e-18	6.34e-14	1.64e-16
A_51_P369252	Ddias	1	1.70467	1.9667	2.7e-15	1.84e-17	1.25e-13	8.19e-16
A_55_P2742860	Cenpn	1	2.04974	2.25614	3.99e-20	1e-21	3.92e-18	9.52e-20
A_51_P231958	Zwilch	1	2.55949	2.5941	1.47e-20	8.77e-21	1.55e-18	7.17e-19
A_55_P2152427	Zwilch	1	2.51503	2.64648	1.67e-18	2.53e-19	1.29e-16	1.57e-17
A_55_P2489999	Gins2	1	2.47228	2.74017	9.6e-19	2.02e-20	7.72e-17	1.49e-18
A_51_P409496	Arhgap11a	1	1.97285	2.0312	5.96e-22	1.91e-22	7.57e-20	2.01e-20
A_51_P487999	Sgol1	1	3.14149	3.13695	9.59e-25	1.02e-24	1.96e-22	1.67e-22
A_51_P125135	Cdca5	1	3.31517	3.38658	1.37e-23	5.85e-24	2.27e-21	8.51e-22
A_51_P204402	Shcbp1	1	3.45477	3.49379	2.29e-24	1.46e-24	4.3e-22	2.35e-22
A_30_P01019123	chr17:95150800-95180650_F	1	2.95376	2.90182	2.66e-23	5.37e-23	4.25e-21	6.36e-21
A_51_P489268	Ncapg	1	3.82378	3.8475	1.87e-26	1.45e-26	5.42e-24	3.6e-24
A_55_P2004801	Tacc3	1	3.0346	3.12373	5.49e-26	1.68e-26	1.45e-23	4.12e-24
A_55_P2106150	Cenpk	1	1.93912	1.88201	1.73e-18	5.15e-18	1.33e-16	2.53e-16
A_55_P2172274	Smc2	1	1.76755	1.79463	1.93e-19	1.09e-19	1.73e-17	7.17e-18
A_52_P330214	Fanca	1	2.47291	2.4193	1.88e-19	4.26e-19	1.69e-17	2.51e-17
A_51_P345159	Ube2t	1	2.46036	2.55168	2.58e-18	6.73e-19	1.94e-16	3.83e-17
A_52_P415931	Cenpu	1	1.61518	1.72819	4.12e-13	4.79e-14	1.37e-11	1.15e-12
A_51_P254045	Traip	1	2.08959	2.27464	8.21e-19	3.42e-20	6.65e-17	2.44e-18
A_55_P2085181	Chaf1b	1	2.41303	2.74942	2.97e-18	2.28e-20	2.22e-16	1.67e-18
A_51_P441843	Fanci	1	2.32286	2.54752	4.18e-25	9.72e-27	9.17e-23	2.5e-24
A_51_P273538	Syce2	1	1.23855	1.29924	2.82e-16	5.23e-17	1.54e-14	2.14e-15
A_52_P208613	Fancb	1	1.47711	1.41834	1.02e-15	4.03e-15	5.09e-14	1.16e-13
A_52_P624168	Atad2	1	1.44327	1.64457	1.04e-14	1.19e-16	4.43e-13	4.52e-15
A_55_P2796457	Asf1b	1	2.65734	2.76807	6.83e-18	1.54e-18	4.78e-16	8.27e-17
A_51_P105709	Trip13	1	2.05059	2.13368	1.22e-15	3.09e-16	6e-14	1.09e-14
A_55_P2077263	Cenpk	1	1.73531	1.7972	1.87e-17	5.29e-18	1.25e-15	2.58e-16
A_51_P198775	BC055324	1	1.9208	2.03037	3.53e-15	5.32e-16	1.61e-13	1.8e-14
A_55_P2865259	Dsn1	1	2.1557	2.09879	4.42e-16	1.11e-15	2.34e-14	3.56e-14
A_52_P153929	Brip1	1	1.15514	1.30442	1.48e-11	3.81e-13	3.57e-10	7.78e-12
A_55_P2095271	Pkn3	1	1.02561	1.03951	3.26e-11	2.22e-11	7.45e-10	3.27e-10
A_51_P288026	Haus6	1	0.801598	0.81044	2.1e-11	1.53e-11	4.96e-10	2.33e-10
A_55_P2927484	Fen1	1	1.39448	1.85225	8.39e-11	1.48e-14	1.76e-09	3.85e-13
A_51_P517157	Tmem43	1	0.707963	0.82014	2.81e-10	4.39e-12	5.28e-09	7.32e-11
A_51_P392546	Haus3	1	0.72724	0.86247	2.18e-13	7.84e-16	7.67e-12	2.57e-14
A_55_P2077185	ENSMUST00000119377	1	0.643197	0.72761	3.92e-10	1.27e-11	7.18e-09	1.97e-10
A_55_P2429480	Atad2	1	0.866748	1.12258	6.79e-10	4.06e-13	1.19e-08	8.23e-12
A_66_P128188	Atad2	1	0.930991	1.00215	1.25e-11	1.39e-12	3.06e-10	2.55e-11
A_51_P196973	Chaf1a	1	1.77333	2.1602	9.16e-12	1.98e-14	2.31e-10	5.07e-13
A_51_P158210	Mcm2	1	1.67281	2.32704	1.83e-10	8.22e-15	3.55e-09	2.23e-13
A_55_P2616463	Chek1	1	0.975504	1.25635	1.3e-10	6.8e-14	2.61e-09	1.6e-12
A_52_P371108	Cdc6	1	1.49419	1.95766	1.26e-13	1.27e-17	4.55e-12	5.81e-16
A_52_P238044	Psmc3ip	1	1.30784	1.5572	1.04e-14	2.52e-17	4.44e-13	1.1e-15
A_51_P239984	Exo1	1	2.46863	2.72101	4.48e-13	1.99e-14	1.48e-11	5.08e-13
A_55_P2035286	Uhrf1	1	2.59595	3.03367	5.51e-11	5.53e-13	1.2e-09	1.09e-11
A_55_P2011937	Fignl1	1	2.56305	2.60014	2.9e-13	1.84e-13	9.99e-12	3.98e-12
A_55_P2504155	Psmc3ip	1	1.83849	2.01606	2.78e-15	1.15e-16	1.28e-13	4.38e-15
A_51_P505172	Tcf19	1	1.73654	2.05514	1.07e-11	6.02e-14	2.66e-10	1.42e-12
A_51_P492830	Cenph	1	1.82738	1.96743	2.23e-15	1.75e-16	1.05e-13	6.43e-15
A_55_P2007273	Pole	1	1.93096	2.1214	2.08e-12	1.12e-13	5.96e-11	2.53e-12
A_55_P2080243	NAP111545-1	1	0.781594	1.01734	3.67e-12	7.52e-16	1e-10	2.48e-14
A_51_P223709	Pask	1	0.868869	1.28245	4.75e-10	3.75e-15	8.57e-09	1.09e-13
A_55_P2317665	E2f1	1	1.38985	1.9095	1.05e-15	1e-20	5.25e-14	7.96e-19
A_66_P126989	ENSMUST00000120444	1	0.624811	0.83058	1.55e-10	3e-14	3.06e-09	7.45e-13
A_55_P2018904	Kbtbd6	1	1.31598	1.69892	2.13e-11	7.58e-15	5.01e-10	2.07e-13
A_65_P19522	Rfc4	1	1.08451	1.33346	1.03e-13	9.82e-17	3.81e-12	3.79e-15
A_55_P1961531	Tmem194	1	0.928202	1.20566	2.1e-13	3.1e-17	7.41e-12	1.32e-15
A_52_P480360	Dut	1	0.682161	1.06298	9.75e-10	1.52e-15	1.65e-08	4.75e-14
A_51_P208355	Mcm8	1	1.242	1.38641	1.22e-12	3.8e-14	3.67e-11	9.26e-13
A_55_P2159807	Rfc4	1	1.0768	1.31765	3.94e-13	5.1e-16	1.32e-11	1.74e-14
A_52_P75348	Spdl1	1	1.09711	1.29921	7.96e-15	2.29e-17	3.46e-13	1.01e-15
A_55_P2061333	NAP111319-1	1	0.899897	1.01116	7.03e-12	2e-13	1.81e-10	4.29e-12
A_55_P2041397	Ezh2	1	0.831768	1.13827	5.39e-13	1.4e-17	1.74e-11	6.36e-16
A_51_P248067	Ezh2	1	0.711358	1.05974	4.22e-09	4.69e-14	6.2e-08	1.13e-12
A_52_P197772	Xrcc2	1	1.02578	1.1367	9.84e-13	3.84e-14	3.02e-11	9.34e-13
A_51_P306658	Lsm8	1	0.610219	0.78381	9.47e-10	7.79e-13	1.61e-08	1.5e-11
A_52_P319181	Efcab11	1	0.888263	0.95968	9.56e-13	8.44e-14	2.94e-11	1.95e-12
A_51_P459100	Stil	1	0.908878	1.04136	6.43e-13	8.11e-15	2.05e-11	2.21e-13
A_51_P490509	Bub1b	1	1.84098	2.03672	2.26e-17	5.67e-19	1.5e-15	3.25e-17
A_51_P195153	Gtse1	1	2.16687	2.27062	1.14e-20	1.89e-21	1.23e-18	1.7e-19
A_55_P2076941	Lrr1	1	1.86983	2.08196	9.64e-19	1.7e-20	7.74e-17	1.27e-18
A_55_P2086659	Rad54l	1	1.52424	1.74366	2.38e-15	2.18e-17	1.11e-13	9.61e-16
A_55_P2159801	Rfc4	1	0.901934	1.25983	6.59e-11	2.06e-15	1.41e-09	6.3e-14
A_52_P655265	Bora	1	0.553576	0.81295	1.13e-08	2.73e-13	1.51e-07	5.71e-12
A_55_P2497622	Suv39h1	1	0.800008	0.79419	1.45e-09	1.74e-09	2.34e-08	1.75e-08
A_55_P2508529	4930558J18Rik	1	0.819314	0.72604	4.02e-09	6.7e-08	5.94e-08	4.84e-07
A_52_P330984	Lin9	1	0.809104	0.80022	3.04e-08	3.9e-08	3.72e-07	2.97e-07
A_55_P1989916	Lin54	1	0.748039	0.74781	6.5e-12	6.56e-12	1.69e-10	1.06e-10
A_52_P163939	Cln6	1	0.851449	0.75216	1.67e-09	3.28e-08	2.67e-08	2.54e-07
A_66_P136186	Wee1	1	1.09473	0.94281	5.32e-08	1.15e-06	6.13e-07	6.41e-06
A_55_P2728372	Tube1	1	0.693845	0.80663	1.17e-07	3.65e-09	1.24e-06	3.43e-08
A_55_P2649417	Stard6	1	0.613509	0.58804	1.22e-10	3.83e-10	2.47e-09	4.37e-09
A_51_P314418	Blm	1	0.434122	0.64111	6.33e-05	5.55e-08	0.000333	4.08e-07
A_52_P67088	Nme4	1	0.725494	0.72383	6.07e-08	6.38e-08	6.88e-07	4.63e-07
A_51_P164203	Nme4	1	1.04421	1.11382	1.79e-10	2.98e-11	3.5e-09	4.3e-10
A_55_P1990785	Zranb3	1	0.714806	0.69629	1.71e-09	3.29e-09	2.72e-08	3.12e-08
A_51_P337083	Gins1	1	0.421892	0.84566	0.000247	4.01e-10	0.00109	4.56e-09
A_51_P337089	Gins1	1	0.459373	0.72279	0.000186	8.08e-08	0.000853	5.73e-07
A_51_P364485	Tnfaip2	1	0.945207	1.02806	9.07e-06	2.09e-06	5.99e-05	1.09e-05
A_55_P2098697	Tnfaip2	1	0.943489	1.10257	1.03e-05	6.2e-07	6.7e-05	3.64e-06
A_30_P01033599	chr1:138570107-138632310_F	1	1.11492	0.97197	3.43e-06	3.24e-05	2.52e-05	0.000131
A_55_P2233373	D930023I05Rik	1	1.18301	0.98503	2.07e-06	4.23e-05	1.6e-05	0.000167
A_55_P2122633	Airn	1	1.09717	1.00806	7.07e-07	3.43e-06	6.18e-06	1.72e-05
A_55_P2028610	ENSMUST00000098612	1	0.463919	0.81045	0.0068	1.09e-05	0.0194	4.91e-05
A_65_P01790	Prune	1	0.493357	0.80485	1.27e-05	3.71e-10	8.07e-05	4.25e-09
A_55_P2196037	A630031M23Rik	1	0.607534	1.16784	0.000315	1.99e-09	0.00136	1.97e-08
A_55_P2718513	Pxylp1	1	0.76687	0.88071	1.96e-06	1.26e-07	1.53e-05	8.56e-07
A_51_P165087	Snai1	1	0.525764	0.6997	1.26e-05	5.3e-08	8.04e-05	3.91e-07
A_55_P2729303	Ptpn21	1	0.236009	0.66287	0.103	2.82e-05	0.187	0.000116
A_55_P2305294	Ptpn21	1	0.481438	0.6766	7.76e-05	2.2e-07	0.000398	1.42e-06
A_66_P108055	Setd8	1	0.492506	0.74542	4.98e-05	2.18e-08	0.000269	1.76e-07
A_55_P2737932	Samd4	1	0.59085	0.30857	3.3e-05	0.02	0.000188	0.0404
A_52_P382149	Cyp26a1	1	1.33774	1.48848	0.0136	0.00642	0.0348	0.0149
A_52_P619911	Dact2	1	0.590216	0.43864	0.00304	0.0244	0.0097	0.0479
A_55_P2178247	Fam20b	1	0.674441	0.59105	1.01e-11	3.98e-10	2.51e-10	4.53e-09
A_52_P143671	Arhgef39	1	0.749236	0.71598	6.97e-10	2.23e-09	1.22e-08	2.18e-08
A_55_P2032714	Fhit	1	1.95492	1.28117	3.49e-18	4.59e-12	2.58e-16	7.65e-11
A_55_P2496237	Fhit	1	1.73917	0.99408	1.3e-16	3.02e-09	7.41e-15	2.87e-08
A_55_P2064074	Vps37d	1	0.966591	0.64738	1.21e-11	2.6e-07	2.98e-10	1.66e-06
A_51_P435214	Gm36283	1	0.776698	0.5853	1.15e-09	6.89e-07	1.91e-08	4.01e-06
A_55_P2744708	5930412G12Rik	1	0.842544	0.67649	4.39e-12	1.85e-09	1.18e-10	1.85e-08
A_52_P558713	Mat2a	1	0.789753	0.53768	3.49e-11	3.96e-07	7.95e-10	2.44e-06
A_66_P135672	F730035M05Rik	1	0.567711	0.66769	9.15e-07	3.04e-08	7.8e-06	2.36e-07
A_66_P121077	Spata24	1	0.830374	0.76358	4.29e-11	4.24e-10	9.57e-10	4.81e-09
A_51_P163261	ENSMUST00000121255	1	0.64871	0.53898	1.08e-07	4.02e-06	1.15e-06	1.99e-05
A_55_P2483716	Efcab3	1	1.999	1.49193	4.68e-17	7.95e-13	2.94e-15	1.52e-11
A_66_P136883	Stard6	1	0.652568	0.45221	6e-10	2.1e-06	1.06e-08	1.1e-05
A_66_P125391	Stard6	1	0.969259	0.80286	6.56e-14	2.05e-11	2.51e-12	3.04e-10
A_51_P357647	Angptl1	1	0.688788	0.50481	5.31e-11	1.17e-07	1.17e-09	8e-07
A_51_P481159	Cbr3	1	2.32356	1.4603	4.66e-16	6.88e-10	2.46e-14	7.5e-09
A_51_P227445	Gm32819	1	1.02985	0.89729	4.9e-10	1.51e-08	8.81e-09	1.25e-07
A_55_P2003129	Tmem194	1	0.671493	0.64762	1.58e-08	3.62e-08	2.05e-07	2.78e-07
A_55_P2149107	BC055324	1	0.771133	0.9785	4.98e-12	2.55e-15	1.33e-10	7.67e-14
A_55_P2163428	Foxm1	1	0.73763	0.77976	6.88e-08	1.97e-08	7.7e-07	1.59e-07
A_65_P10545	Cdca2	1	0.964567	0.90156	8.06e-14	6.77e-13	3.02e-12	1.32e-11
A_51_P208073	Ercc6l	1	0.865755	0.99744	9.82e-08	3.72e-09	1.06e-06	3.49e-08
A_55_P2457154	G2e3	1	0.800678	0.9155	8.18e-15	8.21e-17	3.54e-13	3.21e-15
A_55_P2050439	Dlgap5	1	1.1104	1.33268	2.24e-15	3.6e-18	1.05e-13	1.82e-16
A_52_P434039	Lsm2	1	0.636898	0.70969	2.6e-12	9.01e-14	7.28e-11	2.08e-12
A_52_P129443	Wdpcp	1	0.603783	0.56325	1.25e-10	8e-10	2.54e-09	8.62e-09
A_55_P2112240	Cdk5rap2	1	0.76666	0.75992	3.62e-13	4.77e-13	1.22e-11	9.55e-12
[truncated: 951 more rows]

## Sheet: Additional File 6B
Additional file 6B: GO term enrichment analysis using the list of genes contained in cluster 1. Metabolic pathways (summary) were considered as significantly enriched when q-value < 0.05.
GroupID	Category	Term	Description	LogP	Log(q-value)	InTerm_InList	Symbols
1_Summary	Reactome Gene Sets	R-MMU-1640170	Cell Cycle	-64.4885	-60.2196	195/584	Bard1,Blm,Brca1,Bub1,Bub1b,Ccna2,Ccnb2,Ccnd1,Ccne1,Cdc25a,Cdc25c,Cdk1,Cdk11b,Cdc45,Cdc7,Cdkn1a,Cenpa,Chek1,E2f1,E2f3,Smc2,H2ax,Hmmr,Incenp,Lig1,Lmna,Lmnb1,Mad1l1,Mcm3,Mcm2,Mcm4,Mcm5,Mcm6,Mcm7,Mre11a,Nek2,Npm1,Odf2,Pcna,Plk1,Pola1,Pold1,Pole,Pole2,Ppp1cc,Prim1,Prim2,Psmb5,Psmb7,Psmc3,Kif20a,Ran,Rbl1,Src,Plk4,Aurkb,Aurka,Terf2,Tfdp1,Tuba1a,Tuba1b,Tuba3a,Tuba1c,Tubb5,Wee1,Ywhah,Banf1,Cdc6,Psma1,Cenp…
1_Member	Reactome Gene Sets	R-MMU-1640170	Cell Cycle	-64.4885	-60.2196	195/584	Bard1,Blm,Brca1,Bub1,Bub1b,Ccna2,Ccnb2,Ccnd1,Ccne1,Cdc25a,Cdc25c,Cdk1,Cdk11b,Cdc45,Cdc7,Cdkn1a,Cenpa,Chek1,E2f1,E2f3,Smc2,H2ax,Hmmr,Incenp,Lig1,Lmna,Lmnb1,Mad1l1,Mcm3,Mcm2,Mcm4,Mcm5,Mcm6,Mcm7,Mre11a,Nek2,Npm1,Odf2,Pcna,Plk1,Pola1,Pold1,Pole,Pole2,Ppp1cc,Prim1,Prim2,Psmb5,Psmb7,Psmc3,Kif20a,Ran,Rbl1,Src,Plk4,Aurkb,Aurka,Terf2,Tfdp1,Tuba1a,Tuba1b,Tuba3a,Tuba1c,Tubb5,Wee1,Ywhah,Banf1,Cdc6,Psma1,Cenp…
1_Member	Reactome Gene Sets	R-MMU-69278	Cell Cycle, Mitotic	-55.9413	-51.9734	168/499	Bub1,Bub1b,Ccna2,Ccnb2,Ccnd1,Ccne1,Cdc25a,Cdc25c,Cdk1,Cdk11b,Cdc45,Cdc7,Cdkn1a,Cenpa,E2f1,E2f3,Smc2,H2ax,Hmmr,Incenp,Lig1,Lmna,Lmnb1,Mad1l1,Mcm3,Mcm2,Mcm4,Mcm5,Mcm6,Mcm7,Nek2,Odf2,Pcna,Plk1,Pola1,Pold1,Pole,Pole2,Ppp1cc,Prim1,Prim2,Psmb5,Psmb7,Psmc3,Kif20a,Ran,Rbl1,Src,Plk4,Aurkb,Aurka,Tfdp1,Tuba1a,Tuba1b,Tuba3a,Tuba1c,Tubb5,Wee1,Banf1,Cdc6,Psma1,Cenph,Dbf4,Csnk1e,Skp2,Gtse1,H2az1,Cdca8,Ncaph2,Zw…
1_Member	Reactome Gene Sets	R-MMU-68886	M Phase	-34.2022	-30.7114	117/383	Bub1,Bub1b,Ccnb2,Cdk1,Cenpa,Smc2,H2ax,Incenp,Lmna,Lmnb1,Mad1l1,Nek2,Odf2,Plk1,Ppp1cc,Psmb5,Psmb7,Psmc3,Kif20a,Ran,Plk4,Aurkb,Tuba1a,Tuba1b,Tuba3a,Tuba1c,Tubb5,Banf1,Psma1,Cenph,Csnk1e,H2az1,Cdca8,Ncaph2,Zwint,Tuba8,Ncapg,Mad2l1,Dynll1,Psmd8,Arpp19,Cenpk,Cenpp,Spc25,Ska1,Cenpm,Dsn1,Nuf2,Ndc80,Mastl,Fbxo5,Spc24,Cdca5,Tubb6,Zwilch,Cep70,Ncapd2,Sgo2a,Ube2c,Cenps,Smc4,Gorasp2,Psmd1,Spdl1,Cep192,Nup93,…
1_Member	Reactome Gene Sets	R-MMU-68877	Mitotic Prometaphase	-30.7405	-27.3746	75/187	Bub1,Bub1b,Ccnb2,Cdk1,Cenpa,Smc2,Incenp,Mad1l1,Nek2,Odf2,Plk1,Ppp1cc,Plk4,Aurkb,Tuba1a,Tuba1b,Tuba3a,Tuba1c,Tubb5,Cenph,Csnk1e,Cdca8,Zwint,Tuba8,Ncapg,Mad2l1,Dynll1,Cenpk,Cenpp,Spc25,Ska1,Cenpm,Dsn1,Nuf2,Ndc80,Spc24,Cdca5,Tubb6,Zwilch,Cep70,Ncapd2,Sgo2a,Cenps,Smc4,Spdl1,Cep192,Cenpu,Haus5,Cenpn,Sgo1,Haus7,Kif2c,Tubgcp2,Cep72,Ckap5,Haus8,Clasp1,Cenpq,Cep41,Cenpi,Cdc20,Cenpf,Kntc1,Cdk5rap2,Ncaph,Ce…
1_Member	Reactome Gene Sets	R-MMU-2500257	Resolution of Sister Chromatid Cohesion	-24.0095	-20.9447	52/117	Bub1,Bub1b,Ccnb2,Cdk1,Cenpa,Incenp,Mad1l1,Plk1,Ppp1cc,Aurkb,Tuba1a,Tuba1b,Tuba3a,Tuba1c,Cenph,Cdca8,Zwint,Tuba8,Mad2l1,Dynll1,Cenpk,Cenpp,Spc25,Ska1,Cenpm,Dsn1,Nuf2,Ndc80,Spc24,Cdca5,Tubb6,Zwilch,Sgo2a,Cenps,Spdl1,Cenpu,Cenpn,Sgo1,Kif2c,Ckap5,Clasp1,Cenpq,Cenpi,Cdc20,Cenpf,Kntc1,Tubb4b,Kif18a,Cenpe,Ercc6l,Ccnb1,Cenpt
1_Member	Reactome Gene Sets	R-MMU-5663220	RHO GTPases Activate Formins	-22.9767	-20.0695	54/131	Rhoc,Bub1,Bub1b,Cdc42,Cenpa,Incenp,Mad1l1,Plk1,Ppp1cc,Src,Aurkb,Tuba1a,Tuba1b,Tuba3a,Tuba1c,Cenph,Cdca8,Zwint,Tuba8,Diaph2,Mad2l1,Diaph3,Dynll1,Cenpk,Cenpp,Spc25,Ska1,Cenpm,Dsn1,Nuf2,Ndc80,Spc24,Tubb6,Zwilch,Sgo2a,Cenps,Spdl1,Fmnl2,Cenpu,Cenpn,Sgo1,Kif2c,Ckap5,Clasp1,Cenpq,Cenpi,Cdc20,Cenpf,Kntc1,Tubb4b,Kif18a,Cenpe,Ercc6l,Cenpt
1_Member	Reactome Gene Sets	R-MMU-9648025	EML4 and NUDC in mitotic spindle formation	-22.6496	-19.7957	48/106	Bub1,Bub1b,Cenpa,Incenp,Mad1l1,Plk1,Ppp1cc,Aurkb,Tuba1a,Tuba1b,Tuba3a,Tuba1c,Cenph,Cdca8,Zwint,Tuba8,Mad2l1,Dynll1,Cenpk,Cenpp,Spc25,Ska1,Cenpm,Dsn1,Nuf2,Ndc80,Spc24,Tubb6,Zwilch,Sgo2a,Cenps,Spdl1,Cenpu,Cenpn,Sgo1,Kif2c,Ckap5,Clasp1,Cenpq,Cenpi,Cdc20,Cenpf,Kntc1,Tubb4b,Kif18a,Cenpe,Ercc6l,Cenpt
1_Member	Reactome Gene Sets	R-MMU-2555396	Mitotic Metaphase and Anaphase	-20.4887	-17.6669	68/219	Bub1,Bub1b,Ccnb2,Cdk1,Cenpa,Incenp,Lmna,Lmnb1,Mad1l1,Plk1,Ppp1cc,Psmb5,Psmb7,Psmc3,Ran,Aurkb,Tuba1a,Tuba1b,Tuba3a,Tuba1c,Banf1,Psma1,Cenph,Cdca8,Zwint,Tuba8,Mad2l1,Dynll1,Psmd8,Cenpk,Cenpp,Spc25,Ska1,Cenpm,Dsn1,Nuf2,Ndc80,Fbxo5,Spc24,Cdca5,Tubb6,Zwilch,Sgo2a,Ube2c,Cenps,Psmd1,Spdl1,Nup93,Cenpu,Cenpn,Sgo1,Ndc1,Kif2c,Ckap5,Clasp1,Ube2s,Cenpq,Cenpi,Espl1,Cdc20,Cenpf,Kntc1,Tubb4b,Kif18a,Cenpe,Ercc6l,…
1_Member	Reactome Gene Sets	R-MMU-68882	Mitotic Anaphase	-19.925	-17.1332	67/218	Bub1,Bub1b,Ccnb2,Cdk1,Cenpa,Incenp,Lmna,Lmnb1,Mad1l1,Plk1,Ppp1cc,Psmb5,Psmb7,Psmc3,Ran,Aurkb,Tuba1a,Tuba1b,Tuba3a,Tuba1c,Banf1,Psma1,Cenph,Cdca8,Zwint,Tuba8,Mad2l1,Dynll1,Psmd8,Cenpk,Cenpp,Spc25,Ska1,Cenpm,Dsn1,Nuf2,Ndc80,Spc24,Cdca5,Tubb6,Zwilch,Sgo2a,Ube2c,Cenps,Psmd1,Spdl1,Nup93,Cenpu,Cenpn,Sgo1,Ndc1,Kif2c,Ckap5,Clasp1,Ube2s,Cenpq,Cenpi,Espl1,Cdc20,Cenpf,Kntc1,Tubb4b,Kif18a,Cenpe,Ercc6l,Ccnb1,…
1_Member	Reactome Gene Sets	R-MMU-141424	Amplification of signal from the kinetochores	-19.5629	-16.7991	41/90	Bub1,Bub1b,Cenpa,Incenp,Mad1l1,Plk1,Ppp1cc,Aurkb,Cenph,Cdca8,Zwint,Mad2l1,Dynll1,Cenpk,Cenpp,Spc25,Ska1,Cenpm,Dsn1,Nuf2,Ndc80,Spc24,Zwilch,Sgo2a,Cenps,Spdl1,Cenpu,Cenpn,Sgo1,Kif2c,Ckap5,Clasp1,Cenpq,Cenpi,Cdc20,Cenpf,Kntc1,Kif18a,Cenpe,Ercc6l,Cenpt
1_Member	Reactome Gene Sets	R-MMU-141444	Amplification of signal from unattached kinetochores via a MAD2 inhibitory signal	-19.5629	-16.7991	41/90	Bub1,Bub1b,Cenpa,Incenp,Mad1l1,Plk1,Ppp1cc,Aurkb,Cenph,Cdca8,Zwint,Mad2l1,Dynll1,Cenpk,Cenpp,Spc25,Ska1,Cenpm,Dsn1,Nuf2,Ndc80,Spc24,Zwilch,Sgo2a,Cenps,Spdl1,Cenpu,Cenpn,Sgo1,Kif2c,Ckap5,Clasp1,Cenpq,Cenpi,Cdc20,Cenpf,Kntc1,Kif18a,Cenpe,Ercc6l,Cenpt
1_Member	Reactome Gene Sets	R-MMU-2467813	Separation of Sister Chromatids	-18.1698	-15.4572	58/182	Bub1,Bub1b,Cenpa,Incenp,Mad1l1,Plk1,Ppp1cc,Psmb5,Psmb7,Psmc3,Aurkb,Tuba1a,Tuba1b,Tuba3a,Tuba1c,Psma1,Cenph,Cdca8,Zwint,Tuba8,Mad2l1,Dynll1,Psmd8,Cenpk,Cenpp,Spc25,Ska1,Cenpm,Dsn1,Nuf2,Ndc80,Spc24,Cdca5,Tubb6,Zwilch,Sgo2a,Ube2c,Cenps,Psmd1,Spdl1,Cenpu,Cenpn,Sgo1,Kif2c,Ckap5,Clasp1,Ube2s,Cenpq,Cenpi,Espl1,Cdc20,Cenpf,Kntc1,Tubb4b,Kif18a,Cenpe,Ercc6l,Cenpt
1_Member	Reactome Gene Sets	R-MMU-69618	Mitotic Spindle Checkpoint	-17.926	-15.2591	43/107	Bub1,Bub1b,Cenpa,Incenp,Mad1l1,Plk1,Ppp1cc,Aurkb,Cenph,Cdca8,Zwint,Mad2l1,Dynll1,Cenpk,Cenpp,Spc25,Ska1,Cenpm,Dsn1,Nuf2,Ndc80,Spc24,Zwilch,Sgo2a,Ube2c,Cenps,Spdl1,Cenpu,Cenpn,Sgo1,Kif2c,Ckap5,Clasp1,Ube2s,Cenpq,Cenpi,Cdc20,Cenpf,Kntc1,Kif18a,Cenpe,Ercc6l,Cenpt
1_Member	Reactome Gene Sets	R-MMU-195258	RHO GTPase Effectors	-17.6659	-15.0304	67/238	Rhoc,Bub1,Bub1b,Cdc25c,Cdc42,Cenpa,Incenp,Mad1l1,Plk1,Ppp1cc,S100a8,S100a9,Src,Aurkb,Tuba1a,Tuba1b,Tuba3a,Tuba1c,Ywhah,Pin1,Cenph,Nckap1,Cdca8,Zwint,Tuba8,Diaph2,Mad2l1,Diaph3,Dynll1,Cenpk,Cenpp,Spc25,Ska1,Cenpm,Dsn1,Nuf2,Ndc80,Spc24,Tubb6,Zwilch,Sgo2a,Cenps,Spdl1,Fmnl2,Cenpu,Myh14,Cenpn,Sgo1,Kif2c,Ckap5,Clasp1,Cenpq,Cenpi,Cdc20,Cenpf,Baiap2,Kntc1,Tubb4b,Kif18a,Cenpe,Prc1,Ercc6l,Noxa1,Pkn3,Cenpt,…
1_Member	Reactome Gene Sets	R-MMU-194315	Signaling by Rho GTPases	-13.2249	-10.8697	106/571	Actc1,Aldh3a2,Rhoc,Bub1,Bub1b,Cdc25c,Cdc42,Cenpa,Ect2,Fgd1,Flot1,Fnbp1,Gna13,Incenp,Lmnb1,Mad1l1,Plk1,Ppp1cc,Abcd3,S100a8,S100a9,Src,Aurkb,Tfrc,Tuba1a,Tuba1b,Tuba3a,Tuba1c,Vim,Ywhah,Pin1,Cenph,Racgap1,Nckap1,Cdca8,Stbd1,Zwint,Tuba8,Diaph2,Arhgef7,Mad2l1,Net1,Diaph3,Dynll1,Cenpk,Arfgap3,Cenpp,Spc25,Ska1,Lamtor1,Cenpm,Dsn1,Nuf2,Ndc80,Spc24,Tubb6,Zwilch,Steap3,Sgo2a,Anln,Cenps,Chn2,Lman1,Spdl1,Fmnl2…
1_Member	Reactome Gene Sets	R-MMU-9716542	Signaling by Rho GTPases, Miro GTPases and RHOBTB3	-12.8598	-10.5303	107/586	Actc1,Aldh3a2,Rhoc,Bub1,Bub1b,Ccne1,Cdc25c,Cdc42,Cenpa,Ect2,Fgd1,Flot1,Fnbp1,Gna13,Incenp,Lmnb1,Mad1l1,Plk1,Ppp1cc,Abcd3,S100a8,S100a9,Src,Aurkb,Tfrc,Tuba1a,Tuba1b,Tuba3a,Tuba1c,Vim,Ywhah,Pin1,Cenph,Racgap1,Nckap1,Cdca8,Stbd1,Zwint,Tuba8,Diaph2,Arhgef7,Mad2l1,Net1,Diaph3,Dynll1,Cenpk,Arfgap3,Cenpp,Spc25,Ska1,Lamtor1,Cenpm,Dsn1,Nuf2,Ndc80,Spc24,Tubb6,Zwilch,Steap3,Sgo2a,Anln,Cenps,Chn2,Lman1,Spdl1…
2_Summary	GO Biological Processes	GO:0000278	mitotic cell cycle	-46.982	-43.1902	170/581	Birc5,Rhoc,Bard1,Blm,Brca1,Brca2,Bub1,Bub1b,Ccna2,Ccnb2,Ccnd1,Ccne1,Cdc25a,Cdc25c,Cdk1,Cdc45,Cdkn1a,Cenpa,Chek1,E2f1,E2f3,Ect2,Ezh2,Smc2,Foxm1,Haspin,Incenp,Kif11,Kif4,Kifc5b,Stmn1,Lig1,Mad1l1,Mcm3,Mcm2,Mcm4,Mcm6,Mre11a,Mybl1,Mybl2,Myc,Nek2,Nes,Pcna,Cdk16,Cdk18,Abcb1b,Abcb1a,Plk1,Pola1,Pole,Kif20a,Rad51,Ran,Rpa2,Exoc4,Stil,Stat5a,Aurkb,Aurka,Tacc3,Ttk,Tuba1a,Tuba1b,Tuba3a,Tuba1c,Tubb5,Wee1,Banf1,…
2_Member	GO Biological Processes	GO:0000278	mitotic cell cycle	-46.982	-43.1902	170/581	Birc5,Rhoc,Bard1,Blm,Brca1,Brca2,Bub1,Bub1b,Ccna2,Ccnb2,Ccnd1,Ccne1,Cdc25a,Cdc25c,Cdk1,Cdc45,Cdkn1a,Cenpa,Chek1,E2f1,E2f3,Ect2,Ezh2,Smc2,Foxm1,Haspin,Incenp,Kif11,Kif4,Kifc5b,Stmn1,Lig1,Mad1l1,Mcm3,Mcm2,Mcm4,Mcm6,Mre11a,Mybl1,Mybl2,Myc,Nek2,Nes,Pcna,Cdk16,Cdk18,Abcb1b,Abcb1a,Plk1,Pola1,Pole,Kif20a,Rad51,Ran,Rpa2,Exoc4,Stil,Stat5a,Aurkb,Aurka,Tacc3,Ttk,Tuba1a,Tuba1b,Tuba3a,Tuba1c,Tubb5,Wee1,Banf1,…
2_Member	GO Biological Processes	GO:1903047	mitotic cell cycle process	-41.3634	-37.6965	148/501	Birc5,Rhoc,Bard1,Blm,Brca1,Brca2,Bub1,Bub1b,Ccna2,Ccnb2,Ccnd1,Ccne1,Cdc25a,Cdc25c,Cdk1,Cdc45,Cdkn1a,Cenpa,Chek1,E2f1,E2f3,Ect2,Ezh2,Smc2,Foxm1,Haspin,Incenp,Kif11,Kif4,Kifc5b,Stmn1,Lig1,Mad1l1,Mcm3,Mcm2,Mcm4,Mcm6,Mre11a,Mybl2,Myc,Nek2,Nes,Pcna,Cdk16,Cdk18,Abcb1b,Abcb1a,Plk1,Pola1,Pole,Kif20a,Rad51,Ran,Rpa2,Exoc4,Stil,Aurkb,Aurka,Tacc3,Ttk,Banf1,Cdc6,Cenph,Racgap1,Skp2,Chek2,Knstrn,Cdca8,E2f7,Ncap…
2_Member	GO Biological Processes	GO:0007059	chromosome segregation	-34.9033	-31.3334	109/333	Birc5,Brca1,Brca2,Bub1,Bub1b,Aspm,Ccnb2,Ccne1,Smc2,Haspin,Incenp,Kif11,Kif4,Kifc5b,Mad1l1,Mre11a,Mybl2,Nek2,Plk1,Psmc3ip,Ran,Aurkb,Aurka,Top2a,Ttk,Tubb5,Cenph,Racgap1,Chek2,Knstrn,Cdca8,Ccdc69,Ncaph2,Zwint,Spag5,Ncapg,Mad2l1,Psrc1,Rrs1,Cenpk,Cenpw,Spc25,Ska1,Mis18a,Ntmt1,Dsn1,Nuf2,Ndc80,Fbxo5,Cdt1,Spc24,Cdca5,Ncapd2,Sgo2a,Trip13,Cenps,Smc4,Kif18b,Spdl1,Oip5,Cep192,Kif23,Syce2,Fam83d,Haus5,Esco2,D…
2_Member	GO Biological Processes	GO:0051276	chromosome organization	-32.8193	-29.3954	123/430	Apex1,Birc5,Blm,Brca2,Bub1,Bub1b,Ccne1,Cdk1,Cdc45,Cenpa,Ercc3,Ezh2,Smc2,Haspin,H1f3,H3f3b,Hells,Incenp,Kif11,Kifc5b,Anxa1,Mad1l1,Mcm3,Mcm2,Mcm4,Mcm5,Mcm6,Mcm7,Mre11a,Mybl2,Myc,Nek2,Pcna,Plk1,Psmc3ip,Rad51,Rad54l,Ran,Rpa2,Aurkb,Suv39h1,Terf2,Top2a,Cenph,Racgap1,Chek2,Knstrn,Cdca8,Nhp2,Ncaph2,Zwint,Spag5,Ncapg,Mad2l1,H1f5,Psrc1,Rrs1,Cenpk,Cenpw,Cenpp,Mis18a,Mcm8,Dsn1,Nuf2,Ndc80,Cdt1,Cdca5,Gar1,Rpa1…
2_Member	GO Biological Processes	GO:0000280	nuclear division	-29.222	-25.953	99/322	Birc5,Bcl2l11,Brca2,Bub1,Bub1b,Aspm,Ccnb2,Ccne1,Fanca,Smc2,Haspin,Incenp,Kif11,Kifc5b,Mad1l1,Mre11a,Mybl1,Mybl2,Nek2,Plk1,Psmc3ip,Rad51,Rad54l,Ran,Aurkb,Aurka,Top2a,Ttk,Wnt5a,Banf1,Racgap1,Chek2,Knstrn,Cdca8,Ncaph2,Zwint,Spag5,Ncapg,Mad2l1,Psrc1,Smpd3,Rrs1,Cenpk,Fignl1,Cks2,Dsn1,Nuf2,Ndc80,Mastl,Fbxo5,Cdt1,Cdca5,Ncapd2,Sgo2a,Ube2c,Trip13,Cenps,Smc4,Kif18b,Spdl1,Cep192,Kif23,Syce2,Tdrd12,Esco2,Dsc…
2_Member	GO Biological Processes	GO:0098813	nuclear chromosome segregation	-28.766	-25.5384	85/249	Birc5,Brca2,Bub1,Bub1b,Aspm,Ccnb2,Ccne1,Smc2,Haspin,Incenp,Kif11,Kif4,Kifc5b,Mad1l1,Mre11a,Mybl2,Nek2,Plk1,Psmc3ip,Ran,Aurkb,Aurka,Top2a,Ttk,Racgap1,Chek2,Knstrn,Cdca8,Ncaph2,Zwint,Spag5,Ncapg,Mad2l1,Psrc1,Rrs1,Cenpk,Spc25,Dsn1,Nuf2,Ndc80,Fbxo5,Cdt1,Spc24,Cdca5,Ncapd2,Sgo2a,Trip13,Cenps,Smc4,Kif18b,Spdl1,Cep192,Kif23,Syce2,Fam83d,Esco2,Dscc1,Tpx2,Sgo1,Ndc1,Kif2c,Meiob,Ncapg2,Knl1,Clasp1,Cenpq,Esp…
2_Member	GO Biological Processes	GO:0048285	organelle fission	-26.1414	-22.9517	99/349	Birc5,Bcl2l11,Brca2,Bub1,Bub1b,Aspm,Ccnb2,Ccne1,Fanca,Smc2,Haspin,Incenp,Kif11,Kifc5b,Mad1l1,Mre11a,Mybl1,Mybl2,Nek2,Plk1,Psmc3ip,Rad51,Rad54l,Ran,Aurkb,Aurka,Top2a,Ttk,Wnt5a,Banf1,Racgap1,Chek2,Knstrn,Cdca8,Ncaph2,Zwint,Spag5,Ncapg,Mad2l1,Psrc1,Smpd3,Rrs1,Cenpk,Fignl1,Cks2,Dsn1,Nuf2,Ndc80,Mastl,Fbxo5,Cdt1,Cdca5,Ncapd2,Sgo2a,Ube2c,Trip13,Cenps,Smc4,Kif18b,Spdl1,Cep192,Kif23,Syce2,Tdrd12,Esco2,Dsc…
2_Member	GO Biological Processes	GO:0051301	cell division	-25.2477	-22.0927	123/510	Birc5,Rhoc,Bub1,Bub1b,Aspm,Ccna2,Ccnb2,Ccnd1,Ccne1,Cdc25a,Cdc25c,Cdk1,Cdc7,Cdkn2a,Cenpa,Ect2,Smc2,Cdca3,Hells,Incenp,Kif11,Stmn1,Lig1,Mad1l1,Nedd9,Nek2,Plk1,Ppp1cc,Kif20a,Ran,Exoc4,Aurkb,Aurka,Tacc3,Timeless,Top2a,Wee1,Cdc6,Katna1,Racgap1,Gnl3,Chek2,Fubp1,Knstrn,Cdca8,Zwint,Cks1b,Spag5,Mad2l1,Psrc1,Arpp19,Tipin,Cks2,Cenpw,Spc25,Ska1,Mis18a,Dsn1,Nuf2,Ndc80,Mastl,Fbxo5,Cdt1,Cinp,Spc24,Cdca5,Kmt5a,Z…
2_Member	GO Biological Processes	GO:0000819	sister chromatid segregation	-23.9117	-20.8732	60/154	Birc5,Bub1,Bub1b,Smc2,Haspin,Incenp,Kif11,Kifc5b,Mad1l1,Mybl2,Nek2,Plk1,Ran,Aurkb,Top2a,Racgap1,Chek2,Knstrn,Cdca8,Ncaph2,Zwint,Spag5,Ncapg,Mad2l1,Psrc1,Rrs1,Cenpk,Dsn1,Nuf2,Ndc80,Cdt1,Cdca5,Ncapd2,Sgo2a,Smc4,Kif18b,Spdl1,Cep192,Kif23,Esco2,Dscc1,Tpx2,Sgo1,Kif2c,Ncapg2,Clasp1,Espl1,Cdc20,Nusap1,Kif22,Kntc1,Ncaph,Aaas,Kif18a,Cenpe,Prc1,Ccnb1,Kif14,Nsl1,Kifc1
2_Member	GO Biological Processes	GO:0140014	mitotic nuclear division	-23.8539	-20.8402	62/164	Birc5,Smc2,Haspin,Incenp,Kif11,Kifc5b,Mad1l1,Mybl2,Nek2,Plk1,Ran,Aurkb,Aurka,Banf1,Racgap1,Chek2,Knstrn,Cdca8,Ncaph2,Zwint,Spag5,Ncapg,Mad2l1,Psrc1,Smpd3,Rrs1,Cenpk,Dsn1,Nuf2,Ndc80,Cdt1,Cdca5,Ncapd2,Ube2c,Smc4,Kif18b,Spdl1,Cep192,Kif23,Esco2,Dscc1,Tpx2,Sgo1,Reep4,Kif2c,Ncapg2,Clasp1,Ube2s,Espl1,Cdc20,Nusap1,Kif22,Kntc1,Ncaph,Aaas,Kif18a,Cenpe,Prc1,Ccnb1,Kif14,Nsl1,Kifc1
2_Member	GO Biological Processes	GO:0000070	mitotic sister chromatid segregation	-23.2116	-20.2437	56/139	Birc5,Smc2,Haspin,Incenp,Kif11,Kifc5b,Mad1l1,Mybl2,Nek2,Plk1,Ran,Aurkb,Racgap1,Chek2,Knstrn,Cdca8,Ncaph2,Zwint,Spag5,Ncapg,Mad2l1,Psrc1,Rrs1,Cenpk,Dsn1,Nuf2,Ndc80,Cdt1,Cdca5,Ncapd2,Smc4,Kif18b,Spdl1,Cep192,Kif23,Esco2,Dscc1,Tpx2,Sgo1,Kif2c,Ncapg2,Clasp1,Espl1,Cdc20,Nusap1,Kif22,Kntc1,Ncaph,Aaas,Kif18a,Cenpe,Prc1,Ccnb1,Kif14,Nsl1,Kifc1
2_Member	GO Biological Processes	GO:0007051	spindle organization	-17.7292	-15.0835	52/153	Birc5,Aspm,Ccnb2,Incenp,Kif11,Kif4,Kifc5b,Stmn1,Mybl2,Nek2,Stil,Aurkb,Aurka,Tacc3,Tubb5,Cenph,Racgap1,Chek2,Knstrn,Cdca8,Ccdc69,Spag5,Spc25,Ntmt1,Nuf2,Ndc80,Fbxo5,Aunip,Poc1a,Cep192,Kif23,Haus5,Tpx2,Haus7,Fam110a,Tubgcp2,Cep72,Ckap5,Haus8,Clasp1,Mapre3,Espl1,Cdc20,Dlgap5,Aaas,Haus1,Cenpe,Haus6,Haus3,Prc1,Ccnb1,Kifc1
2_Member	GO Biological Processes	GO:1902850	microtubule cytoskeleton organization involved in mitosis	-15.1409	-12.6141	43/124	Birc5,Cenpa,Incenp,Kif11,Kif4,Kifc5b,Stmn1,Mybl2,Nek2,Plk1,Stil,Aurkb,Aurka,Tacc3,Cenph,Racgap1,Chek2,Cdca8,Mad2l1,Spc25,Nuf2,Ndc80,Poc1a,Spdl1,Cep192,Kif23,Sapcd2,Tpx2,Fam110a,Ckap5,Clasp1,Enkd1,Cdc20,Nusap1,Cdk5rap2,Dlgap5,Aaas,Cenpe,Prc1,Insc,Mcph1,Ccnb1,Kifc1
2_Member	GO Biological Processes	GO:0051225	spindle assembly	-12.8845	-10.5501	34/93	Birc5,Aspm,Ccnb2,Incenp,Kif11,Kifc5b,Mybl2,Nek2,Aurkb,Aurka,Tubb5,Racgap1,Chek2,Cdca8,Ccdc69,Ndc80,Fbxo5,Cep192,Kif23,Haus5,Tpx2,Haus7,Tubgcp2,Haus8,Clasp1,Mapre3,Cdc20,Aaas,Haus1,Cenpe,Haus6,Haus3,Prc1,Kifc1
2_Member	GO Biological Processes	GO:0007052	mitotic spindle organization	-12.5679	-10.2483	33/90	Birc5,Incenp,Kif11,Kif4,Kifc5b,Stmn1,Mybl2,Nek2,Stil,Aurkb,Aurka,Tacc3,Cenph,Racgap1,Chek2,Cdca8,Spc25,Nuf2,Ndc80,Poc1a,Cep192,Kif23,Tpx2,Fam110a,Ckap5,Clasp1,Cdc20,Dlgap5,Aaas,Cenpe,Prc1,Ccnb1,Kifc1
2_Member	GO Biological Processes	GO:0000226	microtubule cytoskeleton organization	-12.4749	-10.1602	101/547	Birc5,Brca1,Brca2,Aspm,Ccnb2,Cenpa,Gadd45a,Incenp,Kif11,Kif4,Kifc5b,Stmn1,Lmna,Mns1,Mybl2,Nek2,Npm1,Odf2,Plk1,Kif20a,Sgk1,Stil,Plk4,Aurkb,Aurka,Tacc3,Tuba1a,Tuba1b,Tuba3a,Tuba1c,Tubb5,Wee1,Katna1,Cenph,Racgap1,Chek2,Knstrn,Cdca8,Ccdc69,Tuba8,Spag5,Ccdc120,Mad2l1,Psrc1,Xrcc2,Spc25,Ntmt1,Nuf2,Ndc80,Fbxo5,Tubb6,Aunip,Kif18b,Poc1a,Spdl1,Cep192,Kif23,Haus5,Tube1,Sapcd2,Tpx2,Sgo1,Sass6,Pard3b,Ccsap,Hau…
2_Member	GO Biological Processes	GO:0140694	non-membrane-bounded organelle assembly	-10.0808	-7.89817	65/319	Actc1,Birc5,Rplp0,Aspm,Capn3,Ccnb2,Noct,Cenpa,Csrp1,Csrp3,Incenp,Eif6,Kif11,Kifc5b,Krt8,Mybl2,Nek2,Plk4,Aurkb,Aurka,Tpm1,Tubb5,G3bp2,Cenph,Racgap1,Lsm4,Chek2,Cdca8,Ccdc69,Rrs1,Cenpk,Cenpw,Ndc80,Fbxo5,Mrto4,Cenps,Cep192,Kif23,Haus5,Tpx2,Cenpn,Sass6,Haus7,Nebl,Tubgcp2,Cep72,Haus8,Clasp1,Mapre3,Pls1,Cdc20,Cds2,Kntc1,Cdk5rap2,Dlgap5,Aaas,Haus1,Pgm5,Cenpe,Haus6,Haus3,Prc1,Ppan,Cenpt,Kifc1
2_Member	GO Biological Processes	GO:0090307	mitotic spindle assembly	-7.01175	-5.02836	18/50	Birc5,Incenp,Kif11,Kifc5b,Mybl2,Nek2,Aurkb,Racgap1,Chek2,Cdca8,Cep192,Kif23,Tpx2,Clasp1,Cdc20,Aaas,Prc1,Kifc1
3_Summary	Reactome Gene Sets	R-MMU-69620	Cell Cycle Checkpoints	-30.6525	-27.3378	93/278	Bard1,Blm,Brca1,Bub1,Bub1b,Ccna2,Ccnb2,Ccne1,Cdc25a,Cdc25c,Cdk1,Cdc45,Cdc7,Cdkn1a,Cenpa,Chek1,H2ax,Incenp,Mad1l1,Mcm3,Mcm2,Mcm4,Mcm5,Mcm6,Mcm7,Mre11a,Plk1,Ppp1cc,Psmb5,Psmb7,Psmc3,Aurkb,Wee1,Ywhah,Cdc6,Psma1,Cenph,Exo1,Dbf4,Gtse1,Chek2,Cdca8,Zwint,Mad2l1,Dynll1,Psmd8,Cenpk,Cenpp,Spc25,Ska1,Cenpm,Mcm8,Dsn1,Nuf2,Ndc80,Spc24,Zwilch,Rpa1,Sgo2a,Ube2c,Rfc3,Cenps,Psmd1,Spdl1,Cenpu,Cenpn,Sgo1,Kif2c,Ckap5…
3_Member	Reactome Gene Sets	R-MMU-69620	Cell Cycle Checkpoints	-30.6525	-27.3378	93/278	Bard1,Blm,Brca1,Bub1,Bub1b,Ccna2,Ccnb2,Ccne1,Cdc25a,Cdc25c,Cdk1,Cdc45,Cdc7,Cdkn1a,Cenpa,Chek1,H2ax,Incenp,Mad1l1,Mcm3,Mcm2,Mcm4,Mcm5,Mcm6,Mcm7,Mre11a,Plk1,Ppp1cc,Psmb5,Psmb7,Psmc3,Aurkb,Wee1,Ywhah,Cdc6,Psma1,Cenph,Exo1,Dbf4,Gtse1,Chek2,Cdca8,Zwint,Mad2l1,Dynll1,Psmd8,Cenpk,Cenpp,Spc25,Ska1,Cenpm,Mcm8,Dsn1,Nuf2,Ndc80,Spc24,Zwilch,Rpa1,Sgo2a,Ube2c,Rfc3,Cenps,Psmd1,Spdl1,Cenpu,Cenpn,Sgo1,Kif2c,Ckap5…
3_Member	KEGG Pathway	mmu04110	Cell cycle - Mus musculus (house mouse)	-18.9454	-16.195	48/125	Bub1,Bub1b,Ccna2,Ccnb2,Ccnd1,Ccne1,Cdc25a,Cdc25c,Cdk1,Cdc45,Cdc7,Cdkn1a,Cdkn2a,Cdkn2c,Cdkn2d,Chek1,Gadd45a,E2f1,E2f3,Mad1l1,Mcm3,Mcm2,Mcm4,Mcm5,Mcm6,Mcm7,Myc,Gadd45b,Pcna,Plk1,Rbl1,Tfdp1,Ttk,Wee1,Ywhah,Cdc6,Dbf4,Skp2,Chek2,Mad2l1,Orc6,Mad2l2,Espl1,Cdc20,E2f2,Atr,Ccnb1,Pkmyt1
3_Member	WikiPathways	WP413	G1 to S cell cycle control	-18.016	-15.3153	32/60	Ccnd1,Ccne1,Cdc25a,Cdk1,Cdc45,Cdkn1a,Cdkn2a,Cdkn2c,Cdkn2d,Gadd45a,E2f1,E2f3,Mcm3,Mcm2,Mcm4,Mcm5,Mcm6,Mcm7,Myc,Pcna,Pole,Pole2,Prim1,Prim2,Rbl1,Rpa2,Tfdp1,Wee1,Orc6,Rpa1,E2f2,Pkmyt1
3_Member	Reactome Gene Sets	R-MMU-68962	Activation of the pre-replicative complex	-14.1024	-11.6847	20/30	Cdc45,Cdc7,Mcm3,Mcm2,Mcm4,Mcm5,Mcm6,Mcm7,Pola1,Pole,Pole2,Prim1,Prim2,Cdc6,Dbf4,Gmnn,Pole3,Mcm8,Cdt1,Rpa1
3_Member	Reactome Gene Sets	R-MMU-69481	G2/M Checkpoints	-13.4615	-11.0847	47/159	Bard1,Blm,Brca1,Ccnb2,Cdc25a,Cdc25c,Cdk1,Cdc45,Cdc7,Chek1,H2ax,Mcm3,Mcm2,Mcm4,Mcm5,Mcm6,Mcm7,Mre11a,Psmb5,Psmb7,Psmc3,Wee1,Ywhah,Cdc6,Psma1,Exo1,Dbf4,Gtse1,Chek2,Psmd8,Mcm8,Rpa1,Rfc3,Psmd1,Rfc4,Nsd2,Rbbp8,Topbp1,Brip1,Ccnb1,Pkmyt1,Clspn,H4c9,H2bc6,H2bc7,H2bc18,H2bc23
3_Member	Reactome Gene Sets	R-MMU-453279	Mitotic G1 phase and G1/S transition	-13.2577	-10.8973	41/127	Ccna2,Ccnd1,Ccne1,Cdc25a,Cdc45,Cdc7,Cdkn1a,E2f1,E2f3,Mcm3,Mcm2,Mcm4,Mcm5,Mcm6,Mcm7,Pola1,Pole,Pole2,Prim1,Prim2,Psmb5,Psmb7,Psmc3,Rbl1,Src,Tfdp1,Wee1,Cdc6,Psma1,Dbf4,Skp2,Cks1b,Psmd8,Gmnn,Pole3,Mcm8,Cdt1,Rpa1,Psmd1,Lin54,E2f2
3_Member	Reactome Gene Sets	R-MMU-69242	S Phase	-11.888	-9.6147	42/144	Ccna2,Ccnd1,Ccne1,Cdc25a,Cdkn1a,Lig1,Mcm3,Mcm2,Mcm4,Mcm5,Mcm6,Mcm7,Pcna,Pola1,Pold1,Pole,Pole2,Prim1,Prim2,Psmb5,Psmb7,Psmc3,Wee1,Cdc6,Psma1,Skp2,Cks1b,Psmd8,Gmnn,Pole3,Mcm8,Cdt1,Cdca5,Rpa1,Ube2c,Rfc3,Gins1,Psmd1,Esco2,Ube2s,Rfc4,Gins2
3_Member	Reactome Gene Sets	R-MMU-69306	DNA Replication	-11.6708	-9.40621	38/123	Ccna2,Ccne1,Cdc45,Cdc7,Lig1,Mcm3,Mcm2,Mcm4,Mcm5,Mcm6,Mcm7,Pcna,Pola1,Pold1,Pole,Pole2,Prim1,Prim2,Psmb5,Psmb7,Psmc3,Cdc6,Psma1,Dbf4,Skp2,Psmd8,Gmnn,Pole3,Mcm8,Cdt1,Rpa1,Ube2c,Rfc3,Gins1,Psmd1,Ube2s,Rfc4,Gins2
3_Member	Reactome Gene Sets	R-MMU-69206	G1/S Transition	-11.2867	-9.04717	34/104	Ccna2,Ccnd1,Ccne1,Cdc25a,Cdc45,Cdc7,Cdkn1a,Mcm3,Mcm2,Mcm4,Mcm5,Mcm6,Mcm7,Pola1,Pole,Pole2,Prim1,Prim2,Psmb5,Psmb7,Psmc3,Wee1,Cdc6,Psma1,Dbf4,Skp2,Cks1b,Psmd8,Gmnn,Pole3,Mcm8,Cdt1,Rpa1,Psmd1
3_Member	Reactome Gene Sets	R-MMU-69239	Synthesis of DNA	-10.4803	-8.28318	35/116	Ccna2,Ccne1,Lig1,Mcm3,Mcm2,Mcm4,Mcm5,Mcm6,Mcm7,Pcna,Pola1,Pold1,Pole,Pole2,Prim1,Prim2,Psmb5,Psmb7,Psmc3,Cdc6,Psma1,Skp2,Psmd8,Gmnn,Pole3,Mcm8,Cdt1,Rpa1,Ube2c,Rfc3,Gins1,Psmd1,Ube2s,Rfc4,Gins2
3_Member	Reactome Gene Sets	R-MMU-176187	Activation of ATR in response to replication stress	-10.3332	-8.14706	18/34	Cdc25a,Cdc25c,Cdc45,Cdc7,Chek1,Mcm3,Mcm2,Mcm4,Mcm5,Mcm6,Mcm7,Cdc6,Dbf4,Mcm8,Rpa1,Rfc3,Rfc4,Clspn
3_Member	Reactome Gene Sets	R-MMU-69002	DNA Replication Pre-Initiation	-8.04569	-5.99945	28/97	Cdc45,Cdc7,Mcm3,Mcm2,Mcm4,Mcm5,Mcm6,Mcm7,Pola1,Pole,Pole2,Prim1,Prim2,Psmb5,Psmb7,Psmc3,Cdc6,Psma1,Dbf4,Psmd8,Gmnn,Pole3,Mcm8,Cdt1,Rpa1,Ube2c,Psmd1,Ube2s
3_Member	Reactome Gene Sets	R-MMU-69052	Switching of origins to a post-replicative state	-4.52904	-2.7786	21/91	Ccna2,Ccne1,Mcm3,Mcm2,Mcm4,Mcm5,Mcm6,Mcm7,Psmb5,Psmb7,Psmc3,Cdc6,Psma1,Skp2,Psmd8,Gmnn,Mcm8,Cdt1,Ube2c,Psmd1,Ube2s
3_Member	Reactome Gene Sets	R-MMU-68949	Orc1 removal from chromatin	-4.07538	-2.37814	17/70	Ccna2,Mcm3,Mcm2,Mcm4,Mcm5,Mcm6,Mcm7,Psmb5,Psmb7,Psmc3,Cdc6,Psma1,Skp2,Psmd8,Mcm8,Cdt1,Psmd1
3_Member	Reactome Gene Sets	R-MMU-68867	Assembly of the pre-replicative complex	-3.67601	-2.03647	18/82	Mcm3,Mcm2,Mcm4,Mcm5,Mcm6,Mcm7,Psmb5,Psmb7,Psmc3,Cdc6,Psma1,Psmd8,Gmnn,Mcm8,Cdt1,Ube2c,Psmd1,Ube2s
4_Summary	GO Biological Processes	GO:0071466	cellular response to xenobiotic stimulus	-25.1054	-21.9826	68/186	Ahr,Aox1,Blm,Cbr1,Abcc2,Cyp1a1,Cyp1a2,Cyp26a1,Cyp2a4,Cyp2a5,Cyp2b10,Cyp2b13,Cyp2b9,Cyp2c29,Cyp2c37,Cyp2c38,Cyp2d9,Cyp2g1,Cyp3a11,Cyp3a13,Cyp3a16,E2f1,Fmo5,Gsta2,Gsta3,Gsta4,Gstm1,Gstm2,Gstm3,Gstm4,Gstm5,Gstm6,Gstp2,Gstp1,Gstt1,Mcm7,Myc,Nfe2l2,Pcna,Serpine1,Ccl4,Sult2a1,Tpmt,Tfrc,Uchl1,Slco1a6,Cyp3a41a,Cad,Cyp2c66,Ugt2b1,Cyp2c55,Cyp2c65,Slamf8,Cyp2c50,Mylk,Cyp2d34,Cyp2a22,Fancb,Nceh1,Cyp3a44,Ugt1a…
4_Member	GO Biological Processes	GO:0071466	cellular response to xenobiotic stimulus	-25.1054	-21.9826	68/186	Ahr,Aox1,Blm,Cbr1,Abcc2,Cyp1a1,Cyp1a2,Cyp26a1,Cyp2a4,Cyp2a5,Cyp2b10,Cyp2b13,Cyp2b9,Cyp2c29,Cyp2c37,Cyp2c38,Cyp2d9,Cyp2g1,Cyp3a11,Cyp3a13,Cyp3a16,E2f1,Fmo5,Gsta2,Gsta3,Gsta4,Gstm1,Gstm2,Gstm3,Gstm4,Gstm5,Gstm6,Gstp2,Gstp1,Gstt1,Mcm7,Myc,Nfe2l2,Pcna,Serpine1,Ccl4,Sult2a1,Tpmt,Tfrc,Uchl1,Slco1a6,Cyp3a41a,Cad,Cyp2c66,Ugt2b1,Cyp2c55,Cyp2c65,Slamf8,Cyp2c50,Mylk,Cyp2d34,Cyp2a22,Fancb,Nceh1,Cyp3a44,Ugt1a…
4_Member	GO Biological Processes	GO:0006805	xenobiotic metabolic process	-24.2619	-21.1691	55/129	Ahr,Aox1,Cbr1,Abcc2,Cyp1a1,Cyp1a2,Cyp26a1,Cyp2a4,Cyp2a5,Cyp2b10,Cyp2b13,Cyp2b9,Cyp2c29,Cyp2c37,Cyp2c38,Cyp2d9,Cyp2g1,Cyp3a11,Cyp3a13,Cyp3a16,Fmo5,Gsta2,Gsta3,Gsta4,Gstm1,Gstm2,Gstm3,Gstm4,Gstm5,Gstm6,Gstp2,Gstp1,Gstt1,Sult2a1,Tpmt,Slco1a6,Cyp3a41a,Cad,Cyp2c66,Ugt2b1,Cyp2c55,Cyp2c65,Cyp2c50,Cyp2d34,Cyp2a22,Nceh1,Cyp3a44,Ugt1a6b,Cyp2c54,Sult2a4,Sult2a5,Sult2a6,Sult2a7,Gsta5,Sult2a2
4_Member	GO Biological Processes	GO:0009410	response to xenobiotic stimulus	-17.4635	-14.8573	82/334	Ahr,Aldh1a1,Aox1,Blm,Cbr1,Cdkn2a,Abcc2,Cyp1a1,Cyp1a2,Cyp26a1,Cyp2a4,Cyp2a5,Cyp2b10,Cyp2b13,Cyp2b9,Cyp2c29,Cyp2c37,Cyp2c38,Cyp2d9,Cyp2g1,Cyp3a11,Cyp3a13,Cyp3a16,Dnmt1,E2f1,Fmo5,Gclm,Gsta2,Gsta3,Gsta4,Gstm1,Gstm2,Gstm3,Gstm4,Gstm5,Gstm6,Gstp2,Gstp1,Gstt1,Hmbs,Inhba,Jun,Mcm7,Myc,Nfe2l2,Nqo1,Npc1,Pcna,Abcb1b,Serpine1,Rad54l,Ccl4,Sult2a1,Tgfbr2,Tpmt,Tfrc,Uchl1,Slco1a6,Cyp3a41a,Cad,Cyp2c66,Ugt2b1,Cyp2c…
4_Member	KEGG Pathway	mmu00830	Retinol metabolism - Mus musculus (house mouse)	-13.0447	-10.6949	35/97	Aldh1a1,Aox1,Cyp1a1,Cyp1a2,Cyp26a1,Cyp2a4,Cyp2a5,Cyp2b10,Cyp2b13,Cyp2b9,Cyp2c29,Cyp2c37,Cyp2c38,Cyp3a11,Cyp3a13,Cyp3a16,Aldh1a7,Dhrs4,Cyp3a41a,Cyp3a25,Bco1,Cyp2c66,Ugt2b1,Cyp2c55,Cyp2c65,Ugt2a1,Ugt2b34,Cyp2c50,Ugt2b36,Dhrs9,Ugt2b35,Cyp3a44,Ugt1a10,Ugt1a6b,Cyp2c54
4_Member	KEGG Pathway	mmu00140	Steroid hormone biosynthesis - Mus musculus (house mouse)	-11.3401	-9.09237	32/93	Cyp1a1,Cyp1a2,Cyp2b10,Cyp2b13,Cyp2b9,Cyp2c29,Cyp2c37,Cyp2c38,Cyp2d9,Cyp3a11,Cyp3a13,Cyp3a16,Hsd3b4,Sult1e1,Cyp3a41a,Cyp3a25,Cyp2c66,Ugt2b1,Cyp2c55,Cyp2c65,Ugt2a1,Srd5a2,Ugt2b34,Cyp2c50,Akr1d1,Cyp2d34,Ugt2b36,Ugt2b35,Cyp3a44,Ugt1a10,Ugt1a6b,Cyp2c54
4_Member	GO Biological Processes	GO:0001676	long-chain fatty acid metabolic process	-9.58791	-7.43623	36/130	Abcd1,Cyp1a1,Cyp2a4,Cyp2a5,Cyp2b10,Cyp2b13,Cyp2b9,Cyp2c29,Cyp2c37,Cyp2c38,Cyp2d9,Cyp2g1,Ephx1,Gstm1,Gstm2,Gstm3,Gstm4,Gstm6,Gstp2,Gstp1,Abcd3,Qki,Asah2,Acot9,Cyp2c66,Cyp2c55,Cyp2c65,Cyp4f15,Cyp2c50,Pnpla3,Elovl6,Acot2,Cyp2d34,Cyp2a22,Cyp2c54,Gpx4
4_Member	GO Biological Processes	GO:0033559	unsaturated fatty acid metabolic process	-9.17755	-7.06696	35/128	Cyp2a4,Cyp2a5,Cyp2b10,Cyp2b13,Cyp2b9,Cyp2c29,Cyp2c37,Cyp2c38,Cyp2d9,Cyp2g1,Ephx1,Gstm1,Gstm2,Gstm3,Gstm6,Gstp2,Gstp1,Scd2,Ptges,Ptgr1,Cyp2c66,Ces2f,Cyp2c55,Cyp2c65,Ces2g,Ces2a,Akr1c14,Cyp4f15,Cyp2c50,Cyp2d34,Cyp2a22,Ces2b,Ces2c,Cyp2c54,Gpx4
4_Member	GO Biological Processes	GO:0006690	icosanoid metabolic process	-8.14502	-6.09355	35/139	Cyp2a4,Cyp2a5,Cyp2b10,Cyp2b13,Cyp2b9,Cyp2c29,Cyp2c37,Cyp2c38,Cyp2d9,Cyp2g1,Ephx1,Gstm1,Gstm2,Gstm3,Gstm6,Gstp2,Gstp1,Tlr2,Ptges,Ptgr1,Cyp2c66,Ces2f,Cyp2c55,Cyp2c65,Ces2g,Ces2a,Akr1c14,Cyp4f15,Cyp2c50,Cyp2d34,Cyp2a22,Ces2b,Ces2c,Cyp2c54,Gpx4
4_Member	GO Biological Processes	GO:0120254	olefinic compound metabolic process	-6.44045	-4.50995	34/154	Afp,Aldh1a1,Cyp1a1,Cyp1a2,Cyp2a4,Cyp2a5,Cyp2b10,Cyp2b13,Cyp2b9,Cyp2c29,Cyp2c37,Cyp2c38,Cyp2d9,Cyp2g1,Ephx1,Gstp2,Gstp1,Hsd3b4,Rbp1,Dhrs4,Bco1,Cyp2c66,Cyp2c55,Cyp2c65,Srd5a2,Akr1c14,Cyp4f15,Cyp2c50,Cyp2d34,Cyp2a22,Dhrs9,Cyp2c54,Gpx4,Adh6b
4_Member	KEGG Pathway	mmu00591	Linoleic acid metabolism - Mus musculus (house mouse)	-6.24598	-4.32921	17/50	Cyp1a2,Cyp2c29,Cyp2c37,Cyp2c38,Cyp3a11,Cyp3a13,Cyp3a16,Pla2g6,Cyp3a41a,Cyp3a25,Pla2g12a,Cyp2c66,Cyp2c55,Cyp2c65,Cyp2c50,Cyp3a44,Cyp2c54
4_Member	GO Biological Processes	GO:0019373	epoxygenase P450 pathway	-5.45932	-3.61688	15/45	Cyp2a4,Cyp2a5,Cyp2b10,Cyp2b13,Cyp2b9,Cyp2c29,Cyp2c37,Cyp2c38,Cyp2g1,Cyp2c66,Cyp2c55,Cyp2c65,Cyp2c50,Cyp2a22,Cyp2c54
4_Member	GO Biological Processes	GO:0019369	arachidonic acid metabolic process	-4.97516	-3.17398	20/79	Cyp2a4,Cyp2a5,Cyp2b10,Cyp2b13,Cyp2b9,Cyp2c29,Cyp2c37,Cyp2c38,Cyp2d9,Cyp2g1,Ephx1,Cyp2c66,Cyp2c55,Cyp2c65,Cyp4f15,Cyp2c50,Cyp2d34,Cyp2a22,Cyp2c54,Gpx4
4_Member	KEGG Pathway	mmu00590	Arachidonic acid metabolism - Mus musculus (house mouse)	-4.47239	-2.72718	20/85	Cbr1,Cyp2b10,Cyp2b13,Cyp2b9,Cyp2c29,Cyp2c37,Cyp2c38,Ggt1,Pla2g6,Ptges,Pla2g12a,Ptgr1,Cyp2c66,Cyp2c55,Cyp2c65,Cyp2c50,Cbr3,Zadh2,Cyp2c54,Gpx4
5_Summary	GO Biological Processes	GO:0010564	regulation of cell cycle process	-23.4176	-20.4274	151/731	Adamts1,Apex1,Birc5,Bard1,Blm,Brca1,Brca2,Bub1,Bub1b,Ccnd1,Cdc25a,Cdc25c,Cdk1,Cdk11b,Cdc42,Cdc7,Cdkn1a,Cdkn2a,Cdkn2c,Cdkn2d,Chek1,Cyp1a1,E2f1,Ect2,Ercc3,Ezh2,Fen1,Smc2,Haspin,Hspa1b,Il1a,Incenp,Inhba,Kif11,Lmnb1,Anxa1,Mad1l1,Mki67,Mre11a,Myc,Nek2,Npm1,Plk1,Kif20a,Rad51,Rad51ap1,Rbl1,Rdx,Rpa2,Rrm1,Rrm2,Ccl12,Ccl2,Stil,Smarca4,Plk4,Aurkb,Aurka,Tacc3,Timeless,Tnf,Ttk,Wnt5a,Ywhah,Cdc6,Pin1,Ubd,Nubp1,…
5_Member	GO Biological Processes	GO:0010564	regulation of cell cycle process	-23.4176	-20.4274	151/731	Adamts1,Apex1,Birc5,Bard1,Blm,Brca1,Brca2,Bub1,Bub1b,Ccnd1,Cdc25a,Cdc25c,Cdk1,Cdk11b,Cdc42,Cdc7,Cdkn1a,Cdkn2a,Cdkn2c,Cdkn2d,Chek1,Cyp1a1,E2f1,Ect2,Ercc3,Ezh2,Fen1,Smc2,Haspin,Hspa1b,Il1a,Incenp,Inhba,Kif11,Lmnb1,Anxa1,Mad1l1,Mki67,Mre11a,Myc,Nek2,Npm1,Plk1,Kif20a,Rad51,Rad51ap1,Rbl1,Rdx,Rpa2,Rrm1,Rrm2,Ccl12,Ccl2,Stil,Smarca4,Plk4,Aurkb,Aurka,Tacc3,Timeless,Tnf,Ttk,Wnt5a,Ywhah,Cdc6,Pin1,Ubd,Nubp1,…
5_Member	GO Biological Processes	GO:1905818	regulation of chromosome separation	-18.1877	-15.4628	35/71	Birc5,Bub1,Bub1b,Smc2,Haspin,Incenp,Mad1l1,Plk1,Aurkb,Ttk,Cdca8,Ncaph2,Zwint,Ncapg,Mad2l1,Spc25,Nuf2,Ndc80,Fbxo5,Cdt1,Spc24,Zwilch,Ncapd2,Trip13,Smc4,Spdl1,Cep192,Ncapg2,Cdc20,Kntc1,Gen1,Cdk5rap2,Ncaph,Cenpe,Ccnb1
5_Member	GO Biological Processes	GO:0007346	regulation of mitotic cell cycle	-17.9725	-15.2833	109/512	Adamts1,Apex1,Birc5,Bard1,Blm,Brca1,Brca2,Btg3,Bub1,Bub1b,Ccnd1,Cdc25a,Cdc25c,Cdk1,Cdk11b,Cdc42,Cdc7,Cdkn1a,Cdkn2a,Cdkn2c,Cdkn2d,Chek1,Cyp1a1,E2f1,Ercc3,Ezh2,Haspin,Il1a,Incenp,Inhba,Lmnb1,Anxa1,Mad1l1,Mki67,Mre11a,Myc,Plk1,Rbl1,Rdx,Rpa2,Rrm1,Rrm2,Ccl12,Ccl2,Stil,Smarca4,Stat5a,Aurkb,Tnf,Ttk,Ywhah,Cdc6,Ubd,Nherf1,Dbf4,Dpf1,Chek2,Cdca8,E2f7,Zwint,Cks1b,Nme6,Mad2l1,Smpd3,Smoc2,Map3k20,Tipin,Cks2,Sp…
5_Member	GO Biological Processes	GO:0051983	regulation of chromosome segregation	-17.6372	-15.0117	47/128	Birc5,Bub1,Bub1b,Smc2,Haspin,Incenp,Mad1l1,Mki67,Plk1,Smarca4,Aurkb,Tacc3,Ttk,Cdc6,Dpf1,Cdca8,Ncaph2,Zwint,Ncapg,Mad2l1,Rad18,Spc25,Nuf2,Ndc80,Fbxo5,Cdt1,Spc24,Zwilch,Ncapd2,Ube2c,Trip13,Smc4,Dpf3,Spdl1,Cep192,Kif2c,Ncapg2,Cdc20,Cdca2,Kntc1,Gen1,Cdk5rap2,Chtf18,Ncaph,Cenpe,Ccnb1,Ube2u
5_Member	GO Biological Processes	GO:1901987	regulation of cell cycle phase transition	-17.1777	-14.5897	97/439	Adamts1,Apex1,Birc5,Bard1,Blm,Brca1,Brca2,Bub1,Bub1b,Ccnd1,Cdc25a,Cdc25c,Cdk1,Cdc7,Cdkn1a,Cdkn2a,Cdkn2c,Cdkn2d,Chek1,Cyp1a1,E2f1,Ercc3,Ezh2,Haspin,Incenp,Inhba,Lmnb1,Anxa1,Mad1l1,Mre11a,Npm1,Plk1,Rad51,Rbl1,Rdx,Rpa2,Rrm1,Rrm2,Ccl12,Ccl2,Stil,Smarca4,Aurkb,Aurka,Timeless,Ttk,Cdc6,Ubd,Macroh2a1,Dbf4,Dpf1,Chek2,Cdca8,E2f7,Zwint,Mad2l1,Map3k20,Tipin,Spc25,Nuf2,Ndc80,Fbxo5,Cdt1,Spc24,Cdca5,Zwilch,Mrni…
5_Member	GO Biological Processes	GO:1901990	regulation of mitotic cell cycle phase transition	-17.1774	-14.5897	83/344	Adamts1,Apex1,Birc5,Bard1,Blm,Brca1,Bub1,Bub1b,Ccnd1,Cdc25a,Cdc25c,Cdk1,Cdc7,Cdkn1a,Cdkn2a,Cdkn2c,Cdkn2d,Chek1,Cyp1a1,E2f1,Ercc3,Ezh2,Haspin,Incenp,Inhba,Lmnb1,Anxa1,Mad1l1,Mre11a,Plk1,Rbl1,Rdx,Rpa2,Rrm1,Rrm2,Ccl12,Ccl2,Stil,Smarca4,Aurkb,Ttk,Cdc6,Ubd,Dbf4,Dpf1,Cdca8,E2f7,Zwint,Mad2l1,Spc25,Nuf2,Ndc80,Fbxo5,Cdt1,Spc24,Cdca5,Zwilch,Mrnip,Ube2c,Ctc1,Trip13,Dpf3,Spdl1,Cep192,Sass6,Dtl,Ticrr,Cdk5rap3…
5_Member	GO Biological Processes	GO:0033044	regulation of chromosome organization	-16.8455	-14.2667	67/246	Birc5,Bub1,Bub1b,Cct3,Dnmt1,Fen1,Smc2,Haspin,H3f3b,Incenp,Lmna,Mad1l1,Mcm2,Mre11a,Myc,Nek2,Plk1,Sub1,Smarca4,Src,Aurkb,Tacc3,Terf2,Top2a,Ttk,Cdc6,Macroh2a1,Dpf1,Gnl3,Cdca8,Zwint,Ncapg,Mad2l1,Spc25,Nuf2,Ndc80,Fbxo5,Cdt1,Spc24,Cdca5,Zwilch,Ncapd2,Sgo2a,Ube2c,Ctc1,Ten1,Trip13,Smc4,Dpf3,Spdl1,Cep192,Sfpq,Setdb1,Cdc20,Pif1,Kntc1,Gen1,Cdk5rap2,Ncaph,Wdhd1,Ino80c,Cenpe,Mcph1,Atr,Ccnb1,Rtel1,Ube2u
5_Member	GO Biological Processes	GO:0000075	cell cycle checkpoint signaling	-16.1902	-13.6203	51/159	Birc5,Bard1,Blm,Brca1,Bub1,Bub1b,Ccnd1,Cdk1,Cdkn1a,Chek1,E2f1,Haspin,Mad1l1,Mre11a,Plk1,Rpa2,Stil,Aurkb,Timeless,Ttk,Cdc6,Chek2,Zwint,Mad2l1,Map3k20,Tipin,Spc25,Nuf2,Ndc80,Cdt1,Spc24,Zwilch,Mrnip,Trip13,Spdl1,Cep192,Rhno1,Dtl,Ticrr,Cdk5rap3,Mtbp,Cdc20,Nabp1,Dot1l,Kntc1,Rbbp8,Cenpe,Topbp1,Atr,Eme1,Clspn
5_Member	GO Biological Processes	GO:0071174	mitotic spindle checkpoint signaling	-15.5195	-12.9665	23/36	Birc5,Bub1,Bub1b,Haspin,Mad1l1,Plk1,Stil,Aurkb,Ttk,Zwint,Mad2l1,Spc25,Nuf2,Ndc80,Spc24,Zwilch,Trip13,Spdl1,Cep192,Mtbp,Cdc20,Kntc1,Cenpe
5_Member	GO Biological Processes	GO:0007088	regulation of mitotic nuclear division	-15.2695	-12.7248	42/118	Birc5,Bub1,Bub1b,Cdk11b,Cdc42,Chek1,Haspin,Il1a,Incenp,Mad1l1,Mki67,Plk1,Aurkb,Tnf,Ttk,Ywhah,Cdca8,Zwint,Nme6,Mad2l1,Smpd3,Spc25,Nuf2,Ndc80,Fbxo5,Cdt1,Spc24,Zwilch,Trip13,Spdl1,Cep192,Bora,Mtbp,Cdc20,Nusap1,Cdca2,Kntc1,Gen1,Cdk5rap2,Cenpe,Kif20b,Ccnb1
5_Member	GO Biological Processes	GO:0033047	regulation of mitotic sister chromatid segregation	-15.1498	-12.6141	28/55	Birc5,Bub1,Bub1b,Haspin,Incenp,Mad1l1,Plk1,Aurkb,Ttk,Cdca8,Zwint,Mad2l1,Spc25,Nuf2,Ndc80,Fbxo5,Cdt1,Spc24,Zwilch,Trip13,Spdl1,Cep192,Cdc20,Kntc1,Gen1,Cdk5rap2,Cenpe,Ccnb1
5_Member	GO Biological Processes	GO:0031577	spindle checkpoint signaling	-15.1349	-12.6141	23/37	Birc5,Bub1,Bub1b,Haspin,Mad1l1,Plk1,Stil,Aurkb,Ttk,Zwint,Mad2l1,Spc25,Nuf2,Ndc80,Spc24,Zwilch,Trip13,Spdl1,Cep192,Mtbp,Cdc20,Kntc1,Cenpe
5_Member	GO Biological Processes	GO:0010948	negative regulation of cell cycle process	-14.9226	-12.4095	68/273	Birc5,Bard1,Blm,Brca1,Bub1,Bub1b,Ccnd1,Cdk1,Cdkn1a,Cdkn2d,Chek1,E2f1,Ezh2,Haspin,Inhba,Mad1l1,Mre11a,Nek2,Npm1,Plk1,Rbl1,Rpa2,Ccl12,Ccl2,Stil,Aurkb,Timeless,Ttk,Cdc6,Nubp1,Macroh2a1,Chek2,E2f7,Zwint,Nme6,Mad2l1,Map3k20,Tipin,Spc25,Nuf2,Ndc80,Fbxo5,Cdt1,Spc24,Zwilch,Mrnip,Trip13,Spdl1,Cep192,Rhno1,Dtl,Ticrr,Cdk5rap3,Mtbp,Cdc20,E2f8,Nabp1,Dot1l,Kntc1,Cdk5rap2,Chtf18,Rbbp8,Cenpe,Topbp1,Atr,Eme1,Clsp…
5_Member	GO Biological Processes	GO:0007093	mitotic cell cycle checkpoint signaling	-14.7521	-12.2466	44/132	Birc5,Bard1,Blm,Brca1,Bub1,Bub1b,Ccnd1,Cdk1,Cdkn1a,Chek1,Haspin,Mad1l1,Mre11a,Plk1,Rpa2,Stil,Aurkb,Ttk,Cdc6,Chek2,Zwint,Mad2l1,Tipin,Spc25,Nuf2,Ndc80,Spc24,Zwilch,Mrnip,Trip13,Spdl1,Cep192,Dtl,Ticrr,Cdk5rap3,Mtbp,Cdc20,Nabp1,Kntc1,Rbbp8,Cenpe,Topbp1,Eme1,Clspn
5_Member	GO Biological Processes	GO:0045839	negative regulation of mitotic nuclear division	-14.4704	-11.9796	25/46	Birc5,Bub1,Bub1b,Chek1,Haspin,Mad1l1,Plk1,Aurkb,Ttk,Zwint,Nme6,Mad2l1,Spc25,Nuf2,Ndc80,Fbxo5,Spc24,Zwilch,Trip13,Spdl1,Cep192,Mtbp,Cdc20,Kntc1,Cenpe
5_Member	GO Biological Processes	GO:0051985	negative regulation of chromosome segregation	-14.4192	-11.9356	23/39	Birc5,Bub1,Bub1b,Haspin,Mad1l1,Plk1,Aurkb,Ttk,Zwint,Mad2l1,Spc25,Nuf2,Ndc80,Fbxo5,Spc24,Zwilch,Trip13,Spdl1,Cep192,Cdc20,Kntc1,Chtf18,Cenpe
5_Member	GO Biological Processes	GO:0010965	regulation of mitotic sister chromatid separation	-14.382	-11.9054	28/58	Birc5,Bub1,Bub1b,Haspin,Incenp,Mad1l1,Plk1,Aurkb,Ttk,Cdca8,Zwint,Mad2l1,Spc25,Nuf2,Ndc80,Fbxo5,Cdt1,Spc24,Zwilch,Trip13,Spdl1,Cep192,Cdc20,Kntc1,Gen1,Cdk5rap2,Cenpe,Ccnb1
5_Member	GO Biological Processes	GO:1901988	negative regulation of cell cycle phase transition	-14.3112	-11.8552	60/229	Birc5,Bard1,Blm,Brca1,Bub1,Bub1b,Ccnd1,Cdk1,Cdkn1a,Cdkn2d,Chek1,E2f1,Ezh2,Haspin,Inhba,Mad1l1,Mre11a,Plk1,Rbl1,Rpa2,Ccl12,Ccl2,Stil,Aurkb,Timeless,Ttk,Cdc6,Macroh2a1,Chek2,E2f7,Zwint,Mad2l1,Map3k20,Tipin,Spc25,Nuf2,Ndc80,Fbxo5,Cdt1,Spc24,Zwilch,Mrnip,Trip13,Spdl1,Cep192,Rhno1,Dtl,Ticrr,Cdk5rap3,Mtbp,Cdc20,Nabp1,Dot1l,Kntc1,Rbbp8,Cenpe,Topbp1,Atr,Eme1,Clspn
5_Member	GO Biological Processes	GO:0033046	negative regulation of sister chromatid segregation	-14.2775	-11.8474	22/36	Birc5,Bub1,Bub1b,Haspin,Mad1l1,Plk1,Aurkb,Ttk,Zwint,Mad2l1,Spc25,Nuf2,Ndc80,Fbxo5,Spc24,Zwilch,Trip13,Spdl1,Cep192,Cdc20,Kntc1,Cenpe
5_Member	GO Biological Processes	GO:0033048	negative regulation of mitotic sister chromatid segregation	-14.2775	-11.8474	22/36	Birc5,Bub1,Bub1b,Haspin,Mad1l1,Plk1,Aurkb,Ttk,Zwint,Mad2l1,Spc25,Nuf2,Ndc80,Fbxo5,Spc24,Zwilch,Trip13,Spdl1,Cep192,Cdc20,Kntc1,Cenpe
5_Member	GO Biological Processes	GO:0045841	negative regulation of mitotic metaphase/anaphase transition	-14.2775	-11.8474	22/36	Birc5,Bub1,Bub1b,Haspin,Mad1l1,Plk1,Aurkb,Ttk,Zwint,Mad2l1,Spc25,Nuf2,Ndc80,Fbxo5,Spc24,Zwilch,Trip13,Spdl1,Cep192,Cdc20,Kntc1,Cenpe
5_Member	GO Biological Processes	GO:2000816	negative regulation of mitotic sister chromatid separation	-14.2775	-11.8474	22/36	Birc5,Bub1,Bub1b,Haspin,Mad1l1,Plk1,Aurkb,Ttk,Zwint,Mad2l1,Spc25,Nuf2,Ndc80,Fbxo5,Spc24,Zwilch,Trip13,Spdl1,Cep192,Cdc20,Kntc1,Cenpe
5_Member	GO Biological Processes	GO:0007094	mitotic spindle assembly checkpoint signaling	-13.7881	-11.3884	21/34	Birc5,Bub1,Bub1b,Haspin,Mad1l1,Plk1,Aurkb,Ttk,Zwint,Mad2l1,Spc25,Nuf2,Ndc80,Spc24,Zwilch,Trip13,Spdl1,Cep192,Cdc20,Kntc1,Cenpe
5_Member	GO Biological Processes	GO:0071173	spindle assembly checkpoint signaling	-13.7881	-11.3884	21/34	Birc5,Bub1,Bub1b,Haspin,Mad1l1,Plk1,Aurkb,Ttk,Zwint,Mad2l1,Spc25,Nuf2,Ndc80,Spc24,Zwilch,Trip13,Spdl1,Cep192,Cdc20,Kntc1,Cenpe
5_Member	GO Biological Processes	GO:1902100	negative regulation of metaphase/anaphase transition of cell cycle	-13.5845	-11.2021	22/38	Birc5,Bub1,Bub1b,Haspin,Mad1l1,Plk1,Aurkb,Ttk,Zwint,Mad2l1,Spc25,Nuf2,Ndc80,Fbxo5,Spc24,Zwilch,Trip13,Spdl1,Cep192,Cdc20,Kntc1,Cenpe
5_Member	GO Biological Processes	GO:1905819	negative regulation of chromosome separation	-13.5845	-11.2021	22/38	Birc5,Bub1,Bub1b,Haspin,Mad1l1,Plk1,Aurkb,Ttk,Zwint,Mad2l1,Spc25,Nuf2,Ndc80,Fbxo5,Spc24,Zwilch,Trip13,Spdl1,Cep192,Cdc20,Kntc1,Cenpe
5_Member	GO Biological Processes	GO:0030071	regulation of mitotic metaphase/anaphase transition	-13.3724	-11.001	34/90	Birc5,Bub1,Bub1b,Haspin,Incenp,Mad1l1,Plk1,Smarca4,Aurkb,Ttk,Cdc6,Dpf1,Cdca8,Zwint,Mad2l1,Spc25,Nuf2,Ndc80,Fbxo5,Cdt1,Spc24,Zwilch,Ube2c,Trip13,Dpf3,Spdl1,Cep192,Cdc20,Kntc1,Gen1,Cdk5rap2,Cenpe,Ccnb1,Ube2u
5_Member	GO Biological Processes	GO:2001251	negative regulation of chromosome organization	-12.9152	-10.5705	32/83	Birc5,Bub1,Bub1b,Haspin,H3f3b,Mad1l1,Mcm2,Plk1,Sub1,Src,Aurkb,Terf2,Top2a,Ttk,Zwint,Mad2l1,Spc25,Nuf2,Ndc80,Fbxo5,Spc24,Zwilch,Ctc1,Ten1,Trip13,Spdl1,Cep192,Cdc20,Pif1,Kntc1,Cenpe,Rtel1
5_Member	GO Biological Processes	GO:1902099	regulation of metaphase/anaphase transition of cell cycle	-12.8845	-10.5501	34/93	Birc5,Bub1,Bub1b,Haspin,Incenp,Mad1l1,Plk1,Smarca4,Aurkb,Ttk,Cdc6,Dpf1,Cdca8,Zwint,Mad2l1,Spc25,Nuf2,Ndc80,Fbxo5,Cdt1,Spc24,Zwilch,Ube2c,Trip13,Dpf3,Spdl1,Cep192,Cdc20,Kntc1,Gen1,Cdk5rap2,Cenpe,Ccnb1,Ube2u
5_Member	GO Biological Processes	GO:0051783	regulation of nuclear division	-12.2945	-9.99401	44/152	Birc5,Bub1,Bub1b,Cdk11b,Cdc42,Chek1,Haspin,Il1a,Incenp,Mad1l1,Mki67,Plk1,Rad51ap1,Aurkb,Tnf,Ttk,Wnt5a,Ywhah,Cdca8,Zwint,Nme6,Mad2l1,Smpd3,Spc25,Nuf2,Ndc80,Fbxo5,Cdt1,Spc24,Zwilch,Trip13,Spdl1,Cep192,Bora,Mtbp,Cdc20,Nusap1,Cdca2,Kntc1,Gen1,Cdk5rap2,Cenpe,Kif20b,Ccnb1
5_Member	GO Biological Processes	GO:0045786	negative regulation of cell cycle	-12.1614	-9.87021	75/358	Birc5,Bard1,Blm,Brca1,Btg3,Bub1,Bub1b,Ccnd1,Cdk1,Cdkn1a,Cdkn2a,Cdkn2c,Cdkn2d,Chek1,E2f1,Ezh2,Haspin,Inhba,Mad1l1,Mre11a,Nek2,Npm1,Plk1,Rbl1,Rpa2,Ccl12,Ccl2,Stil,Aurkb,Suv39h1,Timeless,Tnf,Ttk,Cdc6,Nubp1,Macroh2a1,Nherf1,Chek2,E2f7,Zwint,Nme6,Mad2l1,Gmnn,Map3k20,Tipin,Spc25,Nuf2,Ndc80,Fbxo5,Cdt1,Spc24,Zwilch,Mrnip,Trip13,Spdl1,Cep192,Rhno1,Dtl,Ticrr,Cdk5rap3,Mtbp,Cdc20,E2f8,Nabp1,Dot1l,Kntc1,Cdk5r…
5_Member	GO Biological Processes	GO:0033045	regulation of sister chromatid segregation	-12.015	-9.7283	35/104	Birc5,Bub1,Bub1b,Haspin,Incenp,Mad1l1,Plk1,Smarca4,Aurkb,Tacc3,Ttk,Cdc6,Dpf1,Cdca8,Zwint,Mad2l1,Spc25,Nuf2,Ndc80,Fbxo5,Cdt1,Spc24,Zwilch,Ube2c,Trip13,Dpf3,Spdl1,Cep192,Cdc20,Kntc1,Gen1,Cdk5rap2,Cenpe,Ccnb1,Ube2u
5_Member	GO Biological Processes	GO:1901991	negative regulation of mitotic cell cycle phase transition	-11.9667	-9.68452	46/167	Birc5,Bard1,Blm,Brca1,Bub1,Bub1b,Ccnd1,Cdk1,Cdkn1a,Chek1,Ezh2,Haspin,Inhba,Mad1l1,Mre11a,Plk1,Rbl1,Rpa2,Ccl12,Ccl2,Aurkb,Ttk,Cdc6,E2f7,Zwint,Mad2l1,Spc25,Nuf2,Ndc80,Fbxo5,Spc24,Zwilch,Mrnip,Trip13,Spdl1,Cep192,Dtl,Ticrr,Cdk5rap3,Cdc20,Nabp1,Kntc1,Rbbp8,Cenpe,Topbp1,Clspn
5_Member	GO Biological Processes	GO:0051784	negative regulation of nuclear division	-11.9412	-9.66348	25/56	Birc5,Bub1,Bub1b,Chek1,Haspin,Mad1l1,Plk1,Aurkb,Ttk,Zwint,Nme6,Mad2l1,Spc25,Nuf2,Ndc80,Fbxo5,Spc24,Zwilch,Trip13,Spdl1,Cep192,Mtbp,Cdc20,Kntc1,Cenpe
5_Member	GO Biological Processes	GO:0045930	negative regulation of mitotic cell cycle	-11.8405	-9.57152	55/225	Birc5,Bard1,Blm,Brca1,Btg3,Bub1,Bub1b,Ccnd1,Cdk1,Cdkn1a,Chek1,Ezh2,Haspin,Inhba,Mad1l1,Mre11a,Plk1,Rbl1,Rpa2,Ccl12,Ccl2,Stil,Aurkb,Tnf,Ttk,Cdc6,Nherf1,Chek2,E2f7,Zwint,Nme6,Mad2l1,Tipin,Spc25,Nuf2,Ndc80,Fbxo5,Spc24,Zwilch,Mrnip,Trip13,Spdl1,Cep192,Dtl,Ticrr,Cdk5rap3,Mtbp,Cdc20,Nabp1,Kntc1,Rbbp8,Cenpe,Topbp1,Eme1,Clspn
5_Member	GO Biological Processes	GO:0010639	negative regulation of organelle organization	-8.47306	-6.40551	67/363	Birc5,Bub1,Bub1b,Chek1,Haspin,H3f3b,Stmn1,Lmna,Mad1l1,Mcm2,Mid1,Npm1,Plk1,Pparg,Rdx,Sub1,Sgk1,Src,Aurkb,Terf2,Top2a,Tpm1,Tfrc,Ttk,Vill,Tlr2,Nubp1,Dysf,Myadm,Zwint,Arhgef7,Nme6,Mad2l1,Tmeff2,Spc25,Nuf2,Ndc80,Fbxo5,Spc24,Zwilch,Ctc1,Ten1,Trip13,Nbdy,Spdl1,Cep192,Tpx2,Cep97,Clasp1,Nol3,Gas2l1,Ckap2,Mpv17l,Mtbp,Cdc20,Kif24,Pif1,Kntc1,Evi5l,Cdk5rap2,Cyrib,Fez2,Cenpe,Ssh1,Ankrd27,Rtel1,Kifc1
5_Member	GO Biological Processes	GO:0051129	negative regulation of cellular component organization	-5.81668	-3.93689	103/741	Birc5,Apoa4,Apoc3,Bub1,Bub1b,Cdc42,Ch25h,Chek1,Clu,Ephb2,Haspin,H3f3b,Hspa8,Cxcl10,Stmn1,Lgals1,Lgals3,Lmna,Mad1l1,Mcm2,Mid1,Neo1,Npm1,Plk1,Plxna3,Pparg,Rdx,Sub1,Sema5b,Sgk1,Src,Aurkb,Terf2,Tnf,Top2a,Tpm1,Tfrc,Ttk,Dpysl3,Ulk1,Vill,Vim,Wnt5a,Ywhah,Katna1,Tlr2,Nubp1,Dysf,Map4k4,Ulk2,Myadm,Ldlrad4,Zwint,Pgrmc1,Arhgef7,Nme6,Mad2l1,Tmeff2,Stap1,Scamp5,Spc25,Nuf2,Ndc80,Fbxo5,Spc24,Zwilch,Ctc1,Ten1,Trip…
6_Summary	GO Biological Processes	GO:0006259	DNA metabolic process	-23.0637	-20.1169	149/722	Apex1,Bard1,Blm,Brca1,Brca2,Ccne1,Cdc45,Cdc7,Cdkn2d,Chek1,Dnmt1,Ercc3,Ezh2,Fanca,Fancc,Fen1,Fhit,Smc2,Foxm1,Gstt1,Hells,H2ax,Lig1,Mcm3,Mcm2,Mcm4,Mcm5,Mcm6,Mcm7,Mre11a,Msh6,Uhrf1,Npm1,Pcna,Pola1,Pold1,Pole,Pole2,Prim1,Prim2,Psmc3ip,Rad51,Rad51ap1,Rad54l,Rpa2,Rrm1,Smarca4,Src,Tbrg1,Dntt,Terf2,Timeless,Tk1,Top2a,Traip,Banf1,Cdc6,Gtf2h2,Exo1,Dbf4,Chaf1a,Fbxo6,Chek2,Nhp2,Orc6,Xrcc2,Rad18,Smpd3,Pole3,T…
6_Member	GO Biological Processes	GO:0006259	DNA metabolic process	-23.0637	-20.1169	149/722	Apex1,Bard1,Blm,Brca1,Brca2,Ccne1,Cdc45,Cdc7,Cdkn2d,Chek1,Dnmt1,Ercc3,Ezh2,Fanca,Fancc,Fen1,Fhit,Smc2,Foxm1,Gstt1,Hells,H2ax,Lig1,Mcm3,Mcm2,Mcm4,Mcm5,Mcm6,Mcm7,Mre11a,Msh6,Uhrf1,Npm1,Pcna,Pola1,Pold1,Pole,Pole2,Prim1,Prim2,Psmc3ip,Rad51,Rad51ap1,Rad54l,Rpa2,Rrm1,Smarca4,Src,Tbrg1,Dntt,Terf2,Timeless,Tk1,Top2a,Traip,Banf1,Cdc6,Gtf2h2,Exo1,Dbf4,Chaf1a,Fbxo6,Chek2,Nhp2,Orc6,Xrcc2,Rad18,Smpd3,Pole3,T…
6_Member	GO Biological Processes	GO:0006281	DNA repair	-22.768	-19.897	113/474	Apex1,Bard1,Blm,Brca1,Brca2,Cdc45,Cdc7,Cdkn2d,Chek1,Ercc3,Fanca,Fancc,Fen1,Smc2,Foxm1,H2ax,Lig1,Mcm3,Mcm2,Mcm4,Mcm5,Mcm6,Mcm7,Mre11a,Msh6,Uhrf1,Npm1,Pcna,Pola1,Pold1,Pole,Pole2,Rad51,Rad51ap1,Rad54l,Rpa2,Rrm1,Dntt,Timeless,Traip,Gtf2h2,Exo1,Chaf1a,Fbxo6,Chek2,Xrcc2,Rad18,Aptx,Mcm8,Ube2t,Cinp,Eepd1,Ufl1,Nsmce1,Cdca5,Chd1l,Mrnip,Rpa1,Rfc3,Trip13,Aunip,Cenps,Smc4,Mutyh,Sfpq,Faap100,Mad2l2,Esco2,Chch…
6_Member	GO Biological Processes	GO:0006260	DNA replication	-21.3619	-18.5243	62/180	Bard1,Blm,Brca1,Brca2,Ccne1,Cdc45,Fen1,Fhit,Lig1,Mcm3,Mcm2,Mcm4,Mcm5,Mcm6,Mcm7,Mre11a,Pcna,Pola1,Pold1,Pole,Pole2,Prim1,Prim2,Rad51,Rpa2,Rrm1,Tbrg1,Timeless,Traip,Cdc6,Dbf4,Chaf1a,Orc6,Pole3,Tipin,Mcm8,Cdt1,Cinp,Rpa1,Rfc3,Gins1,Cenps,Dscc1,Tonsl,Dtl,Ticrr,Polq,Grwd1,Rfc4,Fam111a,Chaf1b,Gen1,Mms22l,Chtf18,Wdhd1,Rbbp8,Zranb3,Topbp1,Atr,Eme1,Rtel1,Gins2
6_Member	GO Biological Processes	GO:0006974	cellular response to DNA damage stimulus	-20.4311	-17.6245	143/721	Apex1,Bard1,Bax,Bcl2a1c,Bcl2a1d,Bcl2l11,Blm,Brca1,Brca2,Ccnd1,Cdk1,Cdc45,Cdc7,Cdkn1a,Cdkn2d,Chek1,Gadd45a,E2f1,Ercc3,Fanca,Fancc,Fen1,Smc2,Foxm1,H2ax,Lig1,Mcm3,Mcm2,Mcm4,Mcm5,Mcm6,Mcm7,Mre11a,Msh6,Myc,Uhrf1,Npm1,Pcna,Plk1,Pola1,Pold1,Pole,Pole2,Rad51,Rad51ap1,Rad54l,Rpa2,Rrm1,Sgk1,Suv39h1,Dntt,Terf2,Timeless,Tnf,Top2a,Traip,Gtf2h2,Exo1,Chaf1a,Phlda3,Fbxo6,Chek2,E2f7,Ikbke,Mtor,Xrcc2,Rad18,Pole3,M…
6_Member	GO Biological Processes	GO:0006261	DNA-templated DNA replication	-18.6327	-15.8952	47/122	Bard1,Blm,Brca1,Brca2,Ccne1,Cdc45,Lig1,Mcm3,Mcm2,Mcm4,Mcm5,Mcm6,Mcm7,Mre11a,Pcna,Pola1,Pold1,Pole,Pole2,Prim1,Prim2,Rad51,Rrm1,Timeless,Traip,Cdc6,Orc6,Pole3,Tipin,Cdt1,Rfc3,Gins1,Cenps,Tonsl,Polq,Rfc4,Fam111a,Gen1,Mms22l,Wdhd1,Rbbp8,Zranb3,Topbp1,Atr,Eme1,Rtel1,Gins2
6_Member	GO Biological Processes	GO:0006310	DNA recombination	-11.4807	-9.22459	56/236	Apex1,Bard1,Blm,Brca1,Brca2,Cdc45,Cdc7,Ezh2,H2ax,Lig1,Mcm3,Mcm2,Mcm4,Mcm5,Mcm6,Mcm7,Mre11a,Msh6,Psmc3ip,Rad51,Rad51ap1,Rad54l,Rpa2,Top2a,Exo1,Xrcc2,Mcm8,Nsmce1,Rpa1,Trip13,Aunip,Cenps,Sfpq,Rhno1,Tonsl,Rnf138rt1,Hsf2bp,Brme1,Meiob,Hmgb2,Nabp1,Pif1,Gen1,Mms22l,Chtf18,Rbbp8,Ino80c,Palb2,Ankle1,Topbp1,Fancb,Brip1,Eme1,Rtel1,Gins2,Rad54b
6_Member	GO Biological Processes	GO:0006302	double-strand break repair	-11.3002	-9.05655	50/199	Blm,Brca1,Brca2,Cdc45,Cdc7,H2ax,Lig1,Mcm3,Mcm2,Mcm4,Mcm5,Mcm6,Mcm7,Mre11a,Pola1,Rad51,Rad51ap1,Rad54l,Rpa2,Dntt,Chek2,Xrcc2,Aptx,Mcm8,Nsmce1,Cdca5,Rpa1,Trip13,Aunip,Sfpq,Mad2l2,Esco2,Tonsl,Rnf138rt1,Hsf2bp,Brme1,Meiob,Polq,Nabp1,Gen1,Mms22l,Marf1,Rbbp8,Palb2,Ankle1,Fancb,Brip1,Eme1,Gins2,Rad54b
6_Member	GO Biological Processes	GO:0000725	recombinational repair	-11.088	-8.85652	35/111	Blm,Brca1,Brca2,Cdc45,Cdc7,H2ax,Mcm3,Mcm2,Mcm4,Mcm5,Mcm6,Mcm7,Mre11a,Rad51,Rad51ap1,Rad54l,Rpa2,Xrcc2,Mcm8,Nsmce1,Rpa1,Aunip,Sfpq,Rhno1,Tonsl,Rnf138rt1,Meiob,Nabp1,Gen1,Mms22l,Palb2,Ankle1,Fancb,Gins2,Rad54b
6_Member	GO Biological Processes	GO:0000724	double-strand break repair via homologous recombination	-10.896	-8.67627	34/107	Blm,Brca1,Brca2,Cdc45,Cdc7,H2ax,Mcm3,Mcm2,Mcm4,Mcm5,Mcm6,Mcm7,Mre11a,Rad51,Rad51ap1,Rad54l,Rpa2,Xrcc2,Mcm8,Nsmce1,Rpa1,Aunip,Sfpq,Tonsl,Rnf138rt1,Meiob,Nabp1,Gen1,Mms22l,Palb2,Ankle1,Fancb,Gins2,Rad54b
6_Member	GO Biological Processes	GO:0045005	DNA-templated DNA replication maintenance of fidelity	-9.82712	-7.65854	22/53	Bard1,Blm,Brca1,Brca2,Mre11a,Pcna,Pold1,Pole,Rad51,Timeless,Traip,Tipin,Cenps,Tonsl,Fam111a,Gen1,Mms22l,Rbbp8,Zranb3,Atr,Eme1,Rtel1
6_Member	GO Biological Processes	GO:0031297	replication fork processing	-7.6705	-5.6544	18/46	Bard1,Blm,Brca1,Brca2,Mre11a,Pcna,Rad51,Traip,Cenps,Tonsl,Fam111a,Gen1,Mms22l,Rbbp8,Zranb3,Atr,Eme1,Rtel1
7_Summary	KEGG Pathway	mmu05204	Chemical carcinogenesis - DNA adducts - Mus musculus (house mouse)	-23.0434	-20.1169	43/84	Cbr1,Cyp1a1,Cyp1a2,Cyp2c29,Cyp2c37,Cyp2c38,Cyp3a11,Cyp3a13,Cyp3a16,Ephx1,Gsta2,Gsta3,Gsta4,Gstm1,Gstm2,Gstm3,Gstm4,Gstm5,Gstm6,Gstp2,Gstp1,Gstt1,Sult2a1,Cyp3a41a,Cyp3a25,Cyp2c66,Ugt2b1,Cyp2c55,Cyp2c65,Ugt2a1,Ugt2b34,Gstt3,Cyp2c50,Ugt2b36,Ugt2b35,Cyp3a44,Ugt1a10,Ugt1a6b,Cyp2c54,Sult2a4,Sult2a5,Sult2a7,Gsta5,Nme1,Rrm1,Rrm2,Tk1,Tpmt,Impdh1,Nme6,Nme4,Ces2f,Ces2g,Uck2,Ces2a,Gusb,Dut,Ces2b,Ces2c,Aldh3b…
7_Member	KEGG Pathway	mmu05204	Chemical carcinogenesis - DNA adducts - Mus musculus (house mouse)	-23.0434	-20.1169	43/84	Cbr1,Cyp1a1,Cyp1a2,Cyp2c29,Cyp2c37,Cyp2c38,Cyp3a11,Cyp3a13,Cyp3a16,Ephx1,Gsta2,Gsta3,Gsta4,Gstm1,Gstm2,Gstm3,Gstm4,Gstm5,Gstm6,Gstp2,Gstp1,Gstt1,Sult2a1,Cyp3a41a,Cyp3a25,Cyp2c66,Ugt2b1,Cyp2c55,Cyp2c65,Ugt2a1,Ugt2b34,Gstt3,Cyp2c50,Ugt2b36,Ugt2b35,Cyp3a44,Ugt1a10,Ugt1a6b,Cyp2c54,Sult2a4,Sult2a5,Sult2a7,Gsta5
7_Member	KEGG Pathway	mmu00983	Drug metabolism - other enzymes - Mus musculus (house mouse)	-15.5325	-12.9711	37/92	Gsta2,Gsta3,Gsta4,Gstm1,Gstm2,Gstm3,Gstm4,Gstm5,Gstm6,Gstp2,Gstp1,Gstt1,Nme1,Rrm1,Rrm2,Tk1,Tpmt,Impdh1,Nme6,Nme4,Ugt2b1,Ces2f,Ces2g,Uck2,Ugt2a1,Ugt2b34,Ces2a,Gstt3,Gusb,Dut,Ugt2b36,Ces2b,Ces2c,Ugt2b35,Ugt1a10,Ugt1a6b,Gsta5
7_Member	KEGG Pathway	mmu00980	Metabolism of xenobiotics by cytochrome P450 - Mus musculus (house mouse)	-13.9071	-11.4954	31/73	Cbr1,Cyp1a1,Cyp1a2,Ephx1,Gsta2,Gsta3,Gsta4,Gstm1,Gstm2,Gstm3,Gstm4,Gstm5,Gstm6,Gstp2,Gstp1,Gstt1,Sult2a1,Aldh3b1,Ugt2b1,Ugt2a1,Ugt2b34,Gstt3,Cbr3,Ugt2b36,Ugt2b35,Ugt1a10,Ugt1a6b,Sult2a4,Sult2a5,Sult2a7,Gsta5
7_Member	KEGG Pathway	mmu00480	Glutathione metabolism - Mus musculus (house mouse)	-12.3412	-10.036	29/72	Ggt1,Gclm,Gpx2,Gsr,Gss,Gsta2,Gsta3,Gsta4,Gstm1,Gstm2,Gstm3,Gstm4,Gstm5,Gstm6,Gstp2,Gstp1,Gstt1,Anpep,Rrm1,Rrm2,Sms,Srm,Gpx7,Nat8f5,Gstt3,Pgd,Idh2,Gpx4,Gsta5
7_Member	Reactome Gene Sets	R-MMU-211859	Biological oxidations	-11.1268	-8.89132	50/201	Ahr,Aldh1a1,Cyp1a1,Cyp1a2,Cyp26a1,Cyp2a4,Cyp2c29,Cyp3a11,Cyp3a13,Cyp3a16,Ephx1,Fdx1,Ggt1,Gclm,Gss,Gsta2,Gsta3,Gstm1,Gstm2,Gstm3,Gstm4,Gstm5,Gstm6,Gstp1,Gstt1,Nqo2,Tpmt,Ugdh,Papss2,Cyp3a41a,Cyp39a1,Cyp3a25,Sult1c2,Cyp2c66,Ugt2b1,Cyp2c65,Ugt2a1,Ugt2b34,Cyp4f15,Cbr3,Abhd10,Smox,Ugt2b36,Mat2a,Acsm2,Ugt2b35,Cyp3a44,Cyp3a57,Cyp3a59,Gsta5
7_Member	WikiPathways	WP4466	Oxidative stress and redox pathway	-9.302	-7.16977	29/92	Abcc2,Ggt1,Gclm,Slc6a9,Gpx2,Gsr,Gss,Gsta2,Gsta3,Gsta4,Gstm1,Gstm2,Gstm3,Gstm4,Gstm5,Gstm6,Gstp2,Gstp1,Gstt1,Anpep,Nfe2l2,S100a8,S100a9,Txn1,Gpx7,Gstt3,Pgd,Idh2,Gpx4
7_Member	KEGG Pathway	mmu00982	Drug metabolism - cytochrome P450 - Mus musculus (house mouse)	-9.25124	-7.13457	25/71	Aox1,Cyp1a2,Fmo5,Gsta2,Gsta3,Gsta4,Gstm1,Gstm2,Gstm3,Gstm4,Gstm5,Gstm6,Gstp2,Gstp1,Gstt1,Aldh3b1,Ugt2b1,Ugt2a1,Ugt2b34,Gstt3,Ugt2b36,Ugt2b35,Ugt1a10,Ugt1a6b,Gsta5
7_Member	KEGG Pathway	mmu05207	Chemical carcinogenesis - receptor activation - Mus musculus (house mouse)	-8.76619	-6.68193	49/225	Ahr,Birc5,Ccnd1,Cdc25a,Cyp1a1,Cyp1a2,Cyp2b10,Cyp2b13,Cyp2b9,Cyp3a11,Cyp3a13,Cyp3a16,E2f1,Ephx1,Gsta2,Gsta3,Gsta4,Gstm1,Gstm2,Gstm3,Gstm4,Gstm5,Gstm6,Gstt1,Jun,Kpna2,Myc,Src,Stat5a,Cdc6,Map2k1,Cyp3a41a,Dll4,Cacna1f,Cyp3a25,Ikbke,Mtor,Ugt2b1,Pik3cb,Ugt2a1,Ugt2b34,Gstt3,Creb3l2,Ugt2b36,Ugt2b35,Cyp3a44,Ugt1a10,Ugt1a6b,Gsta5
7_Member	Reactome Gene Sets	R-MMU-156580	Phase II - Conjugation of compounds	-7.62411	-5.61284	27/95	Cyp1a2,Ggt1,Gclm,Gss,Gsta2,Gsta3,Gstm1,Gstm2,Gstm3,Gstm4,Gstm5,Gstm6,Gstp1,Gstt1,Tpmt,Ugdh,Papss2,Sult1c2,Ugt2b1,Ugt2a1,Ugt2b34,Abhd10,Ugt2b36,Mat2a,Acsm2,Ugt2b35,Gsta5
7_Member	KEGG Pathway	mmu01524	Platinum drug resistance - Mus musculus (house mouse)	-6.69303	-4.73594	23/80	Birc5,Bax,Brca1,Cdkn1a,Cdkn2a,Abcc2,Gsta2,Gsta3,Gsta4,Gstm1,Gstm2,Gstm3,Gstm4,Gstm5,Gstm6,Gstp2,Gstp1,Gstt1,Msh6,Top2a,Pik3cb,Gstt3,Gsta5
7_Member	GO Biological Processes	GO:0006790	sulfur compound metabolic process	-6.26254	-4.34384	58/339	Abcd1,Abcc2,Dnmt1,Ggt1,Gclm,Gsr,Gss,Gsta2,Gsta3,Gsta4,Gstm1,Gstm2,Gstm3,Gstm4,Gstm5,Gstm6,Gstp2,Gstp1,Gstt1,Hmgcl,Mvk,Stat5a,Sult2a1,Sult1e1,Ugdh,Papss2,Nubp1,Galns,Sult1d1,Acot9,Sult5a1,Sult3a1,Acot10,Pdhb,Sult1c2,Sulf2,Glrx5,Chst1,Gstt3,Ciapin1,Gusb,Nudt19,Acot2,Mical1,Acnat2,Sult3a2,Mat2a,Acsm2,Csad,Mical2,Hs3st6,Sult2a4,Sult2a5,Gpx4,Sult2a6,Sult2a7,Gsta5,Sult2a2
7_Member	KEGG Pathway	mmu05225	Hepatocellular carcinoma - Mus musculus (house mouse)	-6.05245	-4.15271	36/174	Bax,Ccnd1,Cdkn1a,Cdkn2a,Gadd45a,E2f1,E2f3,Gsta2,Gsta3,Gsta4,Gstm1,Gstm2,Gstm3,Gstm4,Gstm5,Gstm6,Gstp2,Gstp1,Gstt1,Myc,Gadd45b,Nfe2l2,Nqo1,Smarca4,Tgfbr2,Wnt5a,Wnt5b,Map2k1,Dpf1,Mtor,Dpf3,Pik3cb,Fzd10,Gstt3,E2f2,Gsta5
7_Member	Reactome Gene Sets	R-MMU-156590	Glutathione conjugation	-5.89028	-4.00515	14/37	Ggt1,Gclm,Gss,Gsta2,Gsta3,Gstm1,Gstm2,Gstm3,Gstm4,Gstm5,Gstm6,Gstp1,Gstt1,Gsta5
7_Member	GO Biological Processes	GO:0006575	cellular modified amino acid metabolic process	-5.88593	-4.00258	37/184	Crat,Crym,Dhfr,Dio1,Gch1,Ggt1,Gclm,Gsr,Gss,Gsta2,Gsta3,Gsta4,Gstm1,Gstm2,Gstm3,Gstm4,Gstm5,Gstm6,Gstp2,Gstp1,Gstt1,Mthfd2,Slc22a5,Sult2a1,Tyms,Vnn1,Slc22a4,Gatm,Gstt3,Mboat1,Sult2a4,Sult2a5,Gpx4,Sult2a6,Sult2a7,Gsta5,Sult2a2
7_Member	GO Biological Processes	GO:0006749	glutathione metabolic process	-5.54216	-3.69318	19/67	Ggt1,Gclm,Gsr,Gss,Gsta2,Gsta3,Gsta4,Gstm1,Gstm2,Gstm3,Gstm4,Gstm5,Gstm6,Gstp2,Gstp1,Gstt1,Gstt3,Gpx4,Gsta5
7_Member	KEGG Pathway	mmu05418	Fluid shear stress and atherosclerosis - Mus musculus (house mouse)	-4.59288	-2.83313	29/147	Cav2,Gsta2,Gsta3,Gsta4,Gstm1,Gstm2,Gstm3,Gstm4,Gstm5,Gstm6,Gstp2,Gstp1,Gstt1,Icam1,Il1a,Jun,Nfe2l2,Nqo1,Sqstm1,Pdgfa,Ccl12,Ccl2,Src,Tnf,Txn1,Pik3cb,Calml4,Gstt3,Gsta5
7_Member	WikiPathways	WP1251	Metapathway biotransformation	-4.51087	-2.76306	28/141	Akr1b3,Cyp1a1,Cyp1a2,Cyp26a1,Ephx1,Fmo5,Gpx2,Gsr,Gss,Gsta2,Gsta3,Gsta4,Gstm1,Gstm4,Gstm5,Gstp1,Gstt1,Sult2a1,Sult1e1,Tpmt,Cyp39a1,Akr1b10,Sult1c2,Chst1,Akr1d1,Hs3st6,Ugt1a10,Gpx4
8_Summary	Reactome Gene Sets	R-MMU-73886	Chromosome Maintenance	-22.8676	-19.9789	53/127	Blm,Ccna2,Cenpa,H2ax,Lig1,Npm1,Pcna,Pola1,Pold1,Prim1,Prim2,Terf2,Cenph,H2az1,Nhp2,Cenpk,Cenpw,Cenpp,Cenpm,Mis18a,Gar1,Rpa1,Ctc1,Rfc3,Ten1,Cenps,Oip5,Cenpu,Dscc1,Cenpn,Cenpq,Cenpi,Rfc4,Pif1,Chtf18,Mis18bp1,Rtel1,H4c9,H2ac1,H2ac11,H2ac12,H2ac15,H2ac22,H2ac4,H2ac10,H2ac20,H2bc6,H2bc7,H2bc18,H2ac13,Cenpt,H2ac23,H2bc23,Cdk1,Smc2,Plk1,Ncaph2,Smc4,Ncapg2,Mcph1,Ccnb1,Ccnb2,Lmna,Lmnb1,Banf1,Arpp19,Mastl,…
8_Member	Reactome Gene Sets	R-MMU-73886	Chromosome Maintenance	-22.8676	-19.9789	53/127	Blm,Ccna2,Cenpa,H2ax,Lig1,Npm1,Pcna,Pola1,Pold1,Prim1,Prim2,Terf2,Cenph,H2az1,Nhp2,Cenpk,Cenpw,Cenpp,Cenpm,Mis18a,Gar1,Rpa1,Ctc1,Rfc3,Ten1,Cenps,Oip5,Cenpu,Dscc1,Cenpn,Cenpq,Cenpi,Rfc4,Pif1,Chtf18,Mis18bp1,Rtel1,H4c9,H2ac1,H2ac11,H2ac12,H2ac15,H2ac22,H2ac4,H2ac10,H2ac20,H2bc6,H2bc7,H2bc18,H2ac13,Cenpt,H2ac23,H2bc23
8_Member	Reactome Gene Sets	R-MMU-606279	Deposition of new CENPA-containing nucleosomes at the centromere	-14.3124	-11.8552	33/80	Cenpa,H2ax,Npm1,Cenph,H2az1,Cenpk,Cenpw,Cenpp,Cenpm,Mis18a,Cenps,Oip5,Cenpu,Cenpn,Cenpq,Cenpi,Mis18bp1,H4c9,H2ac1,H2ac11,H2ac12,H2ac15,H2ac22,H2ac4,H2ac10,H2ac20,H2bc6,H2bc7,H2bc18,H2ac13,Cenpt,H2ac23,H2bc23
8_Member	Reactome Gene Sets	R-MMU-774815	Nucleosome assembly	-14.3124	-11.8552	33/80	Cenpa,H2ax,Npm1,Cenph,H2az1,Cenpk,Cenpw,Cenpp,Cenpm,Mis18a,Cenps,Oip5,Cenpu,Cenpn,Cenpq,Cenpi,Mis18bp1,H4c9,H2ac1,H2ac11,H2ac12,H2ac15,H2ac22,H2ac4,H2ac10,H2ac20,H2bc6,H2bc7,H2bc18,H2ac13,Cenpt,H2ac23,H2bc23
8_Member	Reactome Gene Sets	R-MMU-2299718	Condensation of Prophase Chromosomes	-10.3842	-8.19084	25/64	Cdk1,Smc2,H2ax,Plk1,H2az1,Ncaph2,Smc4,Ncapg2,Mcph1,Ccnb1,H4c9,H2ac1,H2ac11,H2ac12,H2ac15,H2ac22,H2ac4,H2ac10,H2ac20,H2bc6,H2bc7,H2bc18,H2ac13,H2ac23,H2bc23
8_Member	Reactome Gene Sets	R-MMU-68875	Mitotic Prophase	-10.023	-7.8475	35/120	Ccnb2,Cdk1,Smc2,H2ax,Lmna,Lmnb1,Plk1,Banf1,H2az1,Ncaph2,Arpp19,Mastl,Smc4,Gorasp2,Nup93,Ndc1,Ncapg2,Aaas,Mcph1,Ccnb1,H4c9,H2ac1,H2ac11,H2ac12,H2ac15,H2ac22,H2ac4,H2ac10,H2ac20,H2bc6,H2bc7,H2bc18,H2ac13,H2ac23,H2bc23
8_Member	Reactome Gene Sets	R-MMU-212300	PRC2 methylates histones and DNA	-8.72974	-6.64831	26/80	Dnmt1,Ezh2,H3f3b,H2ax,H2az1,Phf19,H3c8,H3c7,H3c3,H3c4,H3c13,H4c9,H2ac1,H2ac11,H2ac12,H2ac15,H2ac22,H2ac4,H2ac10,H2ac20,H2bc6,H2bc7,H2bc18,H2ac13,H2ac23,H2bc23
8_Member	Reactome Gene Sets	R-MMU-212165	Epigenetic regulation of gene expression	-8.55444	-6.48414	31/110	Dnmt1,Ezh2,H3f3b,H2ax,Taf1b,H2az1,Polr1e,Polr2e,Polr2l,Phf19,Taf1d,H3c8,H3c7,H3c3,H3c4,H3c13,H4c9,H2ac1,H2ac11,H2ac12,H2ac15,H2ac22,H2ac4,H2ac10,H2ac20,H2bc6,H2bc7,H2bc18,H2ac13,H2ac23,H2bc23
8_Member	Reactome Gene Sets	R-MMU-8936459	RUNX1 regulates genes involved in megakaryocyte differentiation and platelet function	-6.89888	-4.92219	24/84	H3f3b,H2ax,Prmt1,H2az1,H3c8,H3c7,H3c3,H3c4,H3c13,H4c9,H2ac1,H2ac11,H2ac12,H2ac15,H2ac22,H2ac4,H2ac10,H2ac20,H2bc6,H2bc7,H2bc18,H2ac13,H2ac23,H2bc23
8_Member	Reactome Gene Sets	R-MMU-3214858	RMTs methylate histone arginines	-6.51034	-4.56976	21/70	Ccnd1,Prmt1,Smarca4,H3c8,Prmt7,H3c7,H3c3,H3c4,H3c13,H4c9,H2ac25,H2ac1,H2ac11,H2ac12,H2ac15,H2ac22,H2ac4,H2ac10,H2ac20,H2ac13,H2ac23
8_Member	Reactome Gene Sets	R-MMU-5689901	Metalloprotease DUBs	-4.94901	-3.15282	13/38	Bard1,Brca1,H2ac25,H2ac1,H2ac11,H2ac12,H2ac15,H2ac22,H2ac4,H2ac10,H2ac20,H2ac13,H2ac23
8_Member	KEGG Pathway	mmu04613	Neutrophil extracellular trap formation - Mus musculus (house mouse)	-4.60998	-2.84889	37/208	Clcn5,H3f3b,H2ax,Src,Tlr2,Map2k1,Macroh2a1,H2az1,Clec7a,Mtor,H2bw2,Atg7,Pik3cb,H3c8,Hat1,Hdac11,H3c7,H3c3,H3c4,H3c13,H4c9,H2ac25,H2ac1,H2ac11,H2ac12,H2ac15,H2ac22,H2ac4,H2ac10,H2ac20,H2bc6,H2bc7,H2bc18,H2ac13,H3f4,H2ac23,H2bc23
8_Member	KEGG Pathway	mmu05034	Alcoholism - Mus musculus (house mouse)	-4.38047	-2.65059	36/205	Gnb1,Gng12,Gng7,H3f3b,H2ax,Ppp1cc,Map2k1,Macroh2a1,H2az1,H2bw2,Calml4,H3c8,Hat1,Creb3l2,Hdac11,H3c7,H3c3,H3c4,H3c13,H4c9,H2ac25,H2ac1,H2ac11,H2ac12,H2ac15,H2ac22,H2ac4,H2ac10,H2ac20,H2bc6,H2bc7,H2bc18,H2ac13,H3f4,H2ac23,H2bc23
8_Member	KEGG Pathway	mmu05322	Systemic lupus erythematosus - Mus musculus (house mouse)	-4.06583	-2.37206	28/149	H3f3b,H2ax,Tnf,Macroh2a1,H2az1,H2bw2,H3c8,H3c7,H3c3,H3c4,H3c13,H4c9,H2ac25,H2ac1,H2ac11,H2ac12,H2ac15,H2ac22,H2ac4,H2ac10,H2ac20,H2bc6,H2bc7,H2bc18,H2ac13,H3f4,H2ac23,H2bc23
8_Member	Reactome Gene Sets	R-MMU-5689603	UCH proteinases	-3.68912	-2.04753	20/96	Bard1,Psmb5,Psmb7,Psmc3,Uchl1,Psma1,Psmd8,Psmd1,Ino80c,H2ac25,H2ac1,H2ac11,H2ac12,H2ac15,H2ac22,H2ac4,H2ac10,H2ac20,H2ac13,H2ac23
8_Member	Reactome Gene Sets	R-MMU-8878171	Transcriptional regulation by RUNX1	-3.49389	-1.88675	32/193	Ccnd1,H3f3b,H2ax,Prmt1,Psmb5,Psmb7,Psmc3,Smarca4,Psma1,H2az1,Psmd8,Psmd1,H3c8,H3c7,H3c3,H3c4,H3c13,H4c9,H2ac1,H2ac11,H2ac12,H2ac15,H2ac22,H2ac4,H2ac10,H2ac20,H2bc6,H2bc7,H2bc18,H2ac13,H2ac23,H2bc23
8_Member	Reactome Gene Sets	R-MMU-3247509	Chromatin modifying enzymes	-3.37206	-1.77889	32/196	Ccnd1,Ezh2,Prmt1,Smarca4,Suv39h1,Sap30,Kmt5a,H3c8,Hat1,Nsd2,Dot1l,Prmt7,H3c7,H3c3,H3c4,H3c13,H4c9,H2ac25,H2ac1,H2ac11,H2ac12,H2ac15,H2ac22,H2ac4,H2ac10,H2ac20,H2bc6,H2bc7,H2bc18,H2ac13,H2ac23,H2bc23
8_Member	Reactome Gene Sets	R-MMU-4839726	Chromatin organization	-3.37206	-1.77889	32/196	Ccnd1,Ezh2,Prmt1,Smarca4,Suv39h1,Sap30,Kmt5a,H3c8,Hat1,Nsd2,Dot1l,Prmt7,H3c7,H3c3,H3c4,H3c13,H4c9,H2ac25,H2ac1,H2ac11,H2ac12,H2ac15,H2ac22,H2ac4,H2ac10,H2ac20,H2bc6,H2bc7,H2bc18,H2ac13,H2ac23,H2bc23
8_Member	KEGG Pathway	mmu04217	Necroptosis - Mus musculus (house mouse)	-2.24566	-0.854834	26/176	Bax,Ftl1,H2ax,Ifnar2,Il1a,Sqstm1,Stat5a,Tnf,Tnfrsf10b,Macroh2a1,H2az1,Ripk3,Mlkl,Il33,Pygb,H2ac25,H2ac1,H2ac11,H2ac12,H2ac15,H2ac22,H2ac4,H2ac10,H2ac20,H2ac13,H2ac23
8_Member	Reactome Gene Sets	R-MMU-5689880	Ub-specific processing proteases	-2.08799	-0.734962	26/181	Ccna2,Cdc25a,Myc,Psmb5,Psmb7,Psmc3,Usp18,Psma1,Skp2,Psmd8,Tomm20,Psmd1,Il33,Cdc20,Clspn,H2ac25,H2ac1,H2ac11,H2ac12,H2ac15,H2ac22,H2ac4,H2ac10,H2ac20,H2ac13,H2ac23
9_Summary	GO Biological Processes	GO:0045787	positive regulation of cell cycle	-17.9332	-15.2591	85/348	Adamts1,Apex1,Birc5,Bard1,Bcl2l11,Brca1,Brca2,Ccnd1,Cdc25a,Cdc25c,Cdk1,Cdc42,Cdc7,Chek1,Cyp1a1,Ect2,Ezh2,Fen1,Smc2,Slc6a4,Il1a,Incenp,Lmnb1,Anxa1,Mad1l1,Myc,Npm1,Rad51ap1,Rdx,Rrm1,Rrm2,Stil,Src,Stat5a,Plk4,Aurkb,Aurka,Tnf,Wnt5a,Cdc6,Macroh2a1,Racgap1,Dbf4,Chek2,Cdca8,E2f7,Ncaph2,Spag5,Azin1,Ncapg,Mad2l1,Psrc1,Rad18,Smpd3,Smoc2,Map3k20,Ndc80,Fbxo5,Cdt1,Cdca5,Ncapd2,Sgo2a,Ube2c,Smc4,Poc1a,Sfpq,Kif2…
9_Member	GO Biological Processes	GO:0045787	positive regulation of cell cycle	-17.9332	-15.2591	85/348	Adamts1,Apex1,Birc5,Bard1,Bcl2l11,Brca1,Brca2,Ccnd1,Cdc25a,Cdc25c,Cdk1,Cdc42,Cdc7,Chek1,Cyp1a1,Ect2,Ezh2,Fen1,Smc2,Slc6a4,Il1a,Incenp,Lmnb1,Anxa1,Mad1l1,Myc,Npm1,Rad51ap1,Rdx,Rrm1,Rrm2,Stil,Src,Stat5a,Plk4,Aurkb,Aurka,Tnf,Wnt5a,Cdc6,Macroh2a1,Racgap1,Dbf4,Chek2,Cdca8,E2f7,Ncaph2,Spag5,Azin1,Ncapg,Mad2l1,Psrc1,Rad18,Smpd3,Smoc2,Map3k20,Ndc80,Fbxo5,Cdt1,Cdca5,Ncapd2,Sgo2a,Ube2c,Smc4,Poc1a,Sfpq,Kif2…
9_Member	GO Biological Processes	GO:0090068	positive regulation of cell cycle process	-17.8833	-15.2271	71/260	Adamts1,Apex1,Birc5,Ccnd1,Cdc25a,Cdc25c,Cdk1,Cdc42,Cdc7,Cyp1a1,Ect2,Ezh2,Fen1,Smc2,Il1a,Incenp,Lmnb1,Anxa1,Mad1l1,Npm1,Rad51ap1,Rdx,Rrm1,Rrm2,Stil,Plk4,Aurkb,Aurka,Tnf,Wnt5a,Cdc6,Macroh2a1,Racgap1,Dbf4,Chek2,Cdca8,E2f7,Ncaph2,Spag5,Azin1,Ncapg,Mad2l1,Rad18,Smpd3,Map3k20,Ndc80,Fbxo5,Cdt1,Cdca5,Ncapd2,Sgo2a,Ube2c,Smc4,Poc1a,Sfpq,Kif23,Fam83d,Rhno1,Sass6,Ncapg2,Dtl,Mtbp,Nusap1,E2f8,Lsm10,Gen1,Ncaph,…
9_Member	GO Biological Processes	GO:1901989	positive regulation of cell cycle phase transition	-8.25494	-6.20083	32/119	Adamts1,Apex1,Birc5,Ccnd1,Cdc25a,Cdc25c,Cdk1,Cdc7,Cyp1a1,Ezh2,Lmnb1,Anxa1,Mad1l1,Npm1,Rdx,Rrm1,Rrm2,Stil,Aurka,Dbf4,Chek2,Fbxo5,Cdt1,Cdca5,Ube2c,Fam83d,Sass6,Dtl,Mtbp,Lsm10,Cenpe,Ccnb1
9_Member	GO Biological Processes	GO:1901992	positive regulation of mitotic cell cycle phase transition	-7.41392	-5.40742	27/97	Adamts1,Apex1,Birc5,Ccnd1,Cdc25a,Cdc25c,Cdk1,Cdc7,Cyp1a1,Lmnb1,Anxa1,Mad1l1,Rdx,Rrm1,Rrm2,Stil,Dbf4,Fbxo5,Cdt1,Cdca5,Ube2c,Sass6,Dtl,Mtbp,Lsm10,Cenpe,Ccnb1
9_Member	GO Biological Processes	GO:0045931	positive regulation of mitotic cell cycle	-6.55607	-4.60309	31/132	Adamts1,Apex1,Birc5,Brca2,Ccnd1,Cdc25a,Cdc25c,Cdk1,Cdc7,Cyp1a1,Lmnb1,Anxa1,Mad1l1,Rdx,Rrm1,Rrm2,Stil,Stat5a,Dbf4,Smoc2,Fbxo5,Cdt1,Cdca5,Ube2c,Dusp3,Sass6,Dtl,Mtbp,Lsm10,Cenpe,Ccnb1
9_Member	GO Biological Processes	GO:1900087	positive regulation of G1/S transition of mitotic cell cycle	-3.85838	-2.19372	13/47	Adamts1,Apex1,Ccnd1,Cyp1a1,Anxa1,Rdx,Rrm1,Rrm2,Stil,Dbf4,Sass6,Mtbp,Lsm10
9_Member	GO Biological Processes	GO:2000045	regulation of G1/S transition of mitotic cell cycle	-3.8427	-2.18121	30/169	Adamts1,Apex1,Ccnd1,Cdkn1a,Cdkn2a,Cdkn2c,Cdkn2d,Cyp1a1,E2f1,Ezh2,Haspin,Inhba,Anxa1,Rbl1,Rdx,Rpa2,Rrm1,Rrm2,Ccl12,Ccl2,Stil,Smarca4,Dbf4,Dpf1,E2f7,Dpf3,Sass6,Mtbp,Lsm10,Kif14
9_Member	GO Biological Processes	GO:1902808	positive regulation of cell cycle G1/S phase transition	-3.81602	-2.15751	15/60	Adamts1,Apex1,Ccnd1,Cyp1a1,Ezh2,Anxa1,Rdx,Rrm1,Rrm2,Stil,Dbf4,Fam83d,Sass6,Mtbp,Lsm10
9_Member	GO Biological Processes	GO:1902806	regulation of cell cycle G1/S phase transition	-3.08649	-1.54181	31/195	Adamts1,Apex1,Ccnd1,Cdkn1a,Cdkn2a,Cdkn2c,Cdkn2d,Cyp1a1,E2f1,Ezh2,Haspin,Inhba,Anxa1,Rbl1,Rdx,Rpa2,Rrm1,Rrm2,Ccl12,Ccl2,Stil,Smarca4,Dbf4,Dpf1,E2f7,Dpf3,Fam83d,Sass6,Mtbp,Lsm10,Kif14
10_Summary	GO Biological Processes	GO:0032787	monocarboxylic acid metabolic process	-17.4669	-14.8573	114/556	Abcd1,Aldh1a1,Aldh3a2,Aldoa,Fabp4,Auh,Brca1,Ces1g,Elovl3,Abcc2,Crat,Cyp1a1,Cyp1a2,Cyp26a1,Cyp2a4,Cyp2a5,Cyp2b10,Cyp2b13,Cyp2b9,Cyp2c29,Cyp2c37,Cyp2c38,Cyp2d9,Cyp2g1,Cyp3a11,Cyp3a13,Cyp3a16,Eno1,Ephx1,Gpi1,Gstm1,Gstm2,Gstm3,Gstm4,Gstm6,Gstp2,Gstp1,Khk,Lpl,Me1,Pgk1,Pkm,Pklr,Por,Pparg,Abcd3,Qki,Rbp1,Scd2,Sgpl1,Vnn1,Abcd2,Slco1a6,Ldhd,Cyp3a41a,Elovl1,Asah2,Abhd2,Cyp39a1,Hao2,Acot9,Fads3,Ptges,Gatm,Pt…
10_Member	GO Biological Processes	GO:0032787	monocarboxylic acid metabolic process	-17.4669	-14.8573	114/556	Abcd1,Aldh1a1,Aldh3a2,Aldoa,Fabp4,Auh,Brca1,Ces1g,Elovl3,Abcc2,Crat,Cyp1a1,Cyp1a2,Cyp26a1,Cyp2a4,Cyp2a5,Cyp2b10,Cyp2b13,Cyp2b9,Cyp2c29,Cyp2c37,Cyp2c38,Cyp2d9,Cyp2g1,Cyp3a11,Cyp3a13,Cyp3a16,Eno1,Ephx1,Gpi1,Gstm1,Gstm2,Gstm3,Gstm4,Gstm6,Gstp2,Gstp1,Khk,Lpl,Me1,Pgk1,Pkm,Pklr,Por,Pparg,Abcd3,Qki,Rbp1,Scd2,Sgpl1,Vnn1,Abcd2,Slco1a6,Ldhd,Cyp3a41a,Elovl1,Asah2,Abhd2,Cyp39a1,Hao2,Acot9,Fads3,Ptges,Gatm,Pt…
10_Member	GO Biological Processes	GO:0006631	fatty acid metabolic process	-11.4356	-9.18369	76/377	Abcd1,Aldh3a2,Fabp4,Auh,Brca1,Ces1g,Elovl3,Crat,Cyp1a1,Cyp1a2,Cyp2a4,Cyp2a5,Cyp2b10,Cyp2b13,Cyp2b9,Cyp2c29,Cyp2c37,Cyp2c38,Cyp2d9,Cyp2g1,Ephx1,Gstm1,Gstm2,Gstm3,Gstm4,Gstm6,Gstp2,Gstp1,Lpl,Por,Pparg,Abcd3,Qki,Scd2,Sgpl1,Abcd2,Elovl1,Asah2,Abhd2,Hao2,Acot9,Fads3,Ptges,Ptgr1,Abhd5,Mtln,Cyp2c66,Ces2f,Cyp2c55,Cyp2c65,Ces2g,Acoxl,Pck2,Elovl7,Acbd7,Olah,Ces2a,Akr1c14,Cyp4f15,Cyp2c50,Cyb5a,Nudt19,Pnpla3…
10_Member	GO Biological Processes	GO:0044283	small molecule biosynthetic process	-6.88931	-4.91482	71/430	Abcd1,Aldh1a1,Aldoa,Akr1b3,Brca1,Ces1g,Elovl3,Cyp1a1,Dhfr,Eno1,Ephx1,Gch1,Gpd2,Ggt1,Gpi1,Gstm1,Gstm2,Gstm3,Gstm4,Gstm6,Gstp2,Gstp1,Hmgcl,Lepr,Lpl,Mvk,Pgk1,Pkm,Pklr,Abcd3,Qki,Rbp1,Scd2,Spp1,Dtymk,Ugdh,Nus1,Elovl1,Asah2,Abhd2,Cyp39a1,Aldh18a1,Fads3,Ptges,Pycrl,Msmo1,Gatm,Dhdds,Pycr2,Cad,Ubiad1,Tha1,Insig2,Pck2,Elovl7,Coq8b,Srd5a2,Olah,Pnpo,Psat1,Pgd,Elovl6,Akr1d1,Thnsl2,Acsm2,Dhrs9,Csad,Sdsl,Agxt2,…
10_Member	GO Biological Processes	GO:0072330	monocarboxylic acid biosynthetic process	-6.44045	-4.50995	34/154	Abcd1,Aldh1a1,Brca1,Elovl3,Cyp1a1,Gstm1,Gstm2,Gstm3,Gstm4,Gstm6,Gstp2,Gstp1,Lpl,Pkm,Pklr,Abcd3,Qki,Rbp1,Scd2,Elovl1,Asah2,Abhd2,Cyp39a1,Fads3,Ptges,Gatm,Elovl7,Olah,Elovl6,Akr1d1,Thnsl2,Acsm2,Dhrs9,Fads6
10_Member	GO Biological Processes	GO:0016053	organic acid biosynthetic process	-6.43648	-4.50797	47/249	Abcd1,Aldh1a1,Akr1b3,Brca1,Elovl3,Cyp1a1,Dhfr,Ggt1,Gstm1,Gstm2,Gstm3,Gstm4,Gstm6,Gstp2,Gstp1,Lpl,Pkm,Pklr,Abcd3,Qki,Rbp1,Scd2,Ugdh,Elovl1,Asah2,Abhd2,Cyp39a1,Aldh18a1,Fads3,Ptges,Pycrl,Gatm,Pycr2,Cad,Tha1,Elovl7,Olah,Psat1,Elovl6,Akr1d1,Thnsl2,Acsm2,Dhrs9,Csad,Sdsl,Agxt2,Fads6
10_Member	GO Biological Processes	GO:0046394	carboxylic acid biosynthetic process	-6.19357	-4.28634	46/246	Abcd1,Aldh1a1,Akr1b3,Brca1,Elovl3,Cyp1a1,Dhfr,Ggt1,Gstm1,Gstm2,Gstm3,Gstm4,Gstm6,Gstp2,Gstp1,Lpl,Pkm,Pklr,Abcd3,Qki,Rbp1,Scd2,Ugdh,Elovl1,Asah2,Abhd2,Cyp39a1,Aldh18a1,Fads3,Ptges,Pycrl,Gatm,Pycr2,Cad,Tha1,Elovl7,Olah,Psat1,Elovl6,Akr1d1,Thnsl2,Acsm2,Dhrs9,Sdsl,Agxt2,Fads6
10_Member	GO Biological Processes	GO:0006633	fatty acid biosynthetic process	-4.85713	-3.07105	25/114	Abcd1,Brca1,Elovl3,Gstm1,Gstm2,Gstm3,Gstm4,Gstm6,Gstp2,Gstp1,Lpl,Abcd3,Qki,Scd2,Elovl1,Asah2,Abhd2,Fads3,Ptges,Elovl7,Olah,Elovl6,Thnsl2,Acsm2,Fads6
11_Summary	Reactome Gene Sets	R-MMU-453274	Mitotic G2-G2/M phases	-14.6978	-12.1997	52/177	Ccna2,Ccnb2,Cdc25a,Cdc25c,Cdk1,Cdk11b,Cdkn1a,E2f1,E2f3,Hmmr,Nek2,Odf2,Plk1,Psmb5,Psmb7,Psmc3,Plk4,Aurka,Tuba1a,Tuba1b,Tuba3a,Tuba1c,Tubb5,Wee1,Psma1,Csnk1e,Gtse1,Tuba8,Dynll1,Psmd8,Tubb6,Cep70,Psmd1,Cep192,Haus5,Tpx2,Haus7,Tubgcp2,Cep72,Ckap5,Haus8,Clasp1,Bora,Cep41,Cdk5rap2,Cep76,Haus1,Tubb4b,Haus6,Haus3,Ccnb1,Pkmyt1,Brca1,Brca2,Gadd45a,Kif11,Npm1,Stil,Xrcc2,Ndc80,Sgo1,Sass6,Cep97,Kif24,Cc2d2a,E…
11_Member	Reactome Gene Sets	R-MMU-453274	Mitotic G2-G2/M phases	-14.6978	-12.1997	52/177	Ccna2,Ccnb2,Cdc25a,Cdc25c,Cdk1,Cdk11b,Cdkn1a,E2f1,E2f3,Hmmr,Nek2,Odf2,Plk1,Psmb5,Psmb7,Psmc3,Plk4,Aurka,Tuba1a,Tuba1b,Tuba3a,Tuba1c,Tubb5,Wee1,Psma1,Csnk1e,Gtse1,Tuba8,Dynll1,Psmd8,Tubb6,Cep70,Psmd1,Cep192,Haus5,Tpx2,Haus7,Tubgcp2,Cep72,Ckap5,Haus8,Clasp1,Bora,Cep41,Cdk5rap2,Cep76,Haus1,Tubb4b,Haus6,Haus3,Ccnb1,Pkmyt1
11_Member	Reactome Gene Sets	R-MMU-69275	G2/M Transition	-13.6292	-11.2353	50/175	Ccna2,Ccnb2,Cdc25a,Cdc25c,Cdk1,Cdk11b,Cdkn1a,Hmmr,Nek2,Odf2,Plk1,Psmb5,Psmb7,Psmc3,Plk4,Aurka,Tuba1a,Tuba1b,Tuba3a,Tuba1c,Tubb5,Wee1,Psma1,Csnk1e,Gtse1,Tuba8,Dynll1,Psmd8,Tubb6,Cep70,Psmd1,Cep192,Haus5,Tpx2,Haus7,Tubgcp2,Cep72,Ckap5,Haus8,Clasp1,Bora,Cep41,Cdk5rap2,Cep76,Haus1,Tubb4b,Haus6,Haus3,Ccnb1,Pkmyt1
11_Member	Reactome Gene Sets	R-MMU-8854518	AURKA Activation by TPX2	-11.0086	-8.78104	27/70	Cdk1,Hmmr,Nek2,Odf2,Plk1,Plk4,Aurka,Tuba1a,Tubb5,Csnk1e,Dynll1,Cep70,Cep192,Haus5,Tpx2,Haus7,Cep72,Ckap5,Haus8,Clasp1,Cep41,Cdk5rap2,Cep76,Haus1,Tubb4b,Haus6,Haus3
11_Member	Reactome Gene Sets	R-MMU-380320	Recruitment of NuMA to mitotic centrosomes	-10.7014	-8.49318	30/87	Cdk1,Nek2,Odf2,Plk1,Plk4,Tuba1a,Tuba1b,Tuba3a,Tuba1c,Tubb5,Csnk1e,Tuba8,Dynll1,Tubb6,Cep70,Cep192,Haus5,Haus7,Tubgcp2,Cep72,Ckap5,Haus8,Clasp1,Cep41,Cdk5rap2,Cep76,Haus1,Tubb4b,Haus6,Haus3
11_Member	Reactome Gene Sets	R-MMU-2565942	Regulation of PLK1 Activity at G2/M Transition	-9.77753	-7.61238	28/83	Ccnb2,Cdk1,Nek2,Odf2,Plk1,Plk4,Aurka,Tuba1a,Tubb5,Csnk1e,Dynll1,Cep70,Cep192,Haus5,Haus7,Cep72,Ckap5,Haus8,Clasp1,Bora,Cep41,Cdk5rap2,Cep76,Haus1,Tubb4b,Haus6,Haus3,Ccnb1
11_Member	Reactome Gene Sets	R-MMU-380270	Recruitment of mitotic centrosome proteins and complexes	-9.27889	-7.15607	26/76	Cdk1,Cdk11b,Nek2,Odf2,Plk1,Plk4,Tuba1a,Tubb5,Csnk1e,Dynll1,Cep70,Cep192,Haus5,Haus7,Tubgcp2,Cep72,Ckap5,Haus8,Clasp1,Cep41,Cdk5rap2,Cep76,Haus1,Tubb4b,Haus6,Haus3
11_Member	Reactome Gene Sets	R-MMU-380287	Centrosome maturation	-9.27889	-7.15607	26/76	Cdk1,Cdk11b,Nek2,Odf2,Plk1,Plk4,Tuba1a,Tubb5,Csnk1e,Dynll1,Cep70,Cep192,Haus5,Haus7,Tubgcp2,Cep72,Ckap5,Haus8,Clasp1,Cep41,Cdk5rap2,Cep76,Haus1,Tubb4b,Haus6,Haus3
11_Member	Reactome Gene Sets	R-MMU-380259	Loss of Nlp from mitotic centrosomes	-9.08342	-6.98178	24/67	Cdk1,Nek2,Odf2,Plk1,Plk4,Tuba1a,Tubb5,Csnk1e,Dynll1,Cep70,Cep192,Haus5,Haus7,Cep72,Ckap5,Haus8,Clasp1,Cep41,Cdk5rap2,Cep76,Haus1,Tubb4b,Haus6,Haus3
11_Member	Reactome Gene Sets	R-MMU-380284	Loss of proteins required for interphase microtubule organization from the centrosome	-9.08342	-6.98178	24/67	Cdk1,Nek2,Odf2,Plk1,Plk4,Tuba1a,Tubb5,Csnk1e,Dynll1,Cep70,Cep192,Haus5,Haus7,Cep72,Ckap5,Haus8,Clasp1,Cep41,Cdk5rap2,Cep76,Haus1,Tubb4b,Haus6,Haus3
11_Member	GO Biological Processes	GO:0007098	centrosome cycle	-7.75031	-5.7244	26/88	Brca1,Brca2,Gadd45a,Kif11,Nek2,Npm1,Odf2,Plk1,Stil,Plk4,Aurka,Tuba1a,Xrcc2,Ndc80,Cep192,Haus5,Sgo1,Sass6,Haus7,Cep72,Ckap5,Haus8,Cdk5rap2,Haus1,Haus6,Haus3
11_Member	Reactome Gene Sets	R-MMU-5620912	Anchoring of the basal body to the plasma membrane	-7.73187	-5.71089	27/94	Cdk1,Nek2,Odf2,Plk1,Plk4,Tuba1a,Tubb5,Csnk1e,Dynll1,Cep70,Cep192,Haus5,Haus7,Cep97,Cep72,Ckap5,Haus8,Clasp1,Cep41,Kif24,Cdk5rap2,Cep76,Haus1,Tubb4b,Haus6,Haus3,Cc2d2a
11_Member	GO Biological Processes	GO:0031023	microtubule organizing center organization	-6.82289	-4.85497	27/103	Brca1,Brca2,Gadd45a,Kif11,Nek2,Npm1,Odf2,Plk1,Stil,Plk4,Aurka,Tuba1a,Xrcc2,Ndc80,Cep192,Haus5,Sgo1,Sass6,Haus7,Cep72,Ckap5,Haus8,Clasp1,Cdk5rap2,Haus1,Haus6,Haus3
11_Member	Reactome Gene Sets	R-MMU-5617833	Cilium Assembly	-4.20609	-2.49585	33/185	Cdk1,Nek2,Odf2,Plk1,Exoc4,Plk4,Tuba1a,Tuba1b,Tuba3a,Tuba1c,Tubb5,Csnk1e,Tuba8,Dynll1,Tubb6,Cep70,Cep192,Haus5,Haus7,Cep97,Cep72,Ckap5,Haus8,Clasp1,Cep41,Kif24,Cdk5rap2,Cep76,Haus1,Tubb4b,Haus6,Haus3,Cc2d2a
11_Member	Reactome Gene Sets	R-MMU-1852241	Organelle biogenesis and maintenance	-3.72551	-2.0798	35/212	Cdk1,Nek2,Odf2,Plk1,Exoc4,Plk4,Tuba1a,Tuba1b,Tuba3a,Tuba1c,Tubb5,Csnk1e,Tuba8,Dynll1,Tubb6,Dmac2l,Cep70,Cep192,Haus5,Haus7,Cep97,Cep72,Ckap5,Haus8,Clasp1,Cep41,Kif24,Cdk5rap2,Cep76,Haus1,Tubb4b,Haus6,Haus3,Cc2d2a,Idh2
11_Member	GO Biological Processes	GO:0051298	centrosome duplication	-2.81552	-1.30396	10/39	Brca1,Brca2,Stil,Plk4,Ndc80,Cep192,Sass6,Cep72,Ckap5,Cdk5rap2
12_Summary	GO Biological Processes	GO:0140013	meiotic nuclear division	-14.2553	-11.8314	52/181	Birc5,Bcl2l11,Brca2,Bub1,Bub1b,Aspm,Ccnb2,Ccne1,Fanca,Smc2,Haspin,Incenp,Mre11a,Mybl1,Plk1,Psmc3ip,Rad51,Rad54l,Aurka,Top2a,Ttk,Wnt5a,Ncaph2,Fignl1,Cks2,Nuf2,Ndc80,Mastl,Fbxo5,Sgo2a,Trip13,Cenps,Smc4,Syce2,Tdrd12,Sgo1,Ndc1,Hsf2bp,Brme1,Meiob,Espl1,Chtf18,Ncaph,Marf1,Kif18a,Cenpe,Ankle1,Topbp1,Brip1,Eme1,Spata22,Rad54b,Ncapd2,H2ax,Mki67,Mns1,Nek2,Rad51ap1,Exo1,Rpa1,Tubgcp2,Meig1,Rbbp8,Bard1,Brca1
12_Member	GO Biological Processes	GO:0140013	meiotic nuclear division	-14.2553	-11.8314	52/181	Birc5,Bcl2l11,Brca2,Bub1,Bub1b,Aspm,Ccnb2,Ccne1,Fanca,Smc2,Haspin,Incenp,Mre11a,Mybl1,Plk1,Psmc3ip,Rad51,Rad54l,Aurka,Top2a,Ttk,Wnt5a,Ncaph2,Fignl1,Cks2,Nuf2,Ndc80,Mastl,Fbxo5,Sgo2a,Trip13,Cenps,Smc4,Syce2,Tdrd12,Sgo1,Ndc1,Hsf2bp,Brme1,Meiob,Espl1,Chtf18,Ncaph,Marf1,Kif18a,Cenpe,Ankle1,Topbp1,Brip1,Eme1,Spata22,Rad54b
12_Member	GO Biological Processes	GO:1903046	meiotic cell cycle process	-12.8409	-10.5165	53/201	Birc5,Bcl2l11,Brca2,Bub1,Bub1b,Aspm,Ccnb2,Ccne1,Fanca,Smc2,Haspin,Incenp,Mre11a,Mybl1,Plk1,Psmc3ip,Rad51,Rad54l,Aurka,Top2a,Ttk,Wnt5a,Ncaph2,Fignl1,Cks2,Nuf2,Ndc80,Mastl,Fbxo5,Ncapd2,Sgo2a,Trip13,Cenps,Smc4,Syce2,Tdrd12,Sgo1,Ndc1,Hsf2bp,Brme1,Meiob,Espl1,Chtf18,Ncaph,Marf1,Kif18a,Cenpe,Ankle1,Topbp1,Brip1,Eme1,Spata22,Rad54b
12_Member	GO Biological Processes	GO:0051321	meiotic cell cycle	-9.68114	-7.5194	63/311	Birc5,Bcl2l11,Brca2,Bub1,Bub1b,Aspm,Ccnb2,Ccne1,Fanca,Smc2,Haspin,H2ax,Incenp,Mki67,Mns1,Mre11a,Mybl1,Nek2,Plk1,Psmc3ip,Rad51,Rad51ap1,Rad54l,Aurka,Top2a,Ttk,Wnt5a,Exo1,Ncaph2,Fignl1,Cks2,Nuf2,Ndc80,Mastl,Fbxo5,Rpa1,Ncapd2,Sgo2a,Trip13,Cenps,Smc4,Syce2,Tdrd12,Sgo1,Ndc1,Tubgcp2,Hsf2bp,Brme1,Meiob,Meig1,Espl1,Chtf18,Ncaph,Marf1,Rbbp8,Kif18a,Cenpe,Ankle1,Topbp1,Brip1,Eme1,Spata22,Rad54b
12_Member	GO Biological Processes	GO:0045132	meiotic chromosome segregation	-9.61818	-7.46317	33/112	Brca2,Bub1,Bub1b,Aspm,Ccnb2,Ccne1,Smc2,Haspin,Mre11a,Plk1,Psmc3ip,Aurka,Top2a,Ttk,Ncaph2,Nuf2,Ndc80,Fbxo5,Sgo2a,Trip13,Cenps,Smc4,Syce2,Sgo1,Ndc1,Meiob,Espl1,Ncaph,Cenpe,Ankle1,Brip1,Eme1,Spata22
12_Member	GO Biological Processes	GO:0007127	meiosis I	-8.67295	-6.59713	34/127	Birc5,Bcl2l11,Brca2,Ccnb2,Ccne1,Haspin,Mre11a,Mybl1,Plk1,Psmc3ip,Rad51,Rad54l,Aurka,Top2a,Cks2,Ndc80,Fbxo5,Sgo2a,Trip13,Cenps,Syce2,Ndc1,Hsf2bp,Brme1,Meiob,Espl1,Chtf18,Cenpe,Ankle1,Topbp1,Brip1,Eme1,Spata22,Rad54b
12_Member	GO Biological Processes	GO:0061982	meiosis I cell cycle process	-8.67295	-6.59713	34/127	Birc5,Bcl2l11,Brca2,Ccnb2,Ccne1,Haspin,Mre11a,Mybl1,Plk1,Psmc3ip,Rad51,Rad54l,Aurka,Top2a,Cks2,Ndc80,Fbxo5,Sgo2a,Trip13,Cenps,Syce2,Ndc1,Hsf2bp,Brme1,Meiob,Espl1,Chtf18,Cenpe,Ankle1,Topbp1,Brip1,Eme1,Spata22,Rad54b
12_Member	GO Biological Processes	GO:0035825	homologous recombination	-5.99	-4.09944	19/63	Bard1,Brca1,Mre11a,Psmc3ip,Rad51,Rad54l,Top2a,Trip13,Cenps,Hsf2bp,Brme1,Meiob,Chtf18,Rbbp8,Ankle1,Topbp1,Brip1,Eme1,Rad54b
12_Member	GO Biological Processes	GO:0070192	chromosome organization involved in meiotic cell cycle	-4.25989	-2.54603	19/81	Bub1,Bub1b,Ccne1,Smc2,Haspin,Mre11a,Psmc3ip,Rad51,Ncaph2,Ncapd2,Sgo2a,Trip13,Smc4,Syce2,Ndc1,Meiob,Ncaph,Brip1,Spata22
12_Member	GO Biological Processes	GO:0007131	reciprocal meiotic recombination	-4.18602	-2.47817	15/56	Psmc3ip,Rad51,Rad54l,Top2a,Trip13,Cenps,Hsf2bp,Brme1,Meiob,Chtf18,Ankle1,Topbp1,Brip1,Eme1,Rad54b
12_Member	GO Biological Processes	GO:0140527	reciprocal homologous recombination	-4.18602	-2.47817	15/56	Psmc3ip,Rad51,Rad54l,Top2a,Trip13,Cenps,Hsf2bp,Brme1,Meiob,Chtf18,Ankle1,Topbp1,Brip1,Eme1,Rad54b
12_Member	GO Biological Processes	GO:0007140	male meiotic nuclear division	-2.75807	-1.27087	13/60	Brca2,Fanca,Mybl1,Rad51,Fignl1,Sgo2a,Trip13,Tdrd12,Hsf2bp,Brme1,Meiob,Chtf18,Kif18a
12_Member	GO Biological Processes	GO:0045143	homologous chromosome segregation	-2.14937	-0.780236	13/70	Brca2,Ccne1,Haspin,Mre11a,Plk1,Psmc3ip,Trip13,Syce2,Ndc1,Meiob,Espl1,Brip1,Spata22
13_Summary	GO Biological Processes	GO:0090329	regulation of DNA-templated DNA replication	-13.3662	-11.0004	26/54	Blm,Cdc7,Mcm3,Mcm2,Mcm4,Mcm5,Mcm6,Mcm7,Npm1,Pcna,Timeless,Dbf4,E2f7,Tipin,Fbxo5,Cdt1,Rfc3,Gins1,Dscc1,Atg7,Ticrr,Rfc4,E2f8,Chtf18,Zranb3,Gins2,Ahr,Bard1,Bax,Brca1,Ccna2,Cct3,Cdk1,Cdc42,Cdkn1a,Cdkn2a,Chek1,Dnmt1,Foxm1,H19,H1f3,Hnrnpab,Jun,Lmna,Mre11a,Msh6,Myc,Nek2,Pparg,Prim2,Rad51,Rad51ap1,Rpa2,Sub1,Smarca4,Src,Aurkb,Suv39h1,Terf2,Tfdp1,Tnf,Tfrc,Dpf1,Gnl3,H1f5,Clcf1,Gmnn,Rad18,Pole3,Fignl1,Smoc2,…
13_Member	GO Biological Processes	GO:0090329	regulation of DNA-templated DNA replication	-13.3662	-11.0004	26/54	Blm,Cdc7,Mcm3,Mcm2,Mcm4,Mcm5,Mcm6,Mcm7,Npm1,Pcna,Timeless,Dbf4,E2f7,Tipin,Fbxo5,Cdt1,Rfc3,Gins1,Dscc1,Atg7,Ticrr,Rfc4,E2f8,Chtf18,Zranb3,Gins2
13_Member	GO Biological Processes	GO:0051052	regulation of DNA metabolic process	-9.29387	-7.1648	93/552	Ahr,Bard1,Bax,Blm,Brca1,Ccna2,Cct3,Cdk1,Cdc42,Cdc7,Cdkn1a,Cdkn2a,Chek1,Dnmt1,Foxm1,H19,H1f3,Hnrnpab,Jun,Lmna,Mcm3,Mcm2,Mcm4,Mcm5,Mcm6,Mcm7,Mre11a,Msh6,Myc,Nek2,Npm1,Pcna,Pparg,Prim2,Rad51,Rad51ap1,Rpa2,Sub1,Smarca4,Src,Aurkb,Suv39h1,Terf2,Tfdp1,Timeless,Tnf,Tfrc,Dbf4,Dpf1,Gnl3,E2f7,H1f5,Clcf1,Gmnn,Rad18,Pole3,Fignl1,Smoc2,Tipin,Mis18a,Fbxo5,Cdt1,Mrnip,Ctc1,Rfc3,Gins1,Ten1,Aunip,Dpf3,Mad2l2,Esco2,…
13_Member	GO Biological Processes	GO:0006275	regulation of DNA replication	-8.80709	-6.71711	36/138	Blm,Ccna2,Cdk1,Cdc42,Cdc7,Jun,Mcm3,Mcm2,Mcm4,Mcm5,Mcm6,Mcm7,Npm1,Pcna,Timeless,Dbf4,E2f7,Gmnn,Pole3,Tipin,Fbxo5,Cdt1,Ctc1,Rfc3,Gins1,Esco2,Dscc1,Atg7,Ticrr,Rfc4,E2f8,Chtf18,Ino80c,Zranb3,Atr,Gins2
13_Member	GO Biological Processes	GO:1900262	regulation of DNA-directed DNA polymerase activity	-5.53725	-3.69318	8/13	Npm1,Pcna,Rfc3,Gins1,Dscc1,Rfc4,Chtf18,Gins2
13_Member	GO Biological Processes	GO:1900264	positive regulation of DNA-directed DNA polymerase activity	-5.53725	-3.69318	8/13	Npm1,Pcna,Rfc3,Gins1,Dscc1,Rfc4,Chtf18,Gins2
13_Member	GO Biological Processes	GO:0051054	positive regulation of DNA metabolic process	-3.88895	-2.21439	49/326	Bax,Blm,Brca1,Cct3,Cdk1,Cdc42,Cdc7,Foxm1,Hnrnpab,Jun,Mre11a,Myc,Nek2,Npm1,Pcna,Prim2,Rad51,Rad51ap1,Smarca4,Src,Aurkb,Terf2,Timeless,Tnf,Tfrc,Dbf4,Dpf1,Gnl3,E2f7,Clcf1,Smoc2,Cdt1,Mrnip,Ctc1,Rfc3,Gins1,Dpf3,Mad2l2,Dscc1,Rfc4,Nsd2,E2f8,Chtf18,Rbbp8,Ino80c,Fancb,Atr,Rtel1,Gins2
13_Member	GO Biological Processes	GO:2000278	regulation of DNA biosynthetic process	-3.86171	-2.19432	25/130	Ahr,Cct3,Cdkn1a,Chek1,Myc,Nek2,Npm1,Pcna,Pparg,Src,Aurkb,Terf2,Tfdp1,Tnf,Smoc2,Ctc1,Rfc3,Gins1,Ten1,Dscc1,Rfc4,Pif1,Chtf18,Atr,Gins2
13_Member	GO Biological Processes	GO:2000573	positive regulation of DNA biosynthetic process	-2.86907	-1.3514	16/80	Cct3,Myc,Nek2,Npm1,Pcna,Src,Aurkb,Tnf,Smoc2,Rfc3,Gins1,Dscc1,Rfc4,Chtf18,Atr,Gins2
14_Summary	GO Biological Processes	GO:0051383	kinetochore organization	-12.4559	-10.146	15/19	Cenpa,Smc2,Cenph,Cenpk,Cenpw,Nuf2,Ndc80,Cdt1,Cenps,Smc4,Cenpn,Kntc1,Dlgap5,Cenpe,Cenpt,H3f3b,Hells,Cenpp,Mis18a,Oip5,Cenpi
14_Member	GO Biological Processes	GO:0051383	kinetochore organization	-12.4559	-10.146	15/19	Cenpa,Smc2,Cenph,Cenpk,Cenpw,Nuf2,Ndc80,Cdt1,Cenps,Smc4,Cenpn,Kntc1,Dlgap5,Cenpe,Cenpt
14_Member	GO Biological Processes	GO:0034508	centromere complex assembly	-9.91841	-7.74637	16/28	Cenpa,H3f3b,Hells,Cenph,Cenpk,Cenpw,Cenpp,Mis18a,Cenps,Oip5,Cenpn,Cenpi,Kntc1,Dlgap5,Cenpe,Cenpt
14_Member	GO Biological Processes	GO:0051382	kinetochore assembly	-7.73503	-5.71159	10/14	Cenpa,Cenph,Cenpk,Cenpw,Cenps,Cenpn,Kntc1,Dlgap5,Cenpe,Cenpt
15_Summary	KEGG Pathway	mmu03030	DNA replication - Mus musculus (house mouse)	-12.255	-9.95922	20/35	Fen1,Lig1,Mcm3,Mcm2,Mcm4,Mcm5,Mcm6,Mcm7,Pcna,Pola1,Pold1,Pole,Pole2,Prim1,Prim2,Rpa2,Pole3,Rpa1,Rfc3,Rfc4,Gins1,Mre11a,Apex1,Mutyh,Neil3,Rad18,Dtl,Usp1,Cdkn2d,Rrm1,Src,Tk1,Nhp2,Smpd3,Gar1,Mad2l2,Lin9,Spata22,Usp43,Isg15,Msh6,Exo1,Ercc3,Gtf2h2,Chd1l,Blm,Terf2,Polq,Polr2e,Polr2l,Brca1,Nsmce1
15_Member	KEGG Pathway	mmu03030	DNA replication - Mus musculus (house mouse)	-12.255	-9.95922	20/35	Fen1,Lig1,Mcm3,Mcm2,Mcm4,Mcm5,Mcm6,Mcm7,Pcna,Pola1,Pold1,Pole,Pole2,Prim1,Prim2,Rpa2,Pole3,Rpa1,Rfc3,Rfc4
15_Member	GO Biological Processes	GO:0006271	DNA strand elongation involved in DNA replication	-6.81948	-4.85372	9/13	Lig1,Mcm3,Mcm4,Mcm7,Pcna,Pola1,Pole,Pole3,Gins1
15_Member	GO Biological Processes	GO:0022616	DNA strand elongation	-6.23698	-4.32405	10/18	Lig1,Mcm3,Mcm4,Mcm7,Mre11a,Pcna,Pola1,Pole,Pole3,Gins1
15_Member	Reactome Gene Sets	R-MMU-5651801	PCNA-Dependent Long Patch Base Excision Repair	-6.23698	-4.32405	10/18	Apex1,Lig1,Pcna,Pold1,Pole,Pole2,Pole3,Rpa1,Rfc3,Rfc4
15_Member	Reactome Gene Sets	R-MMU-110373	Resolution of AP sites via the multiple-nucleotide patch replacement pathway	-5.68256	-3.81328	10/20	Apex1,Lig1,Pcna,Pold1,Pole,Pole2,Pole3,Rpa1,Rfc3,Rfc4
15_Member	Reactome Gene Sets	R-MMU-73884	Base Excision Repair	-5.08264	-3.27157	12/32	Apex1,Lig1,Pcna,Pold1,Pole,Pole2,Pole3,Rpa1,Rfc3,Mutyh,Rfc4,Neil3
15_Member	Reactome Gene Sets	R-MMU-110314	Recognition of DNA damage by PCNA-containing replication complex	-4.93127	-3.13653	11/28	Pcna,Pold1,Pole,Pole2,Rad18,Pole3,Rpa1,Rfc3,Dtl,Rfc4,Usp1
15_Member	GO Biological Processes	GO:0071897	DNA biosynthetic process	-4.82581	-3.04116	18/68	Cdkn2d,Lig1,Pcna,Pola1,Pold1,Pole,Pole2,Rrm1,Src,Tk1,Nhp2,Smpd3,Gar1,Rpa1,Mad2l2,Lin9,Dtl,Spata22
15_Member	Reactome Gene Sets	R-MMU-73893	DNA Damage Bypass	-4.6227	-2.85617	14/46	Pcna,Pold1,Pole,Pole2,Rad18,Pole3,Rpa1,Rfc3,Mad2l2,Dtl,Rfc4,Usp43,Usp1,Isg15
15_Member	WikiPathways	WP1257	Mismatch repair	-4.5296	-2.7786	6/9	Lig1,Msh6,Pcna,Pold1,Exo1,Rpa1
15_Member	Reactome Gene Sets	R-MMU-73933	Resolution of Abasic Sites (AP sites)	-4.44241	-2.69979	11/31	Apex1,Lig1,Pcna,Pold1,Pole,Pole2,Pole3,Rpa1,Rfc3,Mutyh,Rfc4
15_Member	KEGG Pathway	mmu03430	Mismatch repair - Mus musculus (house mouse)	-4.29366	-2.57494	9/22	Lig1,Msh6,Pcna,Pold1,Rpa2,Exo1,Rpa1,Rfc3,Rfc4
15_Member	GO Biological Processes	GO:0006272	leading strand elongation	-4.23437	-2.52292	4/4	Pcna,Pola1,Pole,Pole3
15_Member	Reactome Gene Sets	R-MMU-5656169	Termination of translesion DNA synthesis	-3.82527	-2.16484	10/30	Pcna,Pold1,Pole,Pole2,Pole3,Rpa1,Rfc3,Rfc4,Usp43,Isg15
15_Member	Reactome Gene Sets	R-MMU-5696397	Gap-filling DNA repair synthesis and ligation in GG-NER	-3.78936	-2.1353	8/20	Pcna,Pold1,Pole,Pole2,Pole3,Rpa1,Rfc3,Rfc4
15_Member	Reactome Gene Sets	R-MMU-110313	Translesion synthesis by Y family DNA polymerases bypasses lesions on DNA template	-3.65139	-2.0159	11/37	Pcna,Pold1,Pole,Pole2,Pole3,Rpa1,Rfc3,Mad2l2,Rfc4,Usp43,Isg15
15_Member	Reactome Gene Sets	R-MMU-5696400	Dual Incision in GG-NER	-3.65139	-2.0159	11/37	Ercc3,Pcna,Pold1,Pole,Pole2,Gtf2h2,Pole3,Chd1l,Rpa1,Rfc3,Rfc4
15_Member	KEGG Pathway	mmu03420	Nucleotide excision repair - Mus musculus (house mouse)	-3.64436	-2.01495	12/43	Ercc3,Lig1,Pcna,Pold1,Pole,Pole2,Rpa2,Gtf2h2,Pole3,Rpa1,Rfc3,Rfc4
15_Member	Reactome Gene Sets	R-MMU-5358565	Mismatch repair (MMR) directed by MSH2:MSH6 (MutSalpha)	-3.58869	-1.97199	6/12	Lig1,Msh6,Pcna,Pold1,Exo1,Rpa1
15_Member	Reactome Gene Sets	R-MMU-5358508	Mismatch Repair	-3.35322	-1.7646	6/13	Lig1,Msh6,Pcna,Pold1,Exo1,Rpa1
15_Member	GO Biological Processes	GO:0000731	DNA synthesis involved in DNA repair	-3.1087	-1.56074	10/36	Cdkn2d,Pcna,Pola1,Pold1,Pole,Pole2,Rrm1,Mad2l2,Dtl,Spata22
15_Member	KEGG Pathway	mmu03410	Base excision repair - Mus musculus (house mouse)	-3.1087	-1.56074	10/36	Apex1,Fen1,Lig1,Pcna,Pold1,Pole,Pole2,Pole3,Mutyh,Neil3
15_Member	Reactome Gene Sets	R-MMU-174414	Processive synthesis on the C-strand of the telomere	-2.95488	-1.4255	6/15	Blm,Lig1,Pcna,Pold1,Terf2,Rpa1
15_Member	GO Biological Processes	GO:0006284	base-excision repair	-2.90924	-1.38536	10/38	Apex1,Lig1,Pcna,Pold1,Pole,Rpa2,Rpa1,Mutyh,Polq,Neil3
15_Member	Reactome Gene Sets	R-MMU-6782210	Gap-filling DNA repair synthesis and ligation in TC-NER	-2.75807	-1.27087	13/60	Ercc3,Lig1,Pcna,Pold1,Pole,Pole2,Gtf2h2,Pole3,Polr2e,Polr2l,Rpa1,Rfc3,Rfc4
15_Member	GO Biological Processes	GO:0006301	postreplication repair	-2.56602	-1.1073	8/29	Brca1,Pcna,Pold1,Pole2,Rad18,Nsmce1,Mad2l2,Dtl
15_Member	GO Biological Processes	GO:0006287	base-excision repair, gap-filling	-2.23414	-0.854834	3/5	Pcna,Pold1,Pole
15_Member	Reactome Gene Sets	R-MMU-6782135	Dual incision in TC-NER	-2.22656	-0.851927	12/61	Ercc3,Pcna,Pold1,Pole,Pole2,Gtf2h2,Pole3,Polr2e,Polr2l,Rpa1,Rfc3,Rfc4
15_Member	Reactome Gene Sets	R-MMU-110312	Translesion synthesis by REV1	-2.14018	-0.773232	5/15	Pcna,Rpa1,Rfc3,Mad2l2,Rfc4
15_Member	Reactome Gene Sets	R-MMU-6781827	Transcription-Coupled Nucleotide Excision Repair (TC-NER)	-2.09683	-0.742745	13/71	Ercc3,Lig1,Pcna,Pold1,Pole,Pole2,Gtf2h2,Pole3,Polr2e,Polr2l,Rpa1,Rfc3,Rfc4
15_Member	GO Biological Processes	GO:0006298	mismatch repair	-2.01232	-0.673961	6/22	Msh6,Pcna,Rpa2,Exo1,Rpa1,Mutyh
15_Member	Reactome Gene Sets	R-MMU-5655862	Translesion synthesis by POLK	-2.00943	-0.673961	5/16	Pcna,Rpa1,Rfc3,Mad2l2,Rfc4
15_Member	Reactome Gene Sets	R-MMU-5656121	Translesion synthesis by POLI	-2.00943	-0.673961	5/16	Pcna,Rpa1,Rfc3,Mad2l2,Rfc4
16_Summary	Reactome Gene Sets	R-MMU-73894	DNA Repair	-11.5869	-9.32653	63/282	Apex1,Bard1,Blm,Brca1,Brca2,Ccna2,Chek1,Ercc3,Fanca,Fancc,H2ax,Kpna2,Lig1,Mre11a,Msh6,Pcna,Pold1,Pole,Pole2,Rad51,Rad51ap1,Timeless,Gtf2h2,Exo1,Chek2,Xrcc2,Rad18,Pole3,Tipin,Polr2e,Polr2l,Ube2t,Chd1l,Rpa1,Rfc3,Cenps,Mutyh,Faap100,Mad2l2,Dtl,Polq,Rfc4,Nsd2,Fanci,Gen1,Usp43,Rbbp8,Ino80c,Ubxn1,Usp1,Palb2,Neil3,Topbp1,Fancb,Brip1,Eme1,Clspn,H4c9,H2bc6,H2bc7,H2bc18,H2bc23,Isg15,Rad54l,Rpa2,Rad54b,Cdc2…
16_Member	Reactome Gene Sets	R-MMU-73894	DNA Repair	-11.5869	-9.32653	63/282	Apex1,Bard1,Blm,Brca1,Brca2,Ccna2,Chek1,Ercc3,Fanca,Fancc,H2ax,Kpna2,Lig1,Mre11a,Msh6,Pcna,Pold1,Pole,Pole2,Rad51,Rad51ap1,Timeless,Gtf2h2,Exo1,Chek2,Xrcc2,Rad18,Pole3,Tipin,Polr2e,Polr2l,Ube2t,Chd1l,Rpa1,Rfc3,Cenps,Mutyh,Faap100,Mad2l2,Dtl,Polq,Rfc4,Nsd2,Fanci,Gen1,Usp43,Rbbp8,Ino80c,Ubxn1,Usp1,Palb2,Neil3,Topbp1,Fancb,Brip1,Eme1,Clspn,H4c9,H2bc6,H2bc7,H2bc18,H2bc23,Isg15
16_Member	Reactome Gene Sets	R-MMU-5685942	HDR through Homologous Recombination (HRR)	-10.7251	-8.51307	23/53	Bard1,Blm,Brca1,Brca2,Chek1,Mre11a,Pcna,Pold1,Pole,Pole2,Rad51,Rad51ap1,Exo1,Xrcc2,Pole3,Rpa1,Rfc3,Rfc4,Gen1,Rbbp8,Palb2,Brip1,Eme1
16_Member	Reactome Gene Sets	R-MMU-5693538	Homology Directed Repair	-10.3373	-8.14755	36/123	Bard1,Blm,Brca1,Brca2,Ccna2,Chek1,H2ax,Mre11a,Pcna,Pold1,Pole,Pole2,Rad51,Rad51ap1,Timeless,Exo1,Xrcc2,Pole3,Tipin,Rpa1,Rfc3,Polq,Rfc4,Nsd2,Gen1,Rbbp8,Palb2,Topbp1,Brip1,Eme1,Clspn,H4c9,H2bc6,H2bc7,H2bc18,H2bc23
16_Member	Reactome Gene Sets	R-MMU-5693567	HDR through Homologous Recombination (HRR) or Single Strand Annealing (SSA)	-10.023	-7.8475	35/120	Bard1,Blm,Brca1,Brca2,Ccna2,Chek1,H2ax,Mre11a,Pcna,Pold1,Pole,Pole2,Rad51,Rad51ap1,Timeless,Exo1,Xrcc2,Pole3,Tipin,Rpa1,Rfc3,Rfc4,Nsd2,Gen1,Rbbp8,Palb2,Topbp1,Brip1,Eme1,Clspn,H4c9,H2bc6,H2bc7,H2bc18,H2bc23
16_Member	Reactome Gene Sets	R-MMU-5693532	DNA Double-Strand Break Repair	-9.43662	-7.29152	39/150	Bard1,Blm,Brca1,Brca2,Ccna2,Chek1,H2ax,Kpna2,Mre11a,Pcna,Pold1,Pole,Pole2,Rad51,Rad51ap1,Timeless,Exo1,Chek2,Xrcc2,Pole3,Tipin,Rpa1,Rfc3,Polq,Rfc4,Nsd2,Gen1,Rbbp8,Ubxn1,Palb2,Topbp1,Brip1,Eme1,Clspn,H4c9,H2bc6,H2bc7,H2bc18,H2bc23
16_Member	KEGG Pathway	mmu03440	Homologous recombination - Mus musculus (house mouse)	-7.72733	-5.7088	17/41	Bard1,Blm,Brca1,Brca2,Mre11a,Pold1,Rad51,Rad54l,Rpa2,Xrcc2,Rpa1,Rbbp8,Palb2,Topbp1,Brip1,Eme1,Rad54b
16_Member	Reactome Gene Sets	R-MMU-5693579	Homologous DNA Pairing and Strand Exchange	-7.49572	-5.48684	13/25	Bard1,Blm,Brca1,Brca2,Chek1,Mre11a,Rad51,Rad51ap1,Exo1,Xrcc2,Rbbp8,Palb2,Brip1
16_Member	Reactome Gene Sets	R-MMU-69473	G2/M DNA damage checkpoint	-7.21284	-5.21573	25/87	Bard1,Blm,Brca1,Cdc25c,Cdk1,Chek1,H2ax,Mre11a,Wee1,Ywhah,Exo1,Chek2,Rpa1,Rfc3,Rfc4,Nsd2,Rbbp8,Topbp1,Brip1,Ccnb1,H4c9,H2bc6,H2bc7,H2bc18,H2bc23
16_Member	Reactome Gene Sets	R-MMU-5693537	Resolution of D-Loop Structures	-7.03408	-5.04616	14/31	Bard1,Blm,Brca1,Brca2,Mre11a,Rad51,Rad51ap1,Exo1,Xrcc2,Gen1,Rbbp8,Palb2,Brip1,Eme1
16_Member	Reactome Gene Sets	R-MMU-5693568	Resolution of D-loop Structures through Holliday Junction Intermediates	-7.03408	-5.04616	14/31	Bard1,Blm,Brca1,Brca2,Mre11a,Rad51,Rad51ap1,Exo1,Xrcc2,Gen1,Rbbp8,Palb2,Brip1,Eme1
16_Member	Reactome Gene Sets	R-MMU-5693616	Presynaptic phase of homologous DNA pairing and strand exchange	-6.20011	-4.291	11/22	Bard1,Blm,Brca1,Brca2,Chek1,Mre11a,Rad51,Exo1,Xrcc2,Rbbp8,Brip1
16_Member	Reactome Gene Sets	R-MMU-5693607	Processing of DNA double-strand break ends	-6.17415	-4.26881	23/85	Bard1,Blm,Brca1,Ccna2,Chek1,H2ax,Mre11a,Timeless,Exo1,Tipin,Rpa1,Rfc3,Rfc4,Nsd2,Rbbp8,Topbp1,Brip1,Clspn,H4c9,H2bc6,H2bc7,H2bc18,H2bc23
16_Member	Reactome Gene Sets	R-MMU-5685938	HDR through Single Strand Annealing (SSA)	-4.92226	-3.12898	12/33	Bard1,Blm,Brca1,Mre11a,Rad51,Exo1,Rpa1,Rfc3,Rfc4,Rbbp8,Topbp1,Brip1
16_Member	Reactome Gene Sets	R-MMU-3700989	Transcriptional Regulation by TP53	-3.75055	-2.10278	44/287	Bard1,Bax,Blm,Brca1,Ccna2,Ccne1,Cdc25c,Cdk1,Cdkn1a,Chek1,Gadd45a,Ercc3,Gpi1,Gpx2,Gsr,Mre11a,Npm1,Pcna,Sgk1,Aurkb,Aurka,Txn1,Ywhah,Gtf2h2,Pin1,Exo1,Nelfe,Chek2,E2f7,Mtor,Polr2e,Polr2l,Lamtor1,Kmt5a,Rpa1,Steap3,Rfc3,Tpx2,Rfc4,E2f8,Rbbp8,Topbp1,Brip1,Ccnb1
16_Member	Reactome Gene Sets	R-MMU-6804756	Regulation of TP53 Activity through Phosphorylation	-3.60634	-1.98281	18/83	Bard1,Blm,Brca1,Ccna2,Chek1,Mre11a,Aurkb,Aurka,Pin1,Exo1,Chek2,Rpa1,Rfc3,Tpx2,Rfc4,Rbbp8,Topbp1,Brip1
16_Member	Reactome Gene Sets	R-MMU-5633007	Regulation of TP53 Activity	-2.04885	-0.701582	22/147	Bard1,Blm,Brca1,Ccna2,Cdk1,Chek1,Mre11a,Sgk1,Aurkb,Aurka,Pin1,Exo1,Chek2,Mtor,Kmt5a,Rpa1,Rfc3,Tpx2,Rfc4,Rbbp8,Topbp1,Brip1
16_Member	Reactome Gene Sets	R-MMU-5693606	DNA Double Strand Break Response	-2.0456	-0.698857	13/72	Bard1,Brca1,H2ax,Kpna2,Mre11a,Chek2,Nsd2,Ubxn1,H4c9,H2bc6,H2bc7,H2bc18,H2bc23
17_Summary	Reactome Gene Sets	R-MMU-983189	Kinesins	-10.9349	-8.71124	23/52	Kif11,Kif16b,Kif4,Kifc5b,Kif20a,Tuba1a,Tuba1b,Tuba3a,Tuba1c,Racgap1,Tuba8,Tubb6,Kif18b,Kif23,Kif2c,Kif22,Kif15,Tubb4b,Kif18a,Cenpe,Kif20b,Kif26b,Kifc1,Copg1,Cope,Tmed3,Arfgap3,Tmed9,Kdelr3,Cdc42,H3f3b,Sh2b3,Sh2b2,Dock8,H3c8,H3c7,H3c3,H3c4,H3c13,Dock6,Pafah1b3,Pla2g6,Dynll1,Ap1s1,Ap2m1,Ifi30,Sar1b,Sec24d,Aldoa,Anxa5,Atp2b2,Anxa2,Cd63,Cd9,Clu,Col1a1,Bcar1,Cxadr,F2r,Gna13,Gna14,Gnb1,Gng12,Gng7,Serpi…
17_Member	Reactome Gene Sets	R-MMU-983189	Kinesins	-10.9349	-8.71124	23/52	Kif11,Kif16b,Kif4,Kifc5b,Kif20a,Tuba1a,Tuba1b,Tuba3a,Tuba1c,Racgap1,Tuba8,Tubb6,Kif18b,Kif23,Kif2c,Kif22,Kif15,Tubb4b,Kif18a,Cenpe,Kif20b,Kif26b,Kifc1
17_Member	Reactome Gene Sets	R-MMU-6811434	COPI-dependent Golgi-to-ER retrograde traffic	-9.42886	-7.28701	29/91	Kif11,Kif16b,Kif4,Kifc5b,Kif20a,Tuba1a,Tuba1b,Tuba3a,Tuba1c,Racgap1,Tuba8,Copg1,Cope,Tmed3,Arfgap3,Tmed9,Tubb6,Kif18b,Kif23,Kif2c,Kdelr3,Kif22,Kif15,Tubb4b,Kif18a,Cenpe,Kif20b,Kif26b,Kifc1
17_Member	Reactome Gene Sets	R-MMU-983231	Factors involved in megakaryocyte development and platelet production	-9.17395	-7.06637	34/122	Cdc42,H3f3b,Kif11,Kif16b,Kif4,Kifc5b,Sh2b3,Kif20a,Tuba1a,Tuba1b,Tuba3a,Tuba1c,Sh2b2,Racgap1,Tuba8,Tubb6,Kif18b,Kif23,Kif2c,Dock8,H3c8,Kif22,Kif15,Tubb4b,Kif18a,Cenpe,Kif20b,H3c7,Kif26b,H3c3,H3c4,H3c13,Dock6,Kifc1
17_Member	Reactome Gene Sets	R-MMU-8856688	Golgi-to-ER retrograde transport	-7.78233	-5.75393	32/124	Kif11,Kif16b,Kif4,Kifc5b,Pafah1b3,Kif20a,Tuba1a,Tuba1b,Tuba3a,Tuba1c,Racgap1,Pla2g6,Tuba8,Copg1,Dynll1,Cope,Tmed3,Arfgap3,Tmed9,Tubb6,Kif18b,Kif23,Kif2c,Kdelr3,Kif22,Kif15,Tubb4b,Kif18a,Cenpe,Kif20b,Kif26b,Kifc1
17_Member	Reactome Gene Sets	R-MMU-2132295	MHC class II antigen presentation	-6.5385	-4.59327	29/119	Ap1s1,Ap2m1,Kif11,Kif16b,Kif4,Kifc5b,Kif20a,Tuba1a,Tuba1b,Tuba3a,Tuba1c,Racgap1,Tuba8,Dynll1,Ifi30,Sar1b,Tubb6,Sec24d,Kif18b,Kif23,Kif2c,Kif22,Kif15,Tubb4b,Kif18a,Cenpe,Kif20b,Kif26b,Kifc1
17_Member	Reactome Gene Sets	R-MMU-109582	Hemostasis	-5.58886	-3.72645	74/491	Aldoa,Anxa5,Atp2b2,Anxa2,Cd63,Cd9,Cdc42,Clu,Col1a1,Bcar1,Cxadr,F2r,Gna13,Gna14,Gnb1,Gng12,Gng7,H3f3b,Serpind1,Itgax,Itpr1,Kif11,Kif16b,Kif4,Kifc5b,Sh2b3,Pdgfa,Plau,Plaur,Lgals3bp,Pros1,Kif20a,S100a10,Sparc,Serpinb6a,Serpinb8,Src,Tagln2,Tnfrsf10b,Tuba1a,Tuba1b,Tuba3a,Tuba1c,Sh2b2,Pde10a,Racgap1,Tuba8,Gtpbp2,Rapgef4,Tubb6,Chid1,Kif18b,Kif23,Endod1,Kif2c,Pik3cb,Dock8,Maged2,H3c8,Kif22,Kif15,Cyrib,Tu…
17_Member	Reactome Gene Sets	R-MMU-8852276	The role of GTSE1 in G2/M progression after G2 checkpoint	-4.76203	-2.98163	19/75	Ccnb2,Cdk1,Cdkn1a,Plk1,Psmb5,Psmb7,Psmc3,Tuba1a,Tuba1b,Tuba3a,Tuba1c,Psma1,Gtse1,Tuba8,Psmd8,Tubb6,Psmd1,Tubb4b,Ccnb1
17_Member	Reactome Gene Sets	R-MMU-6811442	Intra-Golgi and retrograde Golgi-to-ER traffic	-4.50147	-2.75497	33/179	Kif11,Kif16b,Kif4,Kifc5b,Pafah1b3,Kif20a,Tuba1a,Tuba1b,Tuba3a,Tuba1c,Racgap1,Pla2g6,Tuba8,Copg1,Dynll1,Gosr2,Cope,Tmed3,Arfgap3,Tmed9,Tubb6,Kif18b,Kif23,Kif2c,Kdelr3,Kif22,Kif15,Tubb4b,Kif18a,Cenpe,Kif20b,Kif26b,Kifc1
17_Member	Reactome Gene Sets	R-MMU-437239	Recycling pathway of L1	-3.89202	-2.21636	11/35	Ap2m1,Kif4,Rdx,Src,Tuba1a,Tuba1b,Tuba3a,Tuba1c,Tuba8,Tubb6,Tubb4b
17_Member	Reactome Gene Sets	R-MMU-190840	Microtubule-dependent trafficking of connexons from Golgi to the plasma membrane	-3.66231	-2.0248	7/16	Tuba1a,Tuba1b,Tuba3a,Tuba1c,Tuba8,Tubb6,Tubb4b
17_Member	Reactome Gene Sets	R-MMU-446203	Asparagine N-linked glycosylation	-3.64064	-2.01316	40/256	Cd55,Dpagt1,Gfpt1,St6gal1,St3gal1,Tuba1a,Tuba1b,Tuba3a,Tuba1c,Nus1,Fut8,Tuba8,Copg1,Uso1,Nagk,Dynll1,Gosr2,Alg2,Cope,Tmed3,Arfgap3,Sar1b,Alg14,Dhdds,Tmed9,Derl1,Tubb6,Sec24d,Lman1,Npl,Nans,Kdelr3,Pgm3,Mpi,Alg3,Gmds,Ubxn1,Tubb4b,Slc35c1,Alg8
17_Member	Reactome Gene Sets	R-MMU-190872	Transport of connexons to the plasma membrane	-3.46587	-1.8653	7/17	Tuba1a,Tuba1b,Tuba3a,Tuba1c,Tuba8,Tubb6,Tubb4b
17_Member	Reactome Gene Sets	R-MMU-5626467	RHO GTPases activate IQGAPs	-3.11386	-1.56175	9/30	Cdc42,Tuba1a,Tuba1b,Tuba3a,Tuba1c,Tuba8,Tubb6,Tubb4b,Iqgap3
17_Member	Reactome Gene Sets	R-MMU-3371497	HSP90 chaperone cycle for steroid hormone receptors (SHR) in the presence of ligand	-2.91389	-1.38767	12/51	Hspa8,Hspa1b,Tuba1a,Tuba1b,Tuba3a,Tuba1c,Tuba8,Dynll1,Tubb6,Dnajb1,Hspa1a,Tubb4b
17_Member	Reactome Gene Sets	R-MMU-9663891	Selective autophagy	-2.90159	-1.38005	14/65	Sqstm1,Src,Tuba1a,Tuba1b,Tuba3a,Tuba1c,Ulk1,Vim,Tuba8,Dynll1,Tubb6,Tomm20,Tomm5,Tubb4b
17_Member	Reactome Gene Sets	R-MMU-8955332	Carboxyterminal post-translational modifications of tubulin	-2.78396	-1.28731	8/27	Tuba1a,Tuba1b,Tuba3a,Tuba1c,Tuba8,Tubb6,Tubb4b,Ttll8
17_Member	Reactome Gene Sets	R-MMU-6807878	COPI-mediated anterograde transport	-2.67387	-1.19167	17/91	Cd55,Tuba1a,Tuba1b,Tuba3a,Tuba1c,Tuba8,Copg1,Uso1,Dynll1,Gosr2,Cope,Tmed3,Arfgap3,Tmed9,Tubb6,Kdelr3,Tubb4b
17_Member	Reactome Gene Sets	R-MMU-9646399	Aggrephagy	-2.41668	-0.991585	9/37	Tuba1a,Tuba1b,Tuba3a,Tuba1c,Vim,Tuba8,Dynll1,Tubb6,Tubb4b
17_Member	Reactome Gene Sets	R-MMU-1632852	Macroautophagy	-2.38868	-0.967297	20/121	Sqstm1,Src,Tuba1a,Tuba1b,Tuba3a,Tuba1c,Ulk1,Vim,Tuba8,Dynll1,Mtor,Gabarapl1,Lamtor1,Tubb6,Tomm20,Tomm5,Atg7,Tubb4b,Atg4d,Atg4c
17_Member	Reactome Gene Sets	R-MMU-9612973	Autophagy	-2.38868	-0.967297	20/121	Sqstm1,Src,Tuba1a,Tuba1b,Tuba3a,Tuba1c,Ulk1,Vim,Tuba8,Dynll1,Mtor,Gabarapl1,Lamtor1,Tubb6,Tomm20,Tomm5,Atg7,Tubb4b,Atg4d,Atg4c
17_Member	Reactome Gene Sets	R-MMU-9668328	Sealing of the nuclear envelope (NE) by ESCRT-III	-2.24032	-0.854834	7/26	Tuba1a,Tuba1b,Tuba3a,Tuba1c,Tuba8,Tubb6,Tubb4b
17_Member	Reactome Gene Sets	R-MMU-6811436	COPI-independent Golgi-to-ER retrograde traffic	-2.11603	-0.752878	10/48	Pafah1b3,Tuba1a,Tuba1b,Tuba3a,Tuba1c,Pla2g6,Tuba8,Dynll1,Tubb6,Tubb4b
17_Member	Reactome Gene Sets	R-MMU-373760	L1CAM interactions	-2.1116	-0.749522	12/63	Ap2m1,Kif4,Rdx,Src,Tuba1a,Tuba1b,Tuba3a,Tuba1c,Map2k1,Tuba8,Tubb6,Tubb4b
17_Member	Reactome Gene Sets	R-MMU-157858	Gap junction trafficking and regulation	-2.03393	-0.689258	9/42	Ap2m1,Src,Tuba1a,Tuba1b,Tuba3a,Tuba1c,Tuba8,Tubb6,Tubb4b
18_Summary	GO Biological Processes	GO:0051984	positive regulation of chromosome segregation	-10.7497	-8.53381	17/29	Birc5,Smc2,Incenp,Mad1l1,Aurkb,Cdc6,Cdca8,Ncaph2,Ncapg,Rad18,Cdt1,Ncapd2,Smc4,Ncapg2,Ncaph,Cenpe,Ccnb1,H3f3b,Mcph1,Cdk1,H1f3,Top2a,H1f5,Cdca5,H1f1,Nusap1
18_Member	GO Biological Processes	GO:0051984	positive regulation of chromosome segregation	-10.7497	-8.53381	17/29	Birc5,Smc2,Incenp,Mad1l1,Aurkb,Cdc6,Cdca8,Ncaph2,Ncapg,Rad18,Cdt1,Ncapd2,Smc4,Ncapg2,Ncaph,Cenpe,Ccnb1
18_Member	GO Biological Processes	GO:1905820	positive regulation of chromosome separation	-8.00935	-5.96571	14/27	Birc5,Smc2,Incenp,Mad1l1,Aurkb,Cdca8,Ncaph2,Ncapg,Cdt1,Ncapd2,Smc4,Ncapg2,Ncaph,Cenpe
18_Member	GO Biological Processes	GO:0060623	regulation of chromosome condensation	-6.35962	-4.43702	8/11	Smc2,H3f3b,Ncapg,Ncapd2,Smc4,Ncaph,Mcph1,Ccnb1
18_Member	GO Biological Processes	GO:0030261	chromosome condensation	-6.06038	-4.15879	14/36	Cdk1,Smc2,H1f3,Top2a,Ncaph2,Ncapg,H1f5,Cdca5,Ncapd2,Smc4,Ncapg2,H1f1,Nusap1,Ncaph
18_Member	GO Biological Processes	GO:0007076	mitotic chromosome condensation	-5.53725	-3.69318	8/13	Smc2,Ncaph2,Ncapg,Cdca5,Ncapd2,Smc4,Nusap1,Ncaph
18_Member	GO Biological Processes	GO:1905821	positive regulation of chromosome condensation	-5.29351	-3.46546	5/5	Smc2,Ncapg,Ncapd2,Smc4,Ncaph
18_Member	GO Biological Processes	GO:0010032	meiotic chromosome condensation	-4.54813	-2.79505	5/6	Smc2,Ncaph2,Ncapd2,Smc4,Ncaph
18_Member	Reactome Gene Sets	R-MMU-2514853	Condensation of Prometaphase Chromosomes	-3.64342	-2.01495	5/8	Smc2,Ncapg,Ncapd2,Smc4,Ncaph
19_Summary	GO Biological Processes	GO:0044770	cell cycle phase transition	-10.6512	-8.44666	43/162	Birc5,Bub1b,Ccna2,Ccnb2,Ccnd1,Ccne1,Cdc25a,Cdc25c,Cdk1,Cdc7,Chek1,E2f1,E2f3,Ezh2,Foxm1,Myc,Nes,Cdk16,Cdk18,Abcb1b,Abcb1a,Plk1,Pole,Tacc3,Timeless,Ube2l3,Skp2,Chek2,E2f7,Cks1b,Arpp19,Tipin,Cks2,Ndc80,Mastl,Ube2c,Clasp1,Ube2s,Cacul1,Tcf19,Rbbp8,Ccnb1,Iqgap3
19_Member	GO Biological Processes	GO:0044770	cell cycle phase transition	-10.6512	-8.44666	43/162	Birc5,Bub1b,Ccna2,Ccnb2,Ccnd1,Ccne1,Cdc25a,Cdc25c,Cdk1,Cdc7,Chek1,E2f1,E2f3,Ezh2,Foxm1,Myc,Nes,Cdk16,Cdk18,Abcb1b,Abcb1a,Plk1,Pole,Tacc3,Timeless,Ube2l3,Skp2,Chek2,E2f7,Cks1b,Arpp19,Tipin,Cks2,Ndc80,Mastl,Ube2c,Clasp1,Ube2s,Cacul1,Tcf19,Rbbp8,Ccnb1,Iqgap3
19_Member	GO Biological Processes	GO:0044772	mitotic cell cycle phase transition	-8.7762	-6.68909	38/151	Birc5,Bub1b,Ccna2,Ccnb2,Ccnd1,Ccne1,Cdc25a,Cdc25c,Cdk1,Chek1,E2f1,E2f3,Ezh2,Foxm1,Myc,Nes,Cdk16,Cdk18,Abcb1b,Abcb1a,Plk1,Pole,Tacc3,Skp2,Chek2,E2f7,Cks1b,Arpp19,Cks2,Mastl,Ube2c,Clasp1,Ube2s,Cacul1,Tcf19,Rbbp8,Ccnb1,Iqgap3
19_Member	GO Biological Processes	GO:0044839	cell cycle G2/M phase transition	-7.01275	-5.02836	17/45	Birc5,Ccna2,Ccnb2,Cdc25a,Cdc25c,Cdk1,Chek1,Foxm1,Nes,Abcb1b,Abcb1a,Plk1,Skp2,Chek2,Arpp19,Ndc80,Mastl
19_Member	GO Biological Processes	GO:0000086	G2/M transition of mitotic cell cycle	-6.04872	-4.15083	15/41	Birc5,Ccna2,Cdc25a,Cdc25c,Cdk1,Chek1,Foxm1,Nes,Abcb1b,Abcb1a,Plk1,Skp2,Chek2,Arpp19,Mastl
19_Member	GO Biological Processes	GO:0044843	cell cycle G1/S phase transition	-3.32938	-1.74528	17/80	Ccna2,Ccnd1,Ccne1,Cdc25a,E2f1,E2f3,Ezh2,Myc,Cdk16,Cdk18,Pole,Skp2,E2f7,Cacul1,Tcf19,Rbbp8,Iqgap3
19_Member	GO Biological Processes	GO:0000082	G1/S transition of mitotic cell cycle	-2.99209	-1.45953	16/78	Ccnd1,Ccne1,Cdc25a,E2f1,E2f3,Ezh2,Myc,Cdk16,Cdk18,Pole,Skp2,E2f7,Cacul1,Tcf19,Rbbp8,Iqgap3
20_Summary	GO Biological Processes	GO:0042178	xenobiotic catabolic process	-10.6235	-8.42274	18/33	Abcc2,Cyp1a1,Cyp1a2,Cyp2b10,Cyp2b13,Cyp2b9,Cyp3a11,Cyp3a13,Cyp3a16,Gstm1,Gstm2,Gstm3,Gstm4,Gstm5,Gstm6,Cyp3a41a,Ugt2b1,Cyp3a44,Ahr,Cyp2a4,Cyp2c29,Cyp3a25,Cyp2c66,Cyp2c65,Cyp3a57,Cyp3a59,Tet3,Alkbh2,Cyp26a1,Fdx1,Cyp39a1,Cyp4f15,Aldh1a1,Ephx1,Nqo2,Cbr3,Smox,Sgpl1,Sult1e1,Ugt2b34,Ugt2b36,Ugt2b35,Rbp1,Dhrs9,Adh6b,Aldh3a2,Akr1b3,Dhrs4,Bco1,Dpagt1,Mvk,Nus1,Dhdds,Apex1,Por,Ggt1
20_Member	GO Biological Processes	GO:0042178	xenobiotic catabolic process	-10.6235	-8.42274	18/33	Abcc2,Cyp1a1,Cyp1a2,Cyp2b10,Cyp2b13,Cyp2b9,Cyp3a11,Cyp3a13,Cyp3a16,Gstm1,Gstm2,Gstm3,Gstm4,Gstm5,Gstm6,Cyp3a41a,Ugt2b1,Cyp3a44
20_Member	Reactome Gene Sets	R-MMU-211981	Xenobiotics	-9.41369	-7.27507	15/26	Ahr,Cyp1a1,Cyp1a2,Cyp2a4,Cyp2c29,Cyp3a11,Cyp3a13,Cyp3a16,Cyp3a41a,Cyp3a25,Cyp2c66,Cyp2c65,Cyp3a44,Cyp3a57,Cyp3a59
20_Member	GO Biological Processes	GO:0070989	oxidative demethylation	-6.75163	-4.79017	11/20	Cyp1a2,Cyp3a11,Cyp3a13,Cyp3a16,Cyp3a41a,Cyp3a25,Tet3,Alkbh2,Cyp3a44,Cyp3a57,Cyp3a59
20_Member	Reactome Gene Sets	R-MMU-211897	Cytochrome P450 - arranged by substrate type	-5.76068	-3.88442	19/65	Ahr,Cyp1a1,Cyp1a2,Cyp26a1,Cyp2a4,Cyp2c29,Cyp3a11,Cyp3a13,Cyp3a16,Fdx1,Cyp3a41a,Cyp39a1,Cyp3a25,Cyp2c66,Cyp2c65,Cyp4f15,Cyp3a44,Cyp3a57,Cyp3a59
20_Member	Reactome Gene Sets	R-MMU-211945	Phase I - Functionalization of compounds	-5.31958	-3.4852	24/101	Ahr,Aldh1a1,Cyp1a1,Cyp1a2,Cyp26a1,Cyp2a4,Cyp2c29,Cyp3a11,Cyp3a13,Cyp3a16,Ephx1,Fdx1,Nqo2,Cyp3a41a,Cyp39a1,Cyp3a25,Cyp2c66,Cyp2c65,Cyp4f15,Cbr3,Smox,Cyp3a44,Cyp3a57,Cyp3a59
20_Member	GO Biological Processes	GO:0008210	estrogen metabolic process	-5.09475	-3.28217	13/37	Cyp1a1,Cyp1a2,Cyp3a11,Cyp3a13,Cyp3a16,Sgpl1,Sult1e1,Cyp3a41a,Ugt2b1,Ugt2b34,Ugt2b36,Ugt2b35,Cyp3a44
20_Member	GO Biological Processes	GO:0002933	lipid hydroxylation	-4.97311	-3.17398	6/8	Cyp1a1,Cyp3a11,Cyp3a13,Cyp3a16,Cyp3a41a,Cyp3a44
20_Member	GO Biological Processes	GO:0009820	alkaloid metabolic process	-4.97311	-3.17398	6/8	Cyp1a2,Cyp3a11,Cyp3a13,Cyp3a16,Cyp3a41a,Cyp3a44
20_Member	GO Biological Processes	GO:0009822	alkaloid catabolic process	-4.54813	-2.79505	5/6	Cyp3a11,Cyp3a13,Cyp3a16,Cyp3a41a,Cyp3a44
20_Member	GO Biological Processes	GO:0042573	retinoic acid metabolic process	-4.29508	-2.57494	11/32	Aldh1a1,Cyp1a1,Cyp26a1,Cyp3a11,Cyp3a13,Cyp3a16,Rbp1,Cyp3a41a,Dhrs9,Cyp3a44,Adh6b
20_Member	GO Biological Processes	GO:0016101	diterpenoid metabolic process	-4.03136	-2.34333	16/64	Aldh1a1,Aldh3a2,Akr1b3,Cyp1a1,Cyp1a2,Cyp26a1,Cyp3a11,Cyp3a13,Cyp3a16,Rbp1,Dhrs4,Cyp3a41a,Bco1,Dhrs9,Cyp3a44,Adh6b
20_Member	GO Biological Processes	GO:0006720	isoprenoid metabolic process	-3.95549	-2.2776	20/92	Aldh1a1,Aldh3a2,Akr1b3,Cyp1a1,Cyp1a2,Cyp26a1,Cyp3a11,Cyp3a13,Cyp3a16,Dpagt1,Mvk,Rbp1,Dhrs4,Nus1,Cyp3a41a,Bco1,Dhdds,Dhrs9,Cyp3a44,Adh6b
20_Member	GO Biological Processes	GO:0001523	retinoid metabolic process	-3.64551	-2.01495	15/62	Aldh1a1,Akr1b3,Cyp1a1,Cyp1a2,Cyp26a1,Cyp3a11,Cyp3a13,Cyp3a16,Rbp1,Dhrs4,Cyp3a41a,Bco1,Dhrs9,Cyp3a44,Adh6b
20_Member	GO Biological Processes	GO:0006721	terpenoid metabolic process	-3.469	-1.8653	16/71	Aldh1a1,Aldh3a2,Akr1b3,Cyp1a1,Cyp1a2,Cyp26a1,Cyp3a11,Cyp3a13,Cyp3a16,Rbp1,Dhrs4,Cyp3a41a,Bco1,Dhrs9,Cyp3a44,Adh6b
20_Member	GO Biological Processes	GO:0070988	demethylation	-3.13133	-1.5691	13/55	Apex1,Cyp1a2,Cyp3a11,Cyp3a13,Cyp3a16,Por,Cyp3a41a,Cyp3a25,Tet3,Alkbh2,Cyp3a44,Cyp3a57,Cyp3a59
20_Member	Reactome Gene Sets	R-MMU-5423646	Aflatoxin activation and detoxification	-2.23114	-0.854834	6/20	Cyp1a2,Cyp3a11,Cyp3a16,Ggt1,Cyp3a41a,Cyp3a44

## Sheet: Additional File6C
Additional file 6C : List of genes contained in cluster 2
ProbeName	GeneName	cluster	logFC_Male_CARWT_TCPOBOP-Male_CARWT_Corn.Oil	logFC_Female_CARWT_TCPOBOP-Female_CARWT_Corn.Oil	P.value_Male_CARWT_TCPOBOP-Male_CARWT_Corn.Oil	P.value_Female_CARWT_TCPOBOP-Female_CARWT_Corn.Oil	adj.P.Val_Male_CARWT_TCPOBOP-Male_CARWT_Corn.Oil	adj.P.Val_Female_CARWT_TCPOBOP-Female_CARWT_Corn.Oil
A_51_P337230	Galnt14	2	-0.004692	-0.7812	0.971	3.23e-07	0.983	2.03e-06
A_55_P2006525	Adamtsl4	2	0.189453	-0.79052	0.0264	2.32e-12	0.0608	4.06e-11
A_51_P339154	BC025446	2	-0.090368	-0.81041	0.39	8.04e-10	0.523	8.66e-09
A_52_P515192	1700031A10Rik	2	0.067705	-0.88417	0.679	2.2e-06	0.778	1.14e-05
A_55_P1969276	Hhip	2	-0.547365	-1.46949	0.000113	1.02e-14	0.000555	2.72e-13
A_55_P2038747	Ano1	2	-0.385996	-0.86016	0.000985	6.11e-10	0.00366	6.74e-09
A_66_P132865	Hhip	2	-0.121825	-1.19129	0.502	4.06e-08	0.629	3.08e-07
A_51_P110341	Scgb3a1	2	-0.309263	-0.70313	0.0138	5.84e-07	0.0352	3.46e-06
A_66_P118394	AK089991	2	-0.234263	-0.64574	0.0572	2.66e-06	0.116	1.36e-05
A_55_P2540787	Gm32135	2	-0.182603	-0.66062	0.204	2.87e-05	0.32	0.000118
A_51_P390314	Wdfy1	2	-0.078598	-0.63571	0.776	0.0251	0.85	0.049
A_52_P328825	Wdfy1	2	-0.414529	-0.65412	0.0322	0.00111	0.072	0.00315
A_55_P2005005	Cdk5rap1	2	0.062305	-0.58917	0.779	0.0104	0.853	0.0229
A_55_P2011031	Cdk5rap1	2	-0.109458	-1.03505	0.68	0.000305	0.779	0.000993
A_30_P01029893	chr1:95871175-95886625_F	2	0.172135	-0.69355	0.361	0.000561	0.494	0.00172
A_51_P240374	Col13a1	2	-0.042659	-0.70276	0.813	0.000299	0.876	0.000975
A_52_P117352	Gja4	2	-0.127288	-0.66781	0.491	0.000706	0.619	0.00211
A_51_P231042	Cd163	2	-0.068942	-0.89207	0.8	0.00192	0.867	0.00513
A_55_P2327769	Il13ra2	2	0.22634	-0.98698	0.494	0.00432	0.622	0.0105
A_52_P61864	Wnt2	2	-0.480019	-1.51188	0.038	2.73e-08	0.0826	2.14e-07
A_51_P114826	Cdh13	2	-0.343958	-0.84234	0.00891	3.07e-08	0.0243	2.38e-07
A_52_P421947	Mtss1	2	-0.765042	-1.14271	5.85e-07	3.78e-11	5.22e-06	5.33e-10
A_52_P277205	Adam23	2	-0.625431	-1.23327	3.29e-05	1.03e-11	0.000187	1.62e-10
A_51_P103397	Vwf	2	-0.241906	-0.59017	0.0493	1.19e-05	0.102	5.35e-05
A_55_P1984307	Adgrf5	2	-0.499592	-0.76712	1.05e-05	1.33e-09	6.83e-05	1.37e-08
A_30_P01021684	chr1:134245856-134246607_F	2	-0.43896	-0.73495	0.0024	2.57e-06	0.0079	1.32e-05
A_55_P2768796	Gm35933	2	-0.545259	-0.94781	0.00251	1.41e-06	0.00822	7.7e-06
A_55_P2382741	AI314604	2	-0.41955	-0.70587	0.00379	5.97e-06	0.0117	2.84e-05
A_55_P2041961	Bmp2	2	-0.524101	-0.73623	0.000126	4.6e-07	0.000608	2.78e-06
A_51_P324303	Mylip	2	-0.897862	-1.01911	3.61e-06	3.24e-07	2.65e-05	2.03e-06
A_51_P360918	Ehd3	2	-0.434161	-0.67052	0.00395	2.58e-05	0.0121	0.000107
A_51_P145662	Clec4g	2	-0.450088	-0.65589	0.00162	1.35e-05	0.00563	5.98e-05
A_52_P507498	Plxnc1	2	-0.38417	-0.87762	0.0257	3.83e-06	0.0594	1.9e-05
A_52_P222230	Gm42102	2	-0.446089	-1.01925	0.266	0.0134	0.393	0.0286
A_55_P2109377	Camk2b	2	-0.462972	-1.20676	0.136	0.000267	0.232	0.000882
A_55_P1973352	Gm42035	2	-0.112645	-0.8999	0.714	0.0051	0.805	0.0122
A_52_P256507	ENSMUST00000177565	2	-0.19287	-0.83716	0.548	0.0118	0.669	0.0255
A_55_P2033480	Gm13298	2	-0.344921	-1.17123	0.381	0.00434	0.514	0.0106
A_55_P2933262	Gm3893	2	-0.268006	-1.23849	0.556	0.00872	0.676	0.0195
A_55_P2119552	4933409K07Rik	2	-0.272177	-1.50514	0.55	0.00177	0.671	0.00476
A_55_P2944691	BM934693	2	-0.917651	-1.70598	0.00691	3.92e-06	0.0196	1.95e-05
A_51_P102257	Tns1	2	-0.648125	-1.2551	0.00295	2.41e-07	0.00944	1.55e-06
A_30_P01030180	chr1:74084292-74138492_R	2	-0.758773	-1.8384	0.076	6.71e-05	0.146	0.000254
A_55_P2714961	Tns1	2	-0.413391	-0.88021	0.0122	1.43e-06	0.0318	7.8e-06
A_51_P510437	Slc25a15	2	-0.193335	-0.70913	0.11	3.51e-07	0.197	2.18e-06
A_55_P1966685	Kbtbd13	2	-0.101956	-0.65357	0.362	4.68e-07	0.495	2.83e-06
A_66_P116986	Cdh13	2	-0.329222	-0.65298	0.0263	4.03e-05	0.0606	0.00016
A_55_P2003393	LOC102637409	2	-0.269608	-0.83306	0.0984	4.65e-06	0.18	2.27e-05
A_55_P2100149	Mapt	2	-0.37784	-0.95641	0.000112	6.84e-14	0.000551	1.6e-12
A_55_P2094197	Dnase1l3	2	-0.288734	-0.6249	0.00173	5.32e-09	0.00597	4.83e-08
A_55_P2071691	Kank3	2	-0.224422	-0.59502	0.013	1.77e-08	0.0336	1.45e-07
A_51_P257151	Adipor2	2	-0.65862	-0.98292	7.02e-05	5.17e-08	0.000365	3.83e-07
A_51_P496309	Rfx4	2	-0.437189	-0.94144	0.0198	4.82e-06	0.0478	2.34e-05
A_52_P225888	1110018N20Rik	2	-0.46509	-0.78133	0.000245	3.05e-08	0.00108	2.36e-07
A_66_P119400	Slco2b1	2	-0.225492	-0.63606	0.112	3.87e-05	0.2	0.000154
A_55_P1986053	Pcnx	2	-0.493713	-0.74072	1e-06	7.23e-11	8.44e-06	9.59e-10
A_55_P2716761	Lamp2	2	-0.785513	-0.97644	2.8e-08	1.18e-10	3.46e-07	1.5e-09
A_55_P2232754	Smarcal1	2	-0.593266	-0.68233	1.01e-06	5.63e-08	8.5e-06	4.14e-07
A_55_P2051313	Gstk1	2	-0.560547	-0.65617	7.26e-09	1.26e-10	1.02e-07	1.6e-09
A_66_P117296	Cd180	2	-0.519657	-0.65244	1.56e-07	7.27e-10	1.6e-06	7.9e-09
A_52_P569348	Dbt	2	-0.527769	-0.67662	1.07e-06	4.8e-09	8.92e-06	4.4e-08
A_66_P132701	Kifc2	2	-0.766527	-0.96672	5.35e-08	1.74e-10	6.16e-07	2.14e-09
A_55_P1970710	Mllt6	2	-0.485905	-0.68028	1.71e-08	2.05e-12	2.21e-07	3.63e-11
A_55_P2057070	Magix	2	-0.624235	-0.86901	1.28e-07	3.42e-11	1.34e-06	4.87e-10
A_52_P303904	Card6	2	-0.409215	-0.60337	2.37e-08	6.47e-13	2.97e-07	1.26e-11
A_52_P495869	Mafb	2	-1.2872	-1.83239	1.63e-07	2.5e-11	1.67e-06	3.64e-10
A_52_P102223	Pcnx	2	-0.604462	-0.77652	1.94e-09	1.83e-12	3.06e-08	3.28e-11
A_66_P139657	Zfp444	2	-0.732285	-0.78397	4.39e-08	9.06e-09	5.17e-07	7.86e-08
A_55_P1977478	Zfp629	2	-0.773373	-0.95299	7.14e-15	4.85e-18	3.12e-13	2.39e-16
A_51_P365008	Tns1	2	-0.734205	-0.91804	7.83e-09	2.17e-11	1.09e-07	3.19e-10
A_55_P2103969	Bhmt	2	-1.69664	-2.6044	2.04e-08	1.49e-13	2.6e-07	3.28e-12
A_55_P2114402	Notum	2	-0.82271	-1.37237	3.39e-13	4.99e-21	1.15e-11	4.18e-19
A_66_P125196	Notum	2	-0.478926	-1.00357	1.73e-05	4.68e-13	0.000106	9.39e-12
A_55_P2068892	Il6ra	2	-1.64521	-2.61419	5.5e-10	3.64e-16	9.8e-09	1.27e-14
A_51_P309854	Kcnn2	2	-0.771312	-1.34655	2.63e-08	3.17e-15	3.26e-07	9.37e-14
A_55_P2006703	Bmp1	2	-0.593305	-0.91421	3.97e-10	6.87e-16	7.26e-09	2.28e-14
A_52_P89273	Cbx8	2	-0.63215	-0.85653	7.87e-07	8e-10	6.8e-06	8.62e-09
A_55_P2088440	Arrdc2	2	-1.02595	-1.44945	0.000164	6.12e-07	0.000764	3.6e-06
A_55_P1957922	Arrdc2	2	-1.09539	-1.47528	8.26e-05	5.7e-07	0.000421	3.38e-06
A_51_P362538	Syde2	2	-0.694592	-0.98638	5.92e-06	3.99e-09	4.11e-05	3.72e-08
A_55_P1988273	Rnf103	2	-0.962988	-1.31691	2.74e-10	2.37e-14	5.15e-09	5.98e-13
A_51_P383320	Rnf103	2	-0.861557	-1.29524	2.88e-09	2.1e-14	4.39e-08	5.36e-13
A_51_P179907	Appl2	2	-0.444533	-0.63033	8.22e-09	5.38e-13	1.13e-07	1.06e-11
A_55_P1994917	Wdr5	2	-0.543785	-0.92161	1.16e-11	2.31e-19	2.87e-10	1.45e-17
A_52_P240796	Rdh16	2	-2.49582	-3.98967	2.38e-17	3.57e-25	1.57e-15	6.56e-23
A_51_P469951	Srgap3	2	-1.58718	-2.46632	8.27e-10	1.34e-15	1.42e-08	4.26e-14
A_55_P2925756	Cpq	2	-0.610845	-1.15324	1.07e-12	1.72e-22	3.25e-11	1.83e-20
A_51_P273679	Dmgdh	2	-1.12558	-1.45179	4.36e-13	9.08e-17	1.44e-11	3.53e-15
A_66_P130688	Aldh2	2	-0.457187	-0.70292	1.22e-11	8.84e-18	2.99e-10	4.2e-16
A_55_P2739341	Aldh2	2	-0.545738	-0.70347	1.46e-11	5.15e-15	3.52e-10	1.46e-13
A_51_P507778	Sdr42e1	2	-0.758488	-0.93499	3.09e-10	7.45e-13	5.76e-09	1.44e-11
A_51_P290931	Ptprb	2	-0.665237	-0.89187	3.32e-11	3.61e-15	7.57e-10	1.06e-13
A_55_P2507390	Gyk	2	-0.664971	-1.03078	7.45e-08	6.69e-13	8.24e-07	1.3e-11
A_55_P2714597	Bhmt	2	-1.43873	-1.93663	7.51e-14	2.65e-18	2.84e-12	1.38e-16
A_55_P2103963	Bhmt	2	-2.03069	-2.86695	5.62e-08	7.62e-12	6.43e-07	1.22e-10
A_55_P2717493	Rbm44	2	-1.31065	-2.03469	0.000186	1.08e-07	0.000852	7.44e-07
A_55_P2096917	Mreg	2	-0.405167	-0.92661	0.000106	1.42e-12	0.000522	2.6e-11
A_55_P1975425	2210417A02Rik	2	-0.396204	-0.83894	0.00011	1.54e-11	0.000543	2.34e-10
A_55_P2172196	Thnsl1	2	-0.328506	-0.597	0.000362	1.04e-08	0.00153	8.93e-08
A_55_P2562802	Gm31907	2	-0.334405	-0.64104	0.0145	1.44e-05	0.0369	6.32e-05
A_66_P137877	A930038B10Rik	2	-0.611529	-0.88677	4.94e-06	1.82e-09	3.5e-05	1.82e-08
A_55_P2251974	A930038B10Rik	2	-0.640538	-0.93013	1.82e-06	4.16e-10	1.43e-05	4.72e-09
A_52_P322941	Gm11992	2	-0.441756	-0.78272	0.00021	6.54e-09	0.000947	5.84e-08
A_55_P1974477	Msh3	2	-0.329854	-0.63313	0.000193	7.46e-10	0.00088	8.09e-09
A_55_P2328787	6030451C04Rik	2	-0.757957	-1.12008	3.09e-06	5.63e-10	2.3e-05	6.26e-09
A_55_P2717563	Ctage5	2	-0.321364	-0.66867	0.000397	4.23e-10	0.00166	4.8e-09
A_55_P2494248	Mtbp	2	-0.330144	-0.66797	0.00336	1.32e-07	0.0106	8.95e-07
A_51_P469153	Fam214a	2	-0.641278	-1.27509	5.89e-07	5.41e-15	5.25e-06	1.52e-13
A_55_P2599538	Arhgap29	2	-0.571365	-0.93295	9.67e-06	2.32e-10	6.32e-05	2.77e-09
A_51_P367947	Arhgap29	2	-0.515167	-0.94522	5.91e-05	2.39e-10	0.000314	2.85e-09
A_52_P325443	Arhgap29	2	-0.526117	-0.68562	5.11e-06	2.51e-08	3.6e-05	1.98e-07
A_66_P128378	Zfyve1	2	-0.508298	-0.68209	6.85e-06	1.89e-08	4.68e-05	1.54e-07
A_55_P1996414	5033417F24Rik	2	-0.558652	-0.65799	2.2e-05	1.33e-06	0.000132	7.28e-06
A_52_P883557	Slc30a10	2	-0.763063	-1.16594	4.48e-07	1.34e-11	4.12e-06	2.06e-10
A_65_P09558	AK138033	2	-0.445403	-0.61218	1.57e-06	1.41e-09	1.26e-05	1.44e-08
A_51_P406583	Myo1e	2	-0.595659	-0.82837	1.8e-06	1.26e-09	1.42e-05	1.3e-08
A_30_P01023638	chr8:41934312-41945487_R	2	-0.344196	-0.6116	0.00122	2.06e-07	0.00441	1.34e-06
A_51_P286996	Fxyd1	2	-0.407976	-0.67948	6.29e-07	1.73e-12	5.56e-06	3.11e-11
A_52_P516656	Adipor2	2	-0.691809	-0.65792	1.44e-07	4.06e-07	1.49e-06	2.49e-06
A_55_P2044381	NAP072136-1	2	-0.337452	-0.62053	0.00039	9.12e-09	0.00163	7.91e-08
A_66_P129272	BC018490	2	-0.428416	-0.72493	0.000114	6.35e-09	0.000557	5.68e-08
A_51_P185141	Myo1e	2	-0.460247	-0.70107	0.000744	1.67e-06	0.00286	8.96e-06
A_55_P2841767	Gm34368	2	-0.258488	-0.63664	0.0228	6.32e-07	0.0538	3.7e-06
A_55_P2904840	Skil	2	-0.692984	-0.8228	3.61e-07	8.1e-09	3.39e-06	7.09e-08
A_55_P2806904	Mthfr	2	-0.987474	-1.14969	9.58e-06	6.11e-07	6.27e-05	3.59e-06
A_55_P2430221	Fam35a	2	-0.867776	-0.97007	3.54e-05	5.95e-06	0.000199	2.84e-05
A_55_P2741276	Tsc22d3	2	-1.38303	-1.76136	7.52e-10	7.71e-13	1.3e-08	1.48e-11
A_55_P1989061	Tsc22d3	2	-1.20212	-1.54291	7.53e-08	1.65e-10	8.33e-07	2.04e-09
A_65_P03851	Stx1b	2	-0.919204	-1.00221	1.96e-09	2.05e-10	3.09e-08	2.48e-09
A_52_P1179742	AK040669	2	-0.744955	-0.6106	8.36e-06	0.000158	5.57e-05	0.000551
A_52_P795929	AK081614	2	-0.814358	-0.90922	3.04e-07	2.81e-08	2.9e-06	2.19e-07
A_55_P1956223	Chka	2	-1.16237	-1.26366	5.66e-09	6.91e-10	8.12e-08	7.53e-09
A_55_P2080956	Chka	2	-1.12737	-1.2599	1.32e-09	6.76e-11	2.15e-08	9.05e-10
A_52_P420045	Chka	2	-1.24048	-1.1218	8.87e-08	7.05e-07	9.63e-07	4.1e-06
A_55_P2799533	BC021891	2	-0.527977	-0.78098	4.06e-05	2.68e-08	0.000224	2.1e-07
A_65_P09236	Cbx4	2	-0.65686	-0.81634	2.52e-05	5.58e-07	0.000148	3.32e-06
A_55_P2079064	Ppnr	2	-0.609446	-0.79146	3.28e-06	1.51e-08	2.43e-05	1.25e-07
A_51_P133582	Cbx4	2	-0.748276	-1.30497	4.63e-06	1.08e-11	3.3e-05	1.69e-10
A_55_P2126572	Tmem25	2	-1.01136	-1.37501	4.16e-10	4.78e-14	7.57e-09	1.15e-12
A_55_P2717967	Itch	2	-0.788843	-1.14461	2.69e-11	1.85e-16	6.23e-10	6.82e-15
A_65_P15262	Bcl9l	2	-0.438729	-0.66267	7.28e-07	3.77e-11	6.34e-06	5.32e-10
A_55_P2737622	Tiam2	2	-0.584172	-0.88209	0.0001	7.04e-08	0.000499	5.06e-07
A_55_P2207342	1810059H22Rik	2	-0.457689	-0.64408	0.000329	1.92e-06	0.0014	1.01e-05
A_55_P2621446	Tfdp2	2	-0.503471	-0.76822	1.32e-05	2.22e-09	8.35e-05	2.18e-08
A_55_P2621441	Tfdp2	2	-0.42845	-0.67221	0.000436	3.73e-07	0.0018	2.31e-06
A_55_P2912692	Tef	2	-0.564151	-0.76208	0.000167	1.48e-06	0.000776	8.05e-06
A_55_P2272032	9130001E16Rik	2	-0.732796	-1.00902	1.74e-05	3.86e-08	0.000107	2.94e-07
A_52_P257728	Cnnm4	2	-0.324882	-0.65102	0.00379	2.17e-07	0.0117	1.4e-06
A_65_P00912	Fam46c	2	-0.870541	-1.70706	5.25e-07	7.07e-15	4.74e-06	1.94e-13
A_51_P447976	Fam46c	2	-0.821386	-1.69449	3.54e-07	6.51e-16	3.33e-06	2.17e-14
A_52_P27496	Bahcc1	2	-0.347366	-0.60365	0.000665	9.66e-08	0.0026	6.75e-07
A_51_P480020	4931408D14Rik	2	-1.36015	-2.0222	1.25e-05	3.88e-09	7.96e-05	3.63e-08
A_55_P2495922	Slc38a6	2	-0.477389	-0.70616	6.7e-06	1.73e-09	4.58e-05	1.74e-08
A_51_P340805	Zkscan4	2	-0.512536	-0.77447	1.04e-05	1.97e-09	6.78e-05	1.96e-08
A_55_P2714404	Abat	2	-0.494413	-0.60856	0.00519	0.000755	0.0154	0.00224
A_55_P2073248	Slc25a34	2	-0.644632	-1.04114	0.00583	2.73e-05	0.017	0.000113
A_51_P294891	Ppargc1b	2	-0.498237	-0.77702	0.00498	3.42e-05	0.0148	0.000138
A_65_P02810	Ppargc1b	2	-0.342551	-0.73018	0.037	3.71e-05	0.0807	0.000148
A_55_P2332731	D130062J21Rik	2	-0.692595	-1.65244	0.00227	9.54e-10	0.00754	1.01e-08
A_51_P224164	Slc26a4	2	-0.278958	-1.12446	0.058	6.56e-10	0.117	7.17e-09
A_55_P2728603	Atxn7l1	2	-0.432672	-0.86023	0.000581	3.2e-09	0.00231	3.04e-08
A_55_P1966664	Cdc14b	2	-0.399026	-0.70222	0.00394	2.93e-06	0.0121	1.49e-05
A_55_P2097508	Mcc	2	-0.784826	-1.28607	2.03e-05	7.17e-10	0.000123	7.8e-09
A_51_P175758	Atg101	2	-0.268238	-0.71931	0.00274	7.33e-11	0.00888	9.72e-10
A_51_P403578	Gm15411	2	-0.618231	-1.04846	1.74e-05	2.23e-10	0.000107	2.69e-09
A_55_P2255449	AK033778	2	-1.29186	-1.74909	1.32e-07	7.72e-11	1.37e-06	1.02e-09
A_55_P2072666	Cyp2d37-ps	2	-0.408322	-0.79083	0.000507	4.52e-09	0.00205	4.17e-08
A_51_P105837	Cited2	2	-0.580803	-0.81613	1.81e-05	2.59e-08	0.000111	2.04e-07
A_66_P129622	Phldb3	2	-0.49085	-0.89911	0.000499	1.66e-08	0.00202	1.37e-07
A_55_P1989312	Prkd3	2	-0.303819	-0.60198	0.00111	1.5e-08	0.00406	1.25e-07
A_52_P494686	Kansl1l	2	-0.353384	-0.6637	0.00288	4.24e-07	0.00924	2.59e-06
A_55_P2870988	Kansl1l	2	-0.49424	-0.9236	0.00025	2.5e-09	0.00111	2.42e-08
A_51_P279038	Ppargc1a	2	-0.563477	-1.24165	0.0136	1.04e-06	0.035	5.86e-06
A_55_P2745394	Ppargc1a	2	-0.489263	-1.05124	0.0204	5.48e-06	0.049	2.63e-05
A_55_P2716672	Tfdp2	2	-0.489676	-1.04211	0.0114	1.22e-06	0.0302	6.73e-06
A_52_P577729	Rnf169	2	-0.419179	-0.61961	0.00151	9.49e-06	0.00529	4.34e-05
A_55_P2729808	Chst15	2	-0.560797	-0.94297	6.55e-05	2.76e-09	0.000343	2.65e-08
A_55_P2719156	4932438A13Rik	2	-0.398194	-0.65496	0.000164	2.38e-08	0.000763	1.9e-07
A_55_P2124153	Rusc2	2	-0.617653	-1.13492	2.21e-05	3.71e-11	0.000133	5.25e-10
A_66_P134585	Rusc2	2	-0.462665	-0.95388	0.00158	1.35e-08	0.00551	1.13e-07
A_55_P2139753	Jade2	2	-0.85549	-1.2403	2.08e-05	1.53e-08	0.000125	1.27e-07
A_55_P2213348	5330421C15Rik	2	-0.338271	-0.85618	0.0392	2.7e-06	0.0848	1.38e-05
A_51_P210560	Pptc7	2	-0.38739	-0.63341	0.00384	9.88e-06	0.0119	4.5e-05
A_55_P2793729	Klf15	2	-0.561468	-0.85698	0.000118	7.23e-08	0.000573	5.18e-07
A_66_P137704	Tbc1d8	2	-0.365046	-0.72023	0.00803	1.94e-06	0.0223	1.02e-05
A_65_P08314	Foxo3	2	-0.386354	-0.77957	0.00218	4.86e-08	0.0073	3.62e-07
A_52_P88695	Dgka	2	-0.586186	-0.70625	3.16e-08	3.17e-10	3.86e-07	3.68e-09
A_66_P124614	Tlcd2	2	-0.531533	-0.79018	6.06e-05	4.47e-08	0.00032	3.36e-07
A_51_P328622	Tlcd2	2	-0.565591	-0.841	0.0014	7.55e-06	0.00495	3.52e-05
A_55_P2723524	Tlcd2	2	-0.747445	-0.97949	7.59e-06	3.74e-08	5.11e-05	2.86e-07
A_51_P173107	1810046K07Rik	2	-0.927698	-1.61576	0.000822	1.4e-07	0.00311	9.46e-07
A_55_P2167984	Mmd	2	-0.456441	-0.65347	0.000617	3.78e-06	0.00243	1.88e-05
A_55_P2093595	Mmd	2	-0.38742	-0.65218	0.00145	8.61e-07	0.00512	4.93e-06
A_30_P01028995	chr18:38776580-38841080_F	2	-0.401273	-0.71335	0.000724	6.99e-08	0.0028	5.02e-07
A_30_P01033549	chr14:56348028-56348470_R	2	-0.498432	-0.83817	4.11e-05	1.22e-09	0.000227	1.26e-08
A_55_P2719759	Fchsd2	2	-0.301621	-0.72367	0.00903	5.08e-08	0.0246	3.77e-07
A_52_P543079	Dhtkd1	2	-0.742791	-1.29129	1.35e-06	1.56e-12	1.1e-05	2.83e-11
A_52_P121486	Kcnn2	2	-0.543585	-0.94196	2.41e-05	2.18e-10	0.000143	2.63e-09
A_52_P290152	Firre	2	-0.332369	-0.58914	0.000129	2.57e-09	0.000621	2.48e-08
A_51_P151362	Zfp444	2	-0.387896	-0.69407	1.67e-06	9.19e-13	1.33e-05	1.74e-11
A_55_P2095820	Kalrn	2	-0.54505	-0.94934	1.15e-05	5.23e-11	7.36e-05	7.18e-10
A_55_P2047188	Fgf1	2	-0.744917	-1.03989	8.5e-09	9.1e-13	1.17e-07	1.72e-11
A_51_P184197	Smarcd2	2	-0.524984	-0.73372	2.55e-08	3.64e-12	3.18e-07	6.14e-11
A_55_P2733832	A930007I19Rik	2	-0.402657	-0.64661	5.16e-06	1.33e-10	3.64e-05	1.68e-09
A_52_P13109	Aldh2	2	-0.520325	-0.88872	4.7e-07	5.07e-13	4.29e-06	1.01e-11
A_55_P2728202	Fgf1	2	-0.546885	-0.99644	2.51e-05	5.93e-11	0.000148	8.03e-10
A_55_P2159585	Pm20d1	2	-0.316822	-0.61538	8.39e-05	1e-10	0.000426	1.29e-09
A_55_P2820210	Ei24	2	-0.290005	-0.58795	0.00278	7.86e-08	0.00896	5.58e-07
A_51_P187507	Acad10	2	-0.332631	-0.7843	0.000192	2.26e-12	0.000876	3.98e-11
A_55_P2503051	Cdo1	2	-0.827813	-1.47627	2.08e-07	3.6e-14	2.07e-06	8.82e-13
A_51_P489452	Cdo1	2	-0.82855	-1.46192	1.42e-07	2.82e-14	1.47e-06	7.04e-13
A_66_P102251	Hacl1	2	-0.39997	-1.11041	0.00231	1.59e-11	0.00765	2.41e-10
A_66_P128918	Hacl1	2	-0.480597	-0.98165	2.42e-05	1.98e-12	0.000143	3.52e-11
A_51_P167551	Fam214a	2	-0.51239	-1.36392	0.000781	2.18e-12	0.00298	3.84e-11
A_55_P2907122	Fam214a	2	-0.626865	-1.54366	9.76e-05	1.19e-13	0.000488	2.67e-12
A_52_P546660	1700029I15Rik	2	-0.497611	-0.88989	1.87e-05	5.86e-11	0.000114	7.94e-10
A_51_P262757	Plin5	2	-0.539889	-1.10739	0.00221	3.45e-08	0.00737	2.66e-07
A_55_P2104259	Plin5	2	-0.607364	-1.07868	0.00052	3.66e-08	0.0021	2.81e-07
A_51_P367395	Tango2	2	-0.214348	-0.60713	0.0601	2.02e-06	0.12	1.06e-05
A_51_P495780	Plin4	2	-0.892549	-1.29839	0.0022	2.32e-05	0.00736	9.76e-05
A_66_P134002	Cdip1	2	-0.413214	-0.969	0.0181	7.59e-07	0.0443	4.38e-06
A_51_P415855	Il6ra	2	-0.783957	-0.99251	8.85e-07	5.15e-09	7.57e-06	4.7e-08
A_55_P2602690	Kcnn2	2	-0.443155	-0.64715	7.48e-05	9.2e-08	0.000386	6.46e-07
A_52_P656418	Met	2	-0.510059	-0.73392	4.82e-07	8.18e-11	4.4e-06	1.07e-09
A_52_P61691	Cd59b	2	-0.790312	-1.20896	3.94e-08	4.15e-13	4.71e-07	8.4e-12
A_51_P400016	Kalrn	2	-0.57706	-1.06859	2.99e-05	5.2e-11	0.000173	7.14e-10
A_66_P106735	Ptk6	2	-1.07736	-1.763	1.82e-07	4.54e-13	1.84e-06	9.14e-12
A_55_P2019690	Slc43a1	2	-0.852531	-1.47964	9.86e-06	4.46e-11	6.44e-05	6.2e-10
A_51_P100034	Mif4gd	2	-0.249266	-0.69259	0.00777	8.99e-10	0.0217	9.58e-09
A_51_P376347	Hebp1	2	-0.287347	-0.62792	5.6e-05	1.42e-12	0.000299	2.6e-11
A_51_P215438	Prodh	2	-0.766363	-1.55763	1.33e-07	2.14e-16	1.39e-06	7.77e-15
A_51_P215922	Casp6	2	-0.308242	-0.61333	0.000496	2.21e-09	0.00201	2.17e-08
A_55_P2729120	Nat6	2	-0.325763	-1.00764	0.00553	1.38e-11	0.0162	2.12e-10
A_55_P2738027	Extl1	2	-0.593112	-1.30512	0.00957	3.8e-07	0.0258	2.34e-06
A_51_P346893	Extl1	2	-0.677327	-1.62196	0.0126	1.53e-07	0.0327	1.02e-06
A_51_P181312	Dcxr	2	-0.301133	-0.60685	0.0192	1.34e-05	0.0466	5.94e-05
A_55_P2077628	Dcxr	2	-0.371186	-0.74212	0.00811	1.55e-06	0.0225	8.4e-06
A_51_P288341	Hpd	2	-0.335123	-0.74451	0.00693	1.23e-07	0.0196	8.39e-07
A_52_P1092823	Irx1	2	-0.133356	-0.67165	0.534	0.00284	0.656	0.00728
A_51_P513992	Spag4	2	-0.30962	-0.59042	0.0109	7.61e-06	0.0289	3.54e-05
A_52_P316474	St3gal4	2	-0.34797	-0.62427	0.00238	6.93e-07	0.00786	4.04e-06
A_51_P112308	1810011O10Rik	2	-0.600355	-1.21748	0.00542	4.2e-07	0.016	2.57e-06
A_52_P265584	1810011O10Rik	2	-0.594262	-1.09486	0.00434	1.57e-06	0.0132	8.47e-06
A_51_P465211	Wfdc2	2	-0.481454	-0.6012	0.00984	0.00157	0.0265	0.00429
A_51_P452533	Ildr2	2	-0.67908	-1.82982	0.000343	1.57e-13	0.00146	3.43e-12
A_52_P635278	Ece1	2	-0.282034	-0.6296	5.45e-05	6.96e-13	0.000291	1.35e-11
A_51_P467110	Dpp4	2	-0.203858	-0.59618	0.00766	2.21e-10	0.0214	2.66e-09
A_66_P139785	Ppap2b	2	-0.407004	-0.8804	0.000362	1.2e-10	0.00153	1.53e-09
A_52_P228667	A930004D18Rik	2	-0.701494	-1.12307	3.38e-07	2.23e-12	3.2e-06	3.93e-11
A_55_P2344598	E330037I15Rik	2	-0.546362	-1.20441	3.93e-06	5.15e-15	2.86e-05	1.46e-13
A_55_P1961466	Dct	2	-1.55899	-3.04025	0.000183	4.39e-10	0.000839	4.96e-09
A_51_P408989	L3hypdh	2	-0.325609	-0.86052	0.00137	1.34e-11	0.00486	2.06e-10
A_55_P2018929	Spns2	2	-0.247952	-0.7122	0.00759	3.47e-10	0.0213	4e-09
A_55_P2010992	Gm10509	2	-0.391828	-0.71758	1.91e-05	3.12e-11	0.000116	4.48e-10
A_52_P207314	Htra4	2	-0.373732	-1.212	0.0126	9.44e-11	0.0328	1.22e-09
A_66_P111617	Gm26588	2	-0.659079	-1.35527	0.00011	3.56e-11	0.000543	5.05e-10
A_52_P538673	Fgf1	2	-0.309663	-0.666	0.0152	2.25e-06	0.0383	1.17e-05
A_52_P481493	Fkbp5	2	-0.480451	-1.19443	0.213	0.00301	0.331	0.00765
A_55_P1952379	Fkbp5	2	-0.314676	-0.98498	0.263	0.000934	0.39	0.00271
A_66_P126711	Dhdh	2	-0.384711	-0.63815	1.49e-05	3.11e-10	9.32e-05	3.62e-09
A_55_P2051885	Bco2	2	-0.460222	-0.78355	0.000145	8.52e-09	0.000687	7.43e-08
A_55_P1952628	Dpys	2	-0.398945	-0.76379	0.00843	3.77e-06	0.0233	1.88e-05
A_51_P379171	LOC102637942	2	-0.599633	-1.03505	6.1e-06	2.31e-11	4.22e-05	3.39e-10
A_52_P392229	Gm17634	2	-0.68492	-1.16811	1.7e-05	1.83e-10	0.000105	2.24e-09
A_51_P193536	Ccs	2	-0.378397	-0.6657	4.11e-06	6.85e-12	2.97e-05	1.1e-10
A_66_P136517	Ggnbp1	2	-0.482749	-0.7559	2.88e-07	3.42e-12	2.77e-06	5.81e-11
A_55_P2035539	D3Ertd751e	2	-0.447147	-0.6663	3.97e-07	2.32e-11	3.69e-06	3.41e-10
A_66_P132890	B930049P21Rik	2	-0.476977	-0.68976	2.6e-08	1.33e-12	3.23e-07	2.44e-11
A_55_P2486659	Ggnbp1	2	-0.513003	-0.70697	3.36e-06	3.76e-09	2.48e-05	3.52e-08
A_55_P2770047	BB043674	2	-0.423197	-0.74858	3.13e-05	1.99e-10	0.000179	2.42e-09
A_55_P2459006	Hykk	2	-0.603725	-0.75474	2.19e-05	4.14e-07	0.000131	2.54e-06
A_66_P107745	1110020A21Rik	2	-0.461856	-0.71917	0.000301	2.29e-07	0.0013	1.48e-06
A_51_P436447	Zfp871	2	-0.36053	-0.63982	0.00595	6.22e-06	0.0172	2.95e-05
A_52_P247462	Hykk	2	-0.540942	-0.80181	0.000127	1.54e-07	0.000611	1.03e-06
A_51_P489153	Crot	2	-0.504181	-0.8602	0.00272	2.37e-06	0.00882	1.22e-05
A_55_P2106666	Adcy9	2	-0.284325	-0.63663	0.00931	2.46e-07	0.0253	1.58e-06
A_55_P2129309	Gm38485	2	-0.329708	-1.31734	0.0446	1.66e-10	0.0943	2.06e-09
A_52_P223508	Firre	2	-0.204962	-0.59723	0.0313	6.53e-08	0.0703	4.73e-07
A_51_P422369	Odf3b	2	-0.416489	-1.10482	0.0428	1.62e-06	0.0913	8.7e-06
A_55_P2011802	Pdk2	2	-0.216435	-0.60029	0.0319	2.02e-07	0.0713	1.31e-06
A_52_P371237	Nrp1	2	-0.373504	-0.91562	0.0208	5.08e-07	0.0499	3.04e-06
A_51_P395856	Slc22a7	2	-0.98637	-2.15941	0.00381	3.23e-08	0.0118	2.49e-07
A_51_P387239	Iigp1	2	-0.165905	-0.59545	0.138	2.35e-06	0.236	1.21e-05
A_52_P644613	Sult1b1	2	-0.120925	-0.77825	0.467	2.4e-05	0.597	0.0001
A_55_P2736710	Iqsec2	2	-0.355236	-0.70254	0.00918	2.61e-06	0.025	1.34e-05
A_51_P397934	Grin3b	2	-1.05513	-1.40457	0.000215	2.81e-06	0.000968	1.43e-05
A_55_P2795689	Slc22a3	2	-0.431508	-0.85785	0.0281	4.66e-05	0.0641	0.000182
A_55_P2212498	C030005K06Rik	2	-0.334403	-0.73337	0.00161	3.18e-09	0.00559	3.02e-08
A_51_P475138	Duox1	2	-0.410925	-0.98067	0.00273	1.6e-09	0.00884	1.62e-08
A_55_P2510252	Gm16291	2	-0.231442	-0.63158	0.0765	1.13e-05	0.146	5.07e-05
A_52_P771436	AK052900	2	-0.064495	-0.75379	0.674	1.11e-05	0.774	5e-05
A_55_P2091473	Bnip3	2	-0.412596	-0.91945	0.00329	1.44e-08	0.0104	1.2e-07
A_51_P428134	Lrig3	2	-0.330328	-0.67435	0.00271	6.34e-08	0.00878	4.61e-07
A_52_P257705	Fam161a	2	-0.33733	-0.76317	0.00185	2.11e-09	0.00631	2.07e-08
A_55_P2155312	Dock3	2	-0.226628	-0.7939	0.0474	6.87e-09	0.0992	6.12e-08
A_55_P2170054	Gm7854	2	-0.399649	-0.92753	0.0017	8.82e-10	0.00588	9.41e-09
A_55_P2720356	Atp2c1	2	-0.206671	-0.63482	0.0342	2.97e-08	0.0757	2.31e-07
A_66_P123304	Ceacam1	2	-0.713622	-0.88607	2.59e-09	7.15e-12	4.01e-08	1.15e-10
A_65_P10811	AK137672	2	-0.530713	-0.77107	6.47e-06	2.58e-09	4.45e-05	2.49e-08
A_55_P2020395	March2	2	-0.539598	-0.6778	3.46e-07	1.93e-09	3.26e-06	1.92e-08
A_52_P457100	Marc2	2	-0.536699	-0.88202	0.00068	3.26e-07	0.00265	2.04e-06
A_66_P117353	Amdhd1	2	-0.447888	-0.64984	0.000305	9.58e-07	0.00131	5.42e-06
A_52_P255250	Rnf103	2	-0.823422	-1.39598	1.24e-06	2.92e-12	1.02e-05	5.01e-11
A_52_P449768	Paics	2	-0.537437	-1.04616	1.67e-06	6.51e-14	1.33e-05	1.53e-12
A_52_P557240	Ugt3a2	2	-0.59592	-1.41294	1.56e-05	7.06e-15	9.7e-05	1.94e-13
A_55_P2109033	Hmgcs2	2	-0.750122	-1.25384	0.00017	1.76e-08	0.000789	1.44e-07
A_55_P2724789	Arhgap5	2	-0.355657	-0.75964	0.000979	1.79e-09	0.00364	1.79e-08
A_52_P260864	Arhgap5	2	-0.346528	-0.66426	0.000106	2.31e-10	0.000526	2.76e-09
A_52_P200207	Rmnd5a	2	-0.515688	-0.86329	9.55e-08	8.5e-14	1.03e-06	1.97e-12
A_55_P2136154	Heca	2	-0.410406	-0.72455	0.000297	1.39e-08	0.00128	1.16e-07
A_55_P2463930	Zmym5	2	-0.531205	-0.71797	2.48e-07	1.86e-10	2.42e-06	2.27e-09
A_52_P541270	Crebl2	2	-0.504924	-0.851	5.26e-08	2.84e-14	6.08e-07	7.07e-13
A_52_P663303	Wdr60	2	-0.601549	-0.7557	1.98e-07	9.62e-10	1.98e-06	1.02e-08
A_55_P2052166	Akap13	2	-0.412062	-0.66117	0.00133	1.81e-06	0.00476	9.6e-06
A_66_P134349	Ceacam1	2	-0.662	-0.98003	1.88e-08	4.19e-13	2.41e-07	8.48e-12
A_52_P91346	Mier1	2	-0.43571	-0.68818	2.03e-05	1.84e-09	0.000123	1.83e-08
A_55_P2732056	Oxr1	2	-0.571917	-0.74861	1.22e-06	3.44e-09	1.01e-05	3.24e-08
A_55_P2880103	Cry1	2	-0.610649	-0.95689	3.47e-06	1.4e-10	2.55e-05	1.76e-09
A_55_P2131473	Rmnd5a	2	-0.353826	-0.81313	0.000476	4.32e-11	0.00194	6.02e-10
A_55_P2717439	Plcb4	2	-0.314413	-0.6225	0.00832	1.99e-06	0.023	1.05e-05
A_55_P2598128	Mtus1	2	-0.523774	-0.76854	8.87e-07	1.12e-10	7.58e-06	1.44e-09
A_52_P580792	Kansl1	2	-0.488092	-0.64762	2.94e-08	2e-11	3.62e-07	2.97e-10
A_55_P2156588	Ifnk	2	-0.501753	-0.89258	0.000198	5.33e-09	0.000901	4.84e-08
A_55_P2506540	Foxo3	2	-0.302076	-0.71866	0.00074	4.97e-11	0.00285	6.85e-10
A_52_P465986	Efcab2	2	-0.466549	-0.69024	0.00146	9.07e-06	0.00514	4.17e-05
A_55_P2386236	Ceacam2	2	-0.578436	-0.93195	0.0021	3.94e-06	0.00705	1.96e-05
A_51_P452898	Iqgap2	2	-0.273505	-0.7736	0.0703	4.21e-06	0.137	2.08e-05
A_30_P01027946	chr17:84350367-84351803_R	2	-0.33376	-0.68816	0.00533	2.86e-07	0.0157	1.81e-06
A_55_P2157902	Igsf10	2	-0.181082	-0.61167	0.05	2.14e-08	0.104	1.73e-07
A_52_P48762	Lin7a	2	-0.234532	-0.61065	0.0316	6.98e-07	0.0708	4.06e-06
A_66_P130139	Cpeb4	2	-0.313165	-0.64598	0.0108	1.84e-06	0.0286	9.73e-06
A_52_P299832	Plxnc1	2	-0.484131	-1.04727	0.00135	2.89e-09	0.00482	2.76e-08
A_52_P69656	Hnf4a	2	-0.423081	-0.58601	5.22e-05	1.66e-07	0.00028	1.1e-06
A_52_P176160	Ahcy	2	-0.16599	-0.61736	0.18	7.81e-06	0.291	3.63e-05
A_55_P2744940	Erbb2ip	2	-0.422309	-0.77631	0.000643	2.58e-08	0.00253	2.04e-07
A_55_P2615536	Cobll1	2	-0.361017	-0.61346	0.00349	4.23e-06	0.0109	2.09e-05
A_55_P2935840	Hectd1	2	-0.413882	-0.65668	8.14e-05	1.63e-08	0.000415	1.35e-07
A_52_P684647	Ptk2b	2	-0.585541	-1.04974	6e-05	4.57e-10	0.000318	5.15e-09
A_55_P2076984	Farp1	2	-0.430608	-0.73946	0.000146	6.98e-09	0.000688	6.2e-08
A_55_P2616712	Sik2	2	-0.484351	-0.7902	2.45e-05	1.1e-09	0.000145	1.15e-08
A_55_P2830865	Met	2	-0.710739	-0.99889	1.69e-06	8.81e-10	1.34e-05	9.4e-09
A_66_P108810	Reln	2	-0.723488	-1.05216	1.43e-06	2.82e-10	1.16e-05	3.31e-09
A_51_P398971	Igfbp4	2	-0.524332	-0.92089	1.13e-08	7.52e-16	1.51e-07	2.48e-14
A_52_P676406	Cdc37l1	2	-0.445971	-0.81209	1.32e-07	8.89e-15	1.37e-06	2.4e-13
A_55_P2076797	Ddx5	2	-0.266066	-0.61125	0.00398	1.19e-08	0.0122	1.01e-07
A_52_P667913	Pcdhga9	2	-0.697093	-0.82092	0.00143	0.000234	0.00506	0.000783
A_52_P418014	Akt1	2	-0.555989	-1.00766	0.00604	4.49e-06	0.0175	2.2e-05
A_66_P104739	Slc25a21	2	-0.145284	-1.03516	0.37	7.24e-08	0.503	5.18e-07
A_55_P1954486	Mapt	2	-0.228956	-0.86918	0.0311	8.83e-11	0.07	1.15e-09
A_52_P119830	Slc35e2	2	-0.199626	-0.65126	0.1	1.93e-06	0.183	1.02e-05
A_55_P2063256	Lgals4	2	-0.279848	-0.6136	0.0371	2.45e-05	0.0809	0.000102
A_55_P2279957	5730414N17Rik	2	-0.133484	-0.66844	0.434	0.000271	0.566	0.000896
A_66_P110694	C730014E05Rik	2	0.125071	-0.6546	0.293	1.43e-06	0.422	7.78e-06
A_55_P2743279	BC098222	2	-0.085928	-1.1829	0.571	6.34e-10	0.689	6.97e-09
A_55_P2731776	LOC105246088	2	-0.026623	-0.94206	0.842	8.69e-09	0.897	7.56e-08
A_66_P111299	Nxpe2	2	-0.143934	-1.0534	0.298	1.03e-09	0.428	1.08e-08
A_51_P120137	Rmdn2	2	-0.319312	-1.02535	0.00391	1.27e-12	0.0121	2.35e-11
A_66_P106678	Rmdn2	2	-0.257348	-0.93183	0.0191	2.76e-11	0.0463	3.99e-10
A_52_P243516	Rmdn2	2	-0.213281	-0.89837	0.0674	5.46e-10	0.132	6.09e-09
A_51_P400366	Rhbg	2	-0.316917	-1.2748	0.0825	6.82e-09	0.156	6.08e-08
A_55_P2908676	C2cd2	2	-0.357394	-0.89264	0.00211	2.31e-10	0.00707	2.76e-09
A_55_P1978696	Abcb4	2	-0.094515	-0.72741	0.442	3.61e-07	0.574	2.24e-06
A_52_P87955	Kat2b	2	-0.154288	-0.62046	0.138	2.56e-07	0.235	1.63e-06
A_52_P223194	Abcb4	2	0.008408	-0.59226	0.946	1.84e-05	0.967	7.92e-05
A_30_P01026302	chr7:16584852-16657252_R	2	-0.242546	-0.62609	0.249	0.00427	0.374	0.0104
A_52_P875556	AK083287	2	-0.246698	-1.18038	0.339	3.28e-05	0.471	0.000133
A_66_P135394	AK195524	2	-0.057441	-0.94004	0.761	9.6e-06	0.84	4.39e-05
A_55_P2627920	Kynu	2	-0.50164	-0.71234	0.00569	0.00016	0.0166	0.000556
A_55_P2720675	Gtf2e1	2	-0.675171	-0.74274	0.00106	0.000369	0.00389	0.00118
A_65_P09913	CB846113	2	-0.632773	-0.80743	0.00155	9.1e-05	0.00541	0.000335
A_55_P2214003	4932439E07Rik	2	-0.744187	-0.99252	0.000175	2.01e-06	0.000806	1.05e-05
A_55_P2717932	Coq10b	2	-0.710279	-0.90488	1.16e-05	1.22e-07	7.45e-05	8.37e-07
A_65_P09602	AK044417	2	-0.760717	-1.25806	0.000176	2.4e-08	0.000812	1.91e-07
A_55_P2728212	Slc38a2	2	-0.945128	-1.28667	6.92e-07	5.96e-10	6.06e-06	6.57e-09
A_52_P135873	TC1574886	2	-0.909497	-1.19709	6.29e-07	1.26e-09	5.56e-06	1.3e-08
A_66_P109224	BC089523	2	-0.808981	-1.0239	3.2e-08	8.42e-11	3.9e-07	1.1e-09
A_55_P2720760	Aen	2	-0.655843	-0.89083	2.17e-07	1.36e-10	2.14e-06	1.71e-09
A_55_P2214700	LOC552907	2	-0.431309	-0.66368	0.000169	1.1e-07	0.000783	7.6e-07
A_52_P375312	Amica1	2	-0.510273	-0.87961	0.00138	4.92e-07	0.00491	2.96e-06
A_55_P1961541	A930028N01Rik	2	-0.472957	-0.70301	0.00409	4.87e-05	0.0125	0.00019
A_52_P445755	AK034915	2	-0.408538	-0.96694	0.0166	4.72e-07	0.0411	2.85e-06
A_55_P2045050	Zfp953	2	-0.20442	-0.58809	0.0198	1.31e-08	0.0479	1.1e-07
A_66_P123834	Wsb1	2	-0.354483	-0.99351	0.19	0.000541	0.303	0.00167
A_52_P355934	Myo1b	2	-0.337683	-0.92809	0.0163	1.78e-08	0.0406	1.46e-07
A_55_P2727394	Myo1e	2	-0.654225	-1.05424	9.09e-05	1.37e-08	0.000458	1.15e-07
A_51_P173692	Lingo4	2	-0.555545	-1.38609	0.0144	9.99e-08	0.0367	6.96e-07
A_52_P348922	C2cd2	2	-0.433742	-0.97206	0.00132	1.1e-09	0.00471	1.15e-08
A_55_P2717852	Asl	2	-0.893368	-1.86214	7.66e-06	1.15e-13	5.16e-05	2.59e-12
A_55_P2803886	9530014B07Rik	2	-0.680972	-1.02073	0.000199	2.52e-07	0.000903	1.61e-06
A_51_P295192	Nfkbia	2	-0.569069	-0.73397	7.87e-07	2.8e-09	6.8e-06	2.68e-08
A_52_P1173329	BQ944386	2	-1.42785	-2.68941	5.11e-06	1.29e-12	3.61e-05	2.38e-11
A_55_P2717543	ENSMUST00000172442	2	-0.730858	-1.11049	5.19e-05	2.13e-08	0.000279	1.72e-07
A_55_P2714937	Paics	2	-1.36761	-2.22954	1.17e-06	8.5e-12	9.68e-06	1.35e-10
A_52_P290544	Ccnl1	2	-0.778754	-1.19596	6.31e-05	2.28e-08	0.000332	1.82e-07
A_55_P2211164	5330406M23Rik	2	-1.10565	-2.18005	4.14e-05	1.62e-11	0.000228	2.45e-10
A_51_P383530	Mpzl3	2	-0.423788	-0.60511	0.000776	5.71e-06	0.00297	2.73e-05
A_30_P01025615	chr1:161992257-161992963_F	2	-0.754935	-1.03085	3.35e-06	4.69e-09	2.47e-05	4.31e-08
A_52_P37702	Slc16a10	2	-0.784927	-1.56232	0.00344	1.97e-07	0.0108	1.29e-06
A_55_P2324712	Dmrt1	2	-0.544205	-1.11227	0.000164	9.8e-11	0.000764	1.27e-09
A_30_P01027831	chr12:89448550-89461843_R	2	-0.409784	-0.75648	0.00422	1.42e-06	0.0128	7.73e-06
A_66_P121676	Ccnl1	2	-0.468643	-0.97323	0.00643	4.06e-07	0.0185	2.49e-06
A_51_P351481	Ccnl1	2	-0.505304	-0.86599	0.00177	9.05e-07	0.00608	5.15e-06
A_52_P590474	Ccnl1	2	-0.477053	-0.85831	0.00263	8.14e-07	0.00857	4.68e-06
A_51_P383774	Gngt1	2	-0.732685	-0.88624	0.000403	3.21e-05	0.00168	0.00013
A_55_P2102936	Pnrc1	2	-0.386507	-0.7512	0.0211	3.03e-05	0.0504	0.000124
A_55_P2731911	Inpp4a	2	-0.447211	-0.66247	0.000127	1.57e-07	0.000613	1.05e-06
A_55_P2723746	Rnu2-10	2	-0.385601	-0.82779	0.00089	1.25e-09	0.00334	1.29e-08
A_55_P2723769	Rnu1a1	2	-0.321599	-0.68049	3.22e-05	1.2e-12	0.000184	2.22e-11
A_55_P2103626	Slc27a4	2	-0.350771	-0.68828	0.0197	2.2e-05	0.0477	9.29e-05
A_55_P2719739	Ccdc77	2	-0.467284	-0.79656	0.0016	8.16e-07	0.00556	4.69e-06
A_55_P2805396	Mr1	2	-0.311659	-0.6778	0.0233	6.66e-06	0.0549	3.14e-05
A_55_P2760935	Cyfip1	2	-0.299023	-0.6262	0.00418	1.1e-07	0.0128	7.59e-07
A_55_P2714459	Rwdd3	2	-0.351817	-0.6054	0.0536	0.00139	0.11	0.00383
A_55_P2719224	Slco1b2	2	-0.345887	-0.95667	0.082	1.23e-05	0.155	5.51e-05
A_55_P2716002	Slc4a4	2	-0.127158	-0.69433	0.436	9.63e-05	0.569	0.000352
A_52_P237357	Fn1	2	-0.255175	-0.79617	0.261	0.00093	0.388	0.0027
A_55_P2853032	Cp	2	-0.256545	-0.65701	0.12	0.000196	0.211	0.000671
A_52_P423810	Mt1	2	-1.35755	-2.72941	0.0767	0.000702	0.147	0.0021
A_51_P239654	Nr4a1	2	-1.52645	-2.78356	0.0114	1.77e-05	0.0302	7.64e-05
A_30_P01032803	chr3:131128972-131163308_R	2	-0.69485	-1.0082	0.00026	7.44e-07	0.00114	4.31e-06
A_66_P118213	Nr4a2	2	-0.94103	-1.23707	0.0187	0.00247	0.0455	0.00643
A_52_P494622	Nr4a2	2	-1.05421	-1.32184	0.0111	0.00179	0.0294	0.00481
A_66_P132423	Nr4a3	2	-0.444571	-1.01888	0.113	0.000588	0.202	0.00179
A_55_P2418311	AU021884	2	-0.318183	-1.54799	0.385	0.000102	0.518	0.000371
A_55_P2604228	Hgd	2	-0.327207	-1.00505	0.107	7.94e-06	0.192	3.69e-05
A_55_P1989813	Gcm1	2	-0.657633	-1.30563	0.00133	2.19e-08	0.00477	1.76e-07
A_55_P2077522	ENSMUST00000120777	2	-0.603824	-1.30096	0.00332	3.21e-08	0.0105	2.48e-07
A_55_P2058270	LOC101056056	2	-0.78459	-1.39374	0.00132	2.44e-07	0.00473	1.57e-06
A_51_P464118	5830472F04Rik	2	-0.54964	-0.7618	0.00236	5.34e-05	0.00779	0.000206
A_55_P2719689	Abcc1	2	-0.377241	-0.6019	0.0125	0.000146	0.0325	0.000514
A_65_P07308	Cobll1	2	-0.545979	-0.82672	0.000219	2.4e-07	0.000984	1.54e-06
A_55_P2270412	C230096K16Rik	2	-0.578983	-0.65392	0.00131	0.000349	0.0047	0.00112
A_55_P2348582	LOC105247671	2	-0.739857	-0.71938	1.78e-06	2.97e-06	1.41e-05	1.51e-05
A_55_P2181191	Btg1	2	-0.42417	-1.08446	0.218	0.00256	0.337	0.00663
A_51_P111164	Rnd1	2	-0.783606	-1.23099	0.00191	5.13e-06	0.00649	2.48e-05
A_55_P2054897	Rnd1	2	-0.62553	-1.02511	0.00285	5.3e-06	0.00918	2.56e-05
A_52_P383137	Rnd1	2	-0.438105	-0.88767	0.00689	7.92e-07	0.0196	4.56e-06
A_55_P2111172	Mecom	2	-0.233933	-0.65765	0.141	0.000123	0.24	0.000439
A_66_P113331	AK049433	2	-0.269973	-0.67177	0.049	8.47e-06	0.102	3.91e-05
A_52_P188423	Lrrfip1	2	-0.3988	-0.59928	0.00144	6.67e-06	0.00509	3.14e-05
A_66_P139188	4930515B02Rik	2	-0.16022	-0.59693	0.284	0.000212	0.413	0.000719
A_30_P01021387	chr9:56910620-56919667_F	2	-0.23987	-0.73021	0.169	0.000107	0.276	0.000387
A_55_P2030269	Dnah6	2	-0.342052	-0.7318	0.0635	0.00019	0.126	0.00065
A_55_P1987811	Gm35091	2	-0.239559	-0.66889	0.0605	2.7e-06	0.121	1.38e-05
A_55_P2146655	A_55_P2146655	2	-0.331014	-0.67849	0.0527	0.000185	0.108	0.000634
A_51_P189899	Olfr1134	2	-0.143702	-0.61012	0.275	2.66e-05	0.403	0.00011
A_55_P2060849	LOC101056219	2	-0.592608	-0.63453	0.00322	0.00173	0.0102	0.00468
A_52_P161495	Bcl6	2	-1.4627	-1.59013	0.0306	0.0193	0.069	0.0392
A_51_P408329	AK089570	2	-0.240308	-0.6163	0.232	0.00327	0.354	0.00824
A_66_P132304	Calcoco1	2	-0.266349	-0.63974	0.141	0.000811	0.24	0.00239
A_55_P1973906	Trp53inp1	2	-0.701973	-1.5027	0.0494	8.53e-05	0.103	0.000316
A_65_P04543	AI643350	2	-0.559801	-1.30274	0.0965	0.000276	0.177	0.000909
A_66_P138036	3110009F21Rik	2	-1.50867	-1.62793	0.00547	0.00291	0.0161	0.00743
A_66_P114654	AK040229	2	-0.360876	-0.67992	0.201	0.0185	0.316	0.0377
A_55_P2718343	Elovl5	2	-0.511897	-1.30337	0.168	0.00087	0.274	0.00254
A_55_P2305420	D9Wsu90e	2	-0.803665	-2.12353	0.0818	2.51e-05	0.155	0.000105
A_52_P124352	Ifrd1	2	-0.266712	-0.69214	0.277	0.00647	0.405	0.015
A_30_P01023954	chr16:4871449-4874336_R	2	-0.230085	-0.81879	0.271	0.000261	0.398	0.000865
A_52_P1140098	Gm10914	2	-0.510391	-0.5962	0.00169	0.000318	0.00585	0.00103
A_51_P462385	G6pc	2	0.04458	-0.71326	0.867	0.0101	0.914	0.0222
A_30_P01025122	chr6:31007184-31007725_R	2	0.239473	-1.10673	0.536	0.00607	0.658	0.0142
A_30_P01027893	chr10:96098058-96098623_F	2	-0.200488	-0.71433	0.437	0.00766	0.569	0.0174
A_66_P114768	Bach2	2	-0.107315	-0.69516	0.694	0.0138	0.79	0.0293
A_55_P1970033	Per1	2	-0.642791	-1.09943	0.0343	0.000534	0.0759	0.00165
A_55_P2721174	Myo1b	2	-0.139529	-0.82766	0.513	0.000315	0.639	0.00102
A_55_P2730451	Nedd4l	2	-0.247352	-0.59073	0.0674	5.26e-05	0.132	0.000204
A_55_P2903017	Pdgfc	2	-0.172088	-0.6164	0.286	0.000358	0.415	0.00115
A_55_P2735445	Arntl	2	-0.40517	-0.76044	0.00325	5.68e-07	0.0103	3.37e-06
A_52_P267651	Arntl	2	-0.52697	-0.79429	0.00378	3.45e-05	0.0117	0.000139
A_66_P127371	Arntl	2	-0.433494	-0.8685	0.00549	5.51e-07	0.0161	3.28e-06
A_51_P304683	Clpx	2	-0.42126	-0.79724	0.078	0.00138	0.149	0.00382
A_55_P2576160	Clpx	2	-0.472521	-0.92284	0.0517	0.000318	0.107	0.00103
A_52_P536731	Asap2	2	-0.301456	-0.7046	0.0692	7.84e-05	0.135	0.000292
A_55_P2360266	4833411C07Rik	2	-0.919247	-0.8939	0.00316	0.00401	0.01	0.00987
A_51_P257058	Ip6k2	2	-0.470573	-1.10684	0.184	0.00274	0.295	0.00704
A_65_P10394	Lpin1	2	-0.815251	-1.58207	0.185	0.0122	0.296	0.0263
A_55_P2083481	Lpin1	2	-0.761646	-1.49124	0.224	0.0199	0.345	0.0403
A_55_P2735215	Lpin1	2	-0.296846	-1.0194	0.445	0.0112	0.577	0.0244
A_55_P2883270	Lpin1	2	-0.271844	-0.81748	0.316	0.00385	0.447	0.00953
A_30_P01030033	chr16:7947710-7948066_R	2	-0.339315	-0.63982	0.12	0.0046	0.212	0.0111
A_55_P1962289	AK170517	2	-0.459124	-0.83332	0.0705	0.0016	0.137	0.00435
A_55_P2734697	Abca8b	2	-0.188009	-0.60638	0.382	0.00663	0.515	0.0153
A_55_P2621779	Lpin2	2	-0.444671	-1.09614	0.125	0.000371	0.218	0.00118
A_55_P2072872	Lpin2	2	-0.41908	-1.08671	0.266	0.00546	0.393	0.0129
A_51_P155873	Ppp1r3g	2	-0.622699	-2.67022	0.501	0.00568	0.628	0.0134
A_52_P271894	Bsdc1	2	-0.166545	-0.67957	0.264	3.39e-05	0.391	0.000137
A_66_P104215	Tcp11l2	2	-0.252646	-0.60554	0.274	0.011	0.402	0.024
A_55_P2375121	AI225934	2	-0.374794	-0.82627	0.000241	2.75e-11	0.00107	3.99e-10
A_55_P2025595	Gcnt2	2	-0.58181	-1.18443	0.000367	6.32e-10	0.00155	6.94e-09
A_55_P2176045	Ralgapa2	2	-0.134423	-0.76133	0.197	2.67e-09	0.311	2.56e-08
A_55_P2086677	Snrk	2	-0.24115	-0.62926	0.0667	1.3e-05	0.131	5.78e-05
A_51_P305547	Snai2	2	-0.843757	-1.30405	2.34e-06	1.12e-10	1.8e-05	1.43e-09
A_66_P128267	Gm26777	2	-0.353548	-0.63685	0.000535	2.82e-08	0.00215	2.2e-07
A_51_P478061	Cadm1	2	-0.46952	-0.60466	1.91e-05	1.88e-07	0.000117	1.24e-06
A_55_P2286650	6720462K09Rik	2	-0.410302	-0.58646	0.000781	5.67e-06	0.00298	2.71e-05
A_55_P2632678	Ei24	2	-0.056384	-0.58976	0.646	1.66e-05	0.752	7.22e-05
A_66_P124715	Ppard	2	-0.683837	-1.12675	0.0169	0.00018	0.0419	0.00062
A_55_P2721955	Tanc2	2	-0.348526	-0.59668	0.0585	0.00179	0.118	0.00481
A_30_P01020926	chr3:60292527-60292880_R	2	-0.427972	-1.15814	0.102	4.59e-05	0.185	0.00018
A_55_P2723826	1600029I14Rik	2	-0.125613	-0.66942	0.428	0.000105	0.561	0.000381
A_66_P137465	AK146672	2	-0.402232	-0.84619	9.35e-05	1.31e-11	0.00047	2.01e-10
A_66_P128606	ENSMUST00000090043	2	-0.292086	-0.81827	0.00203	8.19e-12	0.00686	1.3e-10
A_66_P133731	AF303453	2	-0.15456	-0.75442	0.214	1.95e-07	0.332	1.28e-06
A_55_P2009069	Ccrn4l	2	-0.206091	-0.62734	0.0953	5.1e-06	0.175	2.47e-05
A_55_P2113051	Fosb	2	-0.437235	-1.40293	0.437	0.0156	0.569	0.0326
A_55_P2910184	Fos	2	-0.928958	-2.22525	0.0915	0.000158	0.17	0.00055
A_51_P252859	Cyr61	2	-0.504373	-0.75415	0.0841	0.0113	0.158	0.0247
A_51_P481325	Ier2	2	-0.260931	-1.46114	0.428	5.25e-05	0.561	0.000203
A_55_P2797255	Zfp36	2	-0.325268	-1.26287	0.137	5.02e-07	0.235	3.01e-06
A_55_P2909355	Btg2	2	-0.904893	-1.78757	0.0162	1.16e-05	0.0403	5.23e-05
A_52_P31543	Btg2	2	-0.965244	-1.76509	0.0174	4.59e-05	0.0428	0.00018
A_51_P367866	Egr1	2	0.104613	-1.67253	0.839	0.00212	0.895	0.00562
A_52_P68702	Frmd4b	2	-0.277165	-0.65624	0.137	0.000829	0.234	0.00244
A_55_P2590813	Pdk1	2	-0.210472	-0.836	0.3	0.00014	0.43	0.000495
A_51_P367673	Adamts6	2	-0.376789	-0.60003	0.0178	0.000305	0.0437	0.000993
A_66_P122074	Arrdc4	2	0.0656	-1.21554	0.77	2.11e-06	0.846	1.1e-05
A_30_P01031470	chr6:31037606-31037912_R	2	0.037535	-0.66434	0.837	0.000684	0.894	0.00205
A_55_P2721023	Cnst	2	0.077912	-0.70106	0.667	0.000324	0.768	0.00105
A_55_P2730531	Cnst	2	0.049564	-0.98452	0.792	3.86e-06	0.862	1.92e-05
A_55_P1999958	AK139938	2	0.137846	-0.62911	0.436	0.000827	0.568	0.00243
A_66_P130461	Gm4055	2	0.062295	-0.69217	0.762	0.00152	0.84	0.00416
A_51_P275496	Gm39749	2	0.050551	-0.6279	0.796	0.00238	0.865	0.00621
A_55_P1972490	Psg16	2	0.016972	-0.71108	0.931	0.000665	0.957	0.002
A_55_P2846398	Btg1	2	-0.228211	-0.74896	0.319	0.00187	0.45	0.00501
A_55_P1996983	Btg1-ps2	2	-0.102491	-0.68304	0.642	0.00315	0.748	0.00798
A_65_P02121	AK165325	2	0.171649	-0.67653	0.487	0.00831	0.615	0.0187
A_55_P2908530	Dusp1	2	-0.175918	-0.69348	0.402	0.00173	0.535	0.00468
A_55_P2715386	Ptprd	2	-0.255935	-0.66093	0.038	1.67e-06	0.0827	8.94e-06
A_55_P2721469	Grb14	2	-0.145954	-0.62133	0.202	1.74e-06	0.318	9.28e-06
A_51_P221651	Adck3	2	-0.455885	-1.17723	0.01	1.33e-08	0.0269	1.11e-07
A_55_P2829724	Adck3	2	-0.228456	-0.76851	0.207	9.13e-05	0.324	0.000336
A_55_P2218334	9430011C21Rik	2	-0.806238	-0.98305	1.42e-05	3.94e-07	8.91e-05	2.43e-06
A_55_P2720238	Cdh2	2	-0.758446	-0.70466	9.38e-08	4.35e-07	1.02e-06	2.65e-06
A_52_P150588	Snrpd3	2	-0.596032	-0.33106	0.000103	0.0222	0.000513	0.0443
A_66_P125108	0610005C13Rik	2	-0.775147	-0.85968	5.63e-11	2.8e-12	1.23e-09	4.81e-11
A_55_P2042637	Spats1	2	-0.602493	-0.9602	8.33e-05	1.53e-08	0.000424	1.27e-07
A_55_P2716571	Cpn1	2	-0.670622	-0.77533	5.98e-07	2.73e-08	5.32e-06	2.14e-07
A_55_P2719624	Ercc5	2	-0.574967	-0.67326	9.64e-06	5.49e-07	6.31e-05	3.27e-06
A_55_P2300913	D130095D21Rik	2	-0.824923	-1.06123	7.02e-12	2.37e-15	1.81e-10	7.17e-14
A_66_P131327	ENSMUST00000172717	2	-0.513998	-0.60165	6.48e-09	1.11e-10	9.16e-08	1.42e-09
A_55_P2736505	Kansl1	2	-0.499857	-0.58966	1.17e-07	2.53e-09	1.24e-06	2.45e-08
A_66_P127956	2210404O09Rik	2	-0.391447	-0.58654	5.84e-07	3.44e-11	5.21e-06	4.9e-10
A_51_P383741	Bmp4	2	-0.586555	-0.36876	0.000178	0.0135	0.000817	0.0287
A_55_P2154387	Bmp4	2	-0.751331	-0.62163	5.14e-05	0.000576	0.000277	0.00176
A_55_P2037338	Plcd3	2	-0.834478	-0.63578	4.5e-05	0.00125	0.000246	0.00351
A_55_P1992838	Socs2	2	-1.23785	-2.03038	0.00095	6.32e-07	0.00355	3.7e-06
A_51_P107362	Socs2	2	-1.29079	-2.27377	0.00224	8.69e-07	0.00747	4.97e-06
A_52_P248403	ENSMUST00000188378	2	-0.4381	-0.82413	0.0169	2.8e-05	0.0418	0.000115
A_30_P01026073	chr10:94870971-94871658_R	2	-0.440546	-0.63017	0.00239	3.43e-05	0.00788	0.000138
A_51_P372456	Wdr86	2	-0.376995	-0.69722	0.00904	8.07e-06	0.0246	3.74e-05
A_52_P84037	Socs2	2	-0.555213	-0.78045	0.000274	1.48e-06	0.0012	8.03e-06
A_51_P157112	Serpina3c	2	-0.467368	-0.66525	0.000645	4.49e-06	0.00253	2.2e-05
A_51_P256066	Tiam2	2	-0.610648	-1.23127	0.00137	1.62e-08	0.00486	1.33e-07
A_51_P183543	X12807	2	-0.44949	-0.84867	0.0509	0.000455	0.105	0.00142
A_51_P495269	Lor	2	-1.12082	-1.39352	2.44e-08	9.93e-11	3.06e-07	1.28e-09
A_51_P242414	Micall1	2	-0.503839	-0.60555	1.28e-05	4.6e-07	8.1e-05	2.79e-06
A_55_P2127204	Amigo1	2	-0.637148	-0.87463	5.2e-07	3.26e-10	4.7e-06	3.77e-09
A_55_P1991104	Gm10910	2	-0.546367	-0.78757	0.000102	1.96e-07	0.000507	1.28e-06
A_55_P2089223	Ak4	2	-0.830788	-1.26095	2.15e-07	5.71e-12	2.13e-06	9.35e-11
A_55_P2088018	Fhod3	2	-1.19624	-1.61327	2.54e-10	3.41e-14	4.82e-09	8.4e-13
A_55_P2049577	Aggf1	2	-0.718257	-0.78058	3.07e-11	2.7e-12	7.05e-10	4.66e-11
A_55_P2487095	Glyctk	2	-0.555143	-0.58949	6.4e-09	1.44e-09	9.06e-08	1.48e-08
A_55_P1961761	Dcc	2	-0.627237	-0.90434	4.26e-11	4.07e-16	9.53e-10	1.41e-14
A_55_P2114697	Gcm1	2	-0.632461	-0.97208	1.73e-10	2.56e-16	3.39e-09	9.16e-15
A_55_P2154107	Gcm1	2	-0.66301	-0.96831	1.06e-09	1.48e-14	1.77e-08	3.84e-13
A_55_P2047620	NAP072242-1	2	-0.533824	-0.80751	6.62e-11	1.32e-16	1.42e-09	4.96e-15
A_55_P2077497	BC005624	2	-0.570766	-0.9261	3.76e-11	5.23e-18	8.5e-10	2.56e-16
A_55_P1960999	Pigr	2	-0.607043	-0.87978	5.2e-12	2.61e-17	1.38e-10	1.13e-15
A_55_P2021476	TC1636493	2	-0.564361	-0.85063	3.06e-13	2.08e-19	1.05e-11	1.31e-17
A_55_P1981829	Rhox8	2	-0.601965	-0.95496	6.28e-11	2.28e-17	1.35e-09	1e-15
A_55_P2171788	NAP072206-1	2	-0.647098	-0.95515	5.77e-13	9.61e-19	1.85e-11	5.32e-17
A_55_P2092831	AK146780	2	-0.557208	-0.79959	4.7e-11	5.4e-16	1.04e-09	1.82e-14
A_55_P2010957	Gm4971	2	-0.435279	-0.59907	7.31e-10	6.46e-14	1.27e-08	1.52e-12
A_52_P541175	Marveld1	2	-0.852007	-1.1656	2.58e-11	1.35e-15	6e-10	4.27e-14
A_66_P132703	LOC105245058	2	-0.867734	-1.02289	4.52e-07	1.25e-08	4.14e-06	1.06e-07
A_51_P398517	Rnf130	2	-0.388173	-0.7067	7.64e-12	8.96e-21	1.95e-10	7.27e-19
A_55_P2024461	Tbkbp1	2	-0.742011	-1.08225	5.62e-10	6.92e-15	9.99e-09	1.91e-13
A_55_P2798721	Shh	2	-0.975979	-1.33624	5.69e-07	3.94e-10	5.09e-06	4.5e-09
A_51_P257789	Hoxb2	2	-0.434717	-0.82288	8.66e-05	2.15e-10	0.000439	2.6e-09
A_55_P2742595	Daam1	2	-0.65831	-1.05689	1.09e-09	6.32e-16	1.82e-08	2.11e-14
A_55_P1967885	Nr3c1	2	-0.388719	-0.63496	5.86e-08	9.14e-14	6.68e-07	2.1e-12
A_55_P2325698	2010002M09Rik	2	-0.719297	-1.10881	3.72e-06	2.43e-10	2.72e-05	2.88e-09
A_55_P1955472	Bbs1	2	-0.604403	-0.83936	1.92e-07	6.25e-11	1.93e-06	8.44e-10
A_30_P01019128	chr16:4585697-4594022_R	2	-0.455534	-0.74308	9.84e-07	6.41e-12	8.32e-06	1.04e-10
A_55_P2115028	Fastkd1	2	-0.332693	-0.5935	0.000126	2.07e-09	0.000606	2.04e-08
A_52_P59784	AK051199	2	-0.604772	-0.72246	2.04e-06	5.58e-08	1.59e-05	4.11e-07
A_55_P1978166	Zfp945	2	-0.572125	-0.74914	2.1e-08	1.92e-11	2.67e-07	2.86e-10
A_55_P2910239	Dvl2	2	-0.495343	-0.63798	4.39e-08	7.65e-11	5.17e-07	1.01e-09
A_52_P422557	Zfp362	2	-0.447513	-0.65041	6.76e-08	4.14e-12	7.59e-07	6.92e-11
A_55_P2289829	1700001D01Rik	2	-0.381109	-0.60334	1.56e-06	3.09e-11	1.25e-05	4.44e-10
A_55_P2404484	1700001L05Rik	2	-1.17741	-1.85112	1.54e-11	5.3e-18	3.72e-10	2.59e-16
A_30_P01020716	chr15:83181291-83197750_R	2	-0.824658	-1.4886	1.02e-08	2.48e-16	1.37e-07	8.91e-15
A_55_P2721593	ENSMUST00000142639	2	-0.46769	-0.92158	2.99e-06	1.22e-13	2.24e-05	2.74e-12
A_66_P104175	Ugt3a2	2	-0.397601	-0.76387	0.00442	7.4e-07	0.0134	4.29e-06
A_66_P127175	Ankrd16	2	-0.568062	-0.71935	2.06e-10	2e-13	3.97e-09	4.29e-12
A_55_P2169839	Rufy3	2	-0.730952	-0.89346	9.48e-12	1.84e-14	2.38e-10	4.72e-13
A_51_P160439	Crybg3	2	-0.813599	-0.9993	1.99e-08	1.09e-10	2.54e-07	1.39e-09
A_52_P148678	Plcg1	2	-0.460534	-0.73151	1.41e-06	2.41e-11	1.15e-05	3.53e-10
A_55_P2034250	Zscan26	2	-0.350991	-0.61428	6.36e-05	9.51e-10	0.000335	1.01e-08
A_55_P2059055	Zfp943	2	-0.426484	-0.7382	1.53e-08	1.92e-15	2e-07	5.91e-14
A_55_P2224830	D230044B12Rik	2	-0.337955	-0.74554	0.043	3.58e-05	0.0915	0.000144
A_55_P2075313	Zfp619	2	-0.481208	-0.63998	2.19e-05	1.14e-07	0.000131	7.85e-07
A_55_P2726636	A_55_P2726636	2	-0.598454	-0.67953	4.63e-07	3.07e-08	4.23e-06	2.38e-07
A_55_P2716396	Oxsm	2	-0.408707	-0.62542	0.000104	5.56e-08	0.000514	4.09e-07
A_55_P2716786	Nudt5	2	-0.565169	-0.70596	0.000119	3.86e-06	0.00058	1.92e-05
A_55_P2386256	D130062J10Rik	2	-0.594423	-0.64362	1.3e-08	1.87e-09	1.73e-07	1.87e-08
A_55_P2939910	Arfgef1	2	-0.589759	-0.55702	1.98e-09	8.06e-09	3.12e-08	7.06e-08
A_66_P135558	AK135497	2	-0.646593	-0.62287	1.59e-06	3.15e-06	1.27e-05	1.59e-05
A_66_P137533	Gdpgp1	2	-0.411604	-0.58872	8.25e-07	2.04e-10	7.11e-06	2.47e-09
A_55_P2716416	Cd37	2	-0.459774	-0.67416	7.12e-06	2.36e-09	4.83e-05	2.3e-08
A_55_P2738227	Arih2	2	-0.542541	-0.83075	6.74e-06	7.19e-10	4.61e-05	7.81e-09
A_55_P2057803	6330403A02Rik	2	-0.247489	-0.6497	0.0385	1.28e-06	0.0834	7.04e-06
A_55_P2893328	Ccdc88c	2	-0.416885	-0.5882	0.000449	2.96e-06	0.00185	1.5e-05
A_55_P2329313	C530014P21Rik	2	-0.440437	-0.74075	0.00846	3.15e-05	0.0233	0.000128
A_55_P2121185	Omp	2	-0.351663	-0.61114	0.0204	0.000135	0.0489	0.000479
A_66_P126147	Spink5	2	-0.536403	-0.69293	0.00714	0.000702	0.0202	0.0021
A_30_P01033176	chr18:75513062-75523889_R	2	-0.487102	-0.63939	1.05e-05	5.61e-08	6.83e-05	4.12e-07
A_30_P01029585	chr18:75518299-75524782_R	2	-0.518962	-0.71438	7.9e-06	1.27e-08	5.3e-05	1.07e-07
A_55_P1996578	Fgfr3	2	-0.457365	-0.69675	0.000337	4.33e-07	0.00143	2.64e-06
A_66_P116586	9030417H13Rik	2	-0.750681	-0.96982	0.000118	2.09e-06	0.000576	1.09e-05
A_55_P2721394	Asph	2	-0.340948	-0.71167	0.00205	1.92e-08	0.0069	1.56e-07
A_66_P101490	Prox1	2	-0.553371	-1.30146	0.00445	9.42e-09	0.0135	8.14e-08
A_52_P426768	Cited4	2	-0.525505	-0.93321	0.000144	3.02e-09	0.000684	2.87e-08
A_55_P2772581	AK148491	2	-0.47561	-0.99914	0.00143	6.79e-09	0.00505	6.06e-08
A_66_P121108	Gm15622	2	-0.514831	-0.72907	0.000142	4.69e-07	0.000674	2.83e-06
A_65_P16189	Cpm	2	-0.48228	-0.68145	0.000564	4.13e-06	0.00225	2.04e-05
A_52_P54176	Axin2	2	-0.271525	-0.65029	0.0609	3.47e-05	0.122	0.00014
A_55_P2071059	Nab2	2	-0.862214	-0.96997	2.38e-08	1.37e-09	2.99e-07	1.41e-08
A_52_P40504	LOC102640779	2	-0.52119	-0.67713	4.5e-05	4.98e-07	0.000246	2.99e-06
A_52_P401614	D930048N14Rik	2	-1.00658	-1.12883	1.68e-05	2.4e-06	0.000104	1.24e-05
A_55_P2731886	Mir99ahg	2	-0.658541	-1.10391	2.24e-05	4.68e-10	0.000134	5.26e-09
A_55_P2729408	L3mbtl3	2	-0.717675	-0.92698	4.82e-06	2.84e-08	3.42e-05	2.22e-07
A_30_P01021830	chr8:12535648-12544923_F	2	-0.61684	-0.40665	2.59e-06	0.000917	1.97e-05	0.00267
A_66_P103629	1810019D21Rik	2	-0.865468	-0.72669	6.58e-06	9.5e-05	4.52e-05	0.000348
A_55_P1978755	Zfp606	2	-0.764028	-0.8152	2.36e-06	6.96e-07	1.81e-05	4.05e-06
A_52_P1010776	Kantr	2	-0.691195	-0.56367	6.12e-07	2.2e-05	5.43e-06	9.3e-05
A_55_P2115260	LOC102642717	2	-0.595884	-0.48539	2.6e-05	0.000407	0.000152	0.00129
A_55_P2728536	Rbak	2	-0.587923	-0.50588	1.32e-10	6.37e-09	2.66e-09	5.69e-08
A_51_P151516	B230208H11Rik	2	-0.6511	-0.43204	2.86e-07	0.00023	2.75e-06	0.000772
A_55_P2263098	A130078K24Rik	2	-0.711997	-0.47258	1.53e-06	0.000626	1.23e-05	0.0019
A_52_P552665	Fzd7	2	-0.723528	-0.77785	3.26e-06	8.49e-07	2.41e-05	4.86e-06
A_55_P2151056	Rarg	2	-0.355522	-0.60167	0.00077	2.26e-07	0.00295	1.46e-06
A_52_P907763	AK036634	2	-0.578896	-0.62922	0.000528	0.000195	0.00212	0.000666
A_30_P01019086	chr7:16633756-16634410_F	2	-0.494787	-0.61132	0.000151	6.35e-06	0.000708	3.01e-05
A_55_P2736954	Slc25a35	2	-0.729247	-0.71098	0.000106	0.000149	0.000526	0.000522
A_55_P2728901	Lipe	2	-0.592134	-0.33388	0.000121	0.0218	0.000587	0.0436
A_55_P2880325	Cables2	2	-0.363666	-0.59115	3.1e-06	4.23e-11	2.31e-05	5.9e-10
A_55_P2743269	Iqsec1	2	-0.363616	-0.60537	9.5e-08	1.01e-13	1.03e-06	2.31e-12
A_55_P2427377	3110068a07rik	2	-1.01209	-1.28639	4.11e-11	2.73e-14	9.24e-10	6.83e-13
A_55_P2928183	Mgam	2	-0.493832	-0.7413	4.51e-08	8.96e-13	5.3e-07	1.7e-11
A_55_P2894302	Mcmdc2	2	-0.452785	-0.63267	2.7e-09	2.04e-13	4.15e-08	4.37e-12
A_55_P1956302	H2-Q4	2	-0.510908	-0.6794	6.93e-10	1.81e-13	1.21e-08	3.92e-12
A_52_P347770	Zfp758	2	-0.498938	-0.59524	2.77e-10	1.79e-12	5.21e-09	3.2e-11
A_65_P01734	TC1646303	2	-0.370719	-0.59345	6.58e-07	6.06e-12	5.79e-06	9.89e-11
A_55_P1996553	Ttc17	2	-0.442235	-0.78727	5.18e-07	1.61e-13	4.69e-06	3.51e-12
A_51_P172502	Cxcl12	2	-0.428735	-0.72759	6.38e-05	2.1e-09	0.000336	2.06e-08
A_55_P1981714	Rreb1	2	-0.550119	-0.79033	0.00018	5.09e-07	0.000829	3.05e-06
A_30_P01021038	chr8:122920901-123008463_F	2	-0.753787	-1.05263	9.31e-07	4.57e-10	7.93e-06	5.15e-09
A_55_P1966204	Cxcl12	2	-0.723031	-0.84909	1.72e-07	4.42e-09	1.74e-06	4.09e-08
A_55_P2014304	Kank1	2	-0.643149	-0.73903	6.02e-08	2.27e-09	6.85e-07	2.22e-08
A_55_P1986088	Prr14	2	-0.587407	-0.58698	5.43e-13	5.56e-13	1.75e-11	1.1e-11
A_55_P2086825	Rgl3	2	-0.909269	-1.05927	5.78e-12	5.1e-14	1.51e-10	1.22e-12
A_55_P2909714	Fam102a	2	-1.17567	-1.30142	3.47e-11	1.76e-12	7.91e-10	3.16e-11
A_52_P532227	S1pr1	2	-1.1184	-1.34087	1.62e-12	4.88e-15	4.76e-11	1.39e-13
A_51_P345396	Zbtb5	2	-0.73757	-0.94712	2.07e-15	2.72e-19	9.77e-14	1.67e-17
A_52_P94401	Rtn4rl1	2	-1.20955	-1.60502	2.31e-12	2.26e-16	6.56e-11	8.15e-15
A_51_P115940	L3mbtl3	2	-0.988954	-1.23767	5.26e-11	6e-14	1.16e-09	1.42e-12
A_55_P2730696	Epm2a	2	-0.758091	-0.74942	2.82e-09	3.75e-09	4.31e-08	3.52e-08
A_55_P2146520	Carns1	2	-0.676798	-0.73513	3.87e-09	4.7e-10	5.73e-08	5.28e-09
A_55_P2183597	Tbc1d2	2	-1.09652	-0.84939	2.49e-11	1.87e-08	5.82e-10	1.52e-07
A_55_P2325568	1700060J05Rik	2	-0.669424	-0.66899	2.44e-07	2.47e-07	2.38e-06	1.58e-06
A_52_P290211	Meis2	2	-0.578572	-0.69828	6.4e-06	1.8e-07	4.41e-05	1.19e-06
A_55_P2731181	Meis2	2	-0.504221	-0.65775	2.94e-05	2.58e-07	0.00017	1.65e-06
A_55_P2075070	S1pr5	2	-0.943442	-1.14753	1.05e-05	2.84e-07	6.82e-05	1.8e-06
A_55_P2732813	Zfp467	2	-0.742031	-0.65197	9.51e-06	6.87e-05	6.24e-05	0.00026
A_66_P121503	LOC102635783	2	-0.369174	-0.61368	0.00608	1.9e-05	0.0176	8.15e-05
A_55_P2046338	Mapk14	2	-0.590836	-0.70724	2.28e-10	1.29e-12	4.35e-09	2.38e-11
A_55_P2005853	Nacc2	2	-0.758212	-0.85375	1.79e-12	4.31e-14	5.22e-11	1.04e-12
A_51_P269852	S100a13	2	-0.588972	-0.63885	1.48e-09	1.75e-10	2.4e-08	2.15e-09
A_55_P2488339	Rslcan18	2	-0.661447	-0.69152	4.33e-08	1.57e-08	5.12e-07	1.3e-07
A_55_P2737144	Per2	2	-0.631794	-0.86141	1.79e-05	5.01e-08	0.00011	3.72e-07
A_55_P2316612	Fgf11	2	-0.920957	-0.83825	4.89e-10	5.32e-09	8.8e-09	4.83e-08
A_55_P2263971	6330526H18Rik	2	-1.08141	-0.91231	4.22e-12	4.99e-10	1.14e-10	5.59e-09
A_55_P2179964	Prickle4	2	-0.616675	-0.55193	8.55e-08	8.34e-07	9.34e-07	4.79e-06
A_55_P2313163	D10Bwg1070e	2	-0.670125	-0.69965	1.76e-10	5.36e-11	3.44e-09	7.33e-10
A_52_P508397	1810026B05Rik	2	-0.619144	-0.64854	1.68e-10	4.66e-11	3.3e-09	6.45e-10
A_55_P2935221	Mdh1	2	-0.61923	-0.72676	9.77e-10	1.21e-11	1.65e-08	1.87e-10
A_55_P2799515	Zfp58	2	-0.443925	-0.61617	9.99e-09	1.33e-12	1.35e-07	2.44e-11
A_55_P2178803	Zbtb5	2	-0.443667	-0.59757	1.25e-07	8.3e-11	1.31e-06	1.09e-09
A_55_P2082658	Gm31105	2	-0.504729	-0.82622	0.000754	4.27e-07	0.00289	2.6e-06
A_55_P1979893	Tef	2	-0.481353	-0.60988	0.000365	1.37e-05	0.00154	6.03e-05
A_55_P2177899	Dact1	2	-0.611508	-0.86324	7.29e-05	1.82e-07	0.000377	1.2e-06
A_55_P2718935	Mapre2	2	-0.30457	-0.60652	0.00457	3.94e-07	0.0138	2.42e-06
A_55_P2718323	Slc38a6	2	-0.319876	-0.58552	0.000301	6.03e-09	0.0013	5.41e-08
A_51_P256902	Abcg5	2	-0.390124	-1.17068	0.0171	2.6e-09	0.0424	2.5e-08
A_66_P114089	Abcg8	2	-0.492319	-1.46198	0.00814	1.83e-10	0.0226	2.25e-09
A_30_P01032435	chr2:174945941-174946507_R	2	-0.440452	-0.5972	0.000119	8.45e-07	0.000578	4.84e-06
A_52_P63343	Ciart	2	-0.933617	-0.99173	0.00224	0.00125	0.00745	0.00351
A_55_P2736030	Tnrc6c	2	-0.461962	-0.60814	1.02e-07	1.21e-10	1.1e-06	1.54e-09
A_55_P2730781	Reck	2	-0.689678	-1.24826	7.53e-05	5.44e-10	0.000388	6.06e-09
A_55_P2081273	Gabbr2	2	-0.901867	-1.73424	5.36e-08	3.42e-16	6.18e-07	1.2e-14
A_55_P2923301	Fendrr	2	-0.760314	-1.46096	1.46e-10	6.04e-20	2.91e-09	4.11e-18
A_51_P429682	Ebp	2	-0.420599	-0.64866	1.4e-08	7.69e-14	1.85e-07	1.79e-12
A_51_P323712	Agt	2	-0.792875	-1.2867	1.91e-15	2.99e-23	9.1e-14	3.71e-21
A_66_P109061	Iah1	2	-0.506079	-0.82238	4.96e-10	1.45e-16	8.89e-09	5.43e-15
A_52_P123018	Ids	2	-0.761307	-1.05148	2.9e-13	4.9e-18	9.99e-12	2.41e-16
A_52_P425734	Afm	2	-0.845439	-1.37214	2.35e-19	1.1e-27	2.06e-17	3.56e-25
A_55_P2040860	Sun3	2	-0.81039	-1.18861	1e-07	5.41e-12	1.08e-06	8.9e-11
A_51_P215475	Ptprb	2	-0.903807	-1.17224	2.78e-14	3.35e-18	1.12e-12	1.72e-16
A_52_P323151	Gm30938	2	-0.654235	-1.13913	1.91e-08	2.16e-15	2.44e-07	6.59e-14
A_55_P2731521	1700047M11Rik	2	-0.55583	-0.63285	4.48e-09	1.56e-10	6.55e-08	1.95e-09
A_65_P16059	Tgfbr3	2	-0.52561	-0.71682	3.02e-06	4.19e-09	2.25e-05	3.89e-08
A_51_P405167	Maf	2	-0.43117	-0.73778	5.11e-08	1.65e-14	5.92e-07	4.26e-13
A_55_P2022181	Arvcf	2	-0.514573	-0.90396	3.64e-06	5.86e-12	2.67e-05	9.58e-11
A_52_P739414	AK048514	2	-0.465877	-0.63516	3.75e-05	1.44e-07	0.00021	9.67e-07
A_66_P101519	Abcc9	2	-0.69631	-0.99482	1.2e-07	1.49e-11	1.27e-06	2.27e-10
A_52_P583031	Arvcf	2	-0.756661	-1.06655	1.09e-10	2.79e-15	2.23e-09	8.32e-14
A_66_P129327	AK045205	2	-0.620338	-0.89142	5.73e-09	2.22e-13	8.19e-08	4.71e-12
A_65_P19712	BU552097	2	-0.739063	-0.76639	7.45e-13	2.4e-13	2.35e-11	5.08e-12
A_55_P2069765	Kiss1	2	-1.0752	-1.13211	2.63e-10	6.4e-11	4.96e-09	8.62e-10
A_52_P237176	Kiss1	2	-0.648273	-0.77506	4.22e-06	1.32e-07	3.04e-05	8.98e-07
A_55_P2143885	Etl4	2	-0.671595	-0.85412	3.65e-05	5.75e-07	0.000205	3.4e-06
A_51_P329332	Slc19a2	2	-0.836179	-0.9288	2.58e-09	1.66e-10	3.98e-08	2.06e-09
A_55_P2649334	4932438A13Rik	2	-0.620881	-0.88445	2.9e-07	5.38e-11	2.79e-06	7.35e-10
A_55_P2011141	AK158853	2	-0.862839	-1.17207	7.04e-09	1.65e-12	9.88e-08	2.98e-11
A_51_P240693	Tecpr1	2	-0.532281	-0.60553	2.41e-09	8.01e-11	3.74e-08	1.05e-09
A_55_P2437763	8430431K14Rik	2	-0.569457	-0.6911	6.87e-08	6.54e-10	7.7e-07	7.15e-09
A_55_P2074281	Nr2f1	2	-0.503587	-0.68764	4.82e-08	1.64e-11	5.61e-07	2.48e-10
A_55_P2177463	B130024G19Rik	2	-0.495402	-0.69645	4.63e-05	1.01e-07	0.000252	7.04e-07
A_52_P536950	Rcsd1	2	-0.431996	-0.61613	8.64e-05	1.9e-07	0.000438	1.25e-06
A_55_P2593238	Clec9a	2	-0.638933	-0.48642	1.83e-07	2.54e-05	1.85e-06	0.000106
A_66_P103027	Clec9a	2	-0.64177	-0.57619	2.71e-08	2.8e-07	3.35e-07	1.78e-06
A_55_P2935196	Lpp	2	-0.717187	-0.78218	9.25e-12	6.81e-13	2.33e-10	1.32e-11
A_52_P454815	Fgf11	2	-0.605686	-0.56268	3.36e-08	1.68e-07	4.09e-07	1.12e-06
A_52_P566741	Tcf7l2	2	-0.517057	-0.75111	2.77e-06	7.54e-10	2.09e-05	8.18e-09
A_51_P268343	Aagab	2	-0.390027	-0.60365	3.6e-08	2.53e-13	4.34e-07	5.32e-12
A_55_P2732528	Il18	2	-0.930633	-1.03093	3.71e-13	1.38e-14	1.25e-11	3.62e-13
A_55_P2024993	Hoxb4	2	-0.634725	-0.79671	1.72e-08	4.98e-11	2.22e-07	6.86e-10
A_51_P501757	Rgmb	2	-0.501928	-0.61415	4.39e-07	4.95e-09	4.04e-06	4.53e-08
A_55_P2129000	Cyyr1	2	-0.383944	-0.66418	0.000142	5.61e-09	0.000675	5.07e-08
A_55_P2717942	Hivep3	2	-0.406243	-0.61644	7.25e-06	1.01e-09	4.91e-05	1.07e-08
A_51_P310850	Plekha6	2	-0.60128	-0.91342	6.7e-08	1.07e-12	7.53e-07	2.01e-11
A_55_P2016540	Cry2	2	-0.317829	-0.6926	4.87e-05	1.15e-12	0.000264	2.14e-11
A_52_P24477	Gcnt2	2	-0.471507	-1.10976	0.000545	3.08e-11	0.00218	4.42e-10
A_52_P515857	Reln	2	-0.248074	-0.75152	0.0146	1.06e-09	0.0371	1.11e-08
A_51_P304397	Cpm	2	-0.502449	-0.82149	6.28e-05	5.13e-09	0.000331	4.69e-08
A_66_P103727	Pnrc1	2	-0.641831	-0.76143	8.72e-07	2.35e-08	7.46e-06	1.88e-07
A_55_P2119927	CB193388	2	-0.468394	-0.83034	6.61e-07	2.72e-13	5.82e-06	5.7e-12
A_55_P2047155	Meis2	2	-0.475011	-0.81914	2.27e-05	2.24e-10	0.000136	2.69e-09
A_55_P2850933	BE847805	2	-0.369405	-0.77365	0.000345	2.59e-10	0.00146	3.06e-09
A_52_P191210	9530091C08Rik	2	-0.670301	-0.88804	1.57e-07	1.76e-10	1.61e-06	2.16e-09
A_55_P2805240	Sp4	2	-0.534131	-0.72555	4.29e-06	7.47e-09	3.08e-05	6.6e-08
A_51_P488730	Zfp612	2	-0.473951	-0.687	2.71e-06	7.7e-10	2.04e-05	8.35e-09
A_55_P2349198	D330022H12Rik	2	-0.43823	-0.64819	3.17e-06	5.73e-10	2.36e-05	6.35e-09
A_51_P409988	Arl13b	2	-0.648534	-0.48736	1.16e-05	0.00057	7.43e-05	0.00174
A_55_P1960748	Arl13b	2	-0.706896	-0.59439	7.55e-07	1.61e-05	6.55e-06	7.01e-05
A_55_P2404733	LOC552909	2	-0.484119	-0.68431	0.000255	1.19e-06	0.00113	6.62e-06
A_55_P2485525	Pxmp2	2	-0.371946	-0.6173	9.53e-06	1.46e-10	6.25e-05	1.83e-09
A_52_P277695	Zmym5	2	-0.420434	-0.61014	4.99e-07	6.76e-11	4.53e-06	9.05e-10
A_30_P01031223	chr6:126766225-126771309_R	2	-0.489353	-0.58939	1.64e-06	3.56e-08	1.31e-05	2.74e-07
A_66_P118048	Pcgf5	2	-0.493655	-0.61919	1.23e-05	1.84e-07	7.87e-05	1.21e-06
A_51_P145631	Svip	2	-0.560149	-0.64708	4.82e-10	8.68e-12	8.68e-09	1.38e-10
A_55_P2043627	Fam89a	2	-1.33308	-1.53184	2.63e-08	8.87e-10	3.26e-07	9.46e-09
A_51_P249360	Suox	2	-0.88128	-0.90953	2.37e-12	9.09e-13	6.72e-11	1.72e-11
A_51_P488991	Oaf	2	-0.744631	-0.90318	4.03e-11	1.21e-13	9.08e-10	2.71e-12
A_51_P229602	Plxna2	2	-0.638328	-0.77266	0.000173	1.07e-05	0.0008	4.84e-05
A_52_P431981	Plxna2	2	-0.637332	-0.66089	0.000118	7.21e-05	0.000576	0.000271
A_55_P2363587	9530004P13Rik	2	-0.358864	-0.7483	0.0349	4.32e-05	0.0769	0.00017
A_66_P139383	Gm15614	2	-0.435937	-0.73173	1.1e-07	9.61e-14	1.17e-06	2.21e-12
A_55_P2102828	TC1670009	2	-1.07932	-1.43534	4.37e-16	1.31e-20	2.32e-14	1.02e-18
A_66_P123735	ENSMUST00000190877	2	-0.501324	-0.60118	5.48e-09	4.66e-11	7.87e-08	6.46e-10
A_66_P139565	Cpq	2	-0.615842	-0.7852	1.16e-11	5.69e-15	2.86e-10	1.59e-13
A_65_P15809	EU234054	2	-0.58746	-0.77392	8.3e-10	3.03e-13	1.42e-08	6.28e-12
A_52_P79187	Ankrd12	2	-0.624448	-0.74535	1.29e-08	1.43e-10	1.71e-07	1.8e-09
A_55_P2033215	Cabp5	2	-0.686158	-0.87265	1.25e-06	7.15e-09	1.03e-05	6.33e-08
A_55_P1968763	Shc4	2	-0.687443	-0.91323	1.99e-06	4.54e-09	1.55e-05	4.18e-08
A_55_P2118609	St6galnac1	2	-0.657724	-0.91039	2e-06	1.64e-09	1.55e-05	1.65e-08
A_55_P2720535	Phyhipl	2	-0.715574	-0.98044	2.39e-06	2.71e-09	1.83e-05	2.6e-08
A_55_P2020361	Lzts3	2	-0.741353	-0.89782	9.37e-08	9.99e-10	1.01e-06	1.06e-08
A_55_P2146185	Rs1	2	-0.580543	-0.78248	1.08e-07	6.75e-11	1.15e-06	9.04e-10
A_55_P2731656	Sash1	2	-0.818658	-0.95347	1.9e-07	6.09e-09	1.91e-06	5.46e-08
A_55_P2714369	Mtus1	2	-0.663397	-0.87026	1.14e-07	1.53e-10	1.21e-06	1.91e-09
A_55_P2715236	Rasal2	2	-0.54012	-0.65538	1.55e-05	4.86e-07	9.66e-05	2.92e-06
A_55_P2732046	AK052627	2	-0.291881	-0.63302	0.000719	5.72e-10	0.00278	6.35e-09
A_55_P2722358	Gyk	2	-0.461228	-0.93508	0.00307	1.01e-07	0.00978	7.02e-07
A_65_P05816	TC1695573	2	-0.511631	-0.82375	0.0149	0.000185	0.0376	0.000633
A_65_P06165	AK049046	2	-0.707205	-0.73863	6.48e-05	3.44e-05	0.00034	0.000139
A_52_P202045	Lrp1	2	-0.604221	-0.52649	1.41e-05	0.000108	8.87e-05	0.000389
A_55_P2714399	Lhfpl2	2	-0.738084	-0.80112	1.3e-05	3.23e-06	8.23e-05	1.63e-05
A_52_P350554	Kcnb1	2	-0.617342	-1.04379	0.00026	2.95e-08	0.00114	2.29e-07
A_51_P501844	Cyp26b1	2	-2.41169	-3.15687	0.00692	0.000579	0.0196	0.00177
A_55_P2031466	Lrrc32	2	-0.762678	-0.53391	9.78e-06	0.00109	6.39e-05	0.00311
A_66_P139703	Wnt4	2	-0.591074	-0.57005	0.00159	0.00224	0.00555	0.0059
A_52_P669005	Lrat	2	-0.775025	-0.61057	0.00226	0.0142	0.00751	0.03
A_52_P257026	AF039839	2	-0.571773	-0.61657	0.0127	0.00755	0.033	0.0172
A_30_P01022910	chr1:85304494-85305390_R	2	-0.619876	-0.55338	0.000312	0.0011	0.00134	0.00313
A_52_P134075	Osbpl5	2	-0.643701	-0.74653	9.7e-07	4.47e-08	8.22e-06	3.35e-07
A_55_P2487919	Patz1	2	-0.453028	-0.6312	2.2e-07	6.87e-11	2.18e-06	9.19e-10
A_55_P2173968	Ctdspl	2	-0.460733	-0.68325	1.23e-06	1.35e-10	1.02e-05	1.7e-09
A_55_P2792380	Gnpda1	2	-0.749354	-1.29538	2.56e-05	2.59e-10	0.00015	3.06e-09
A_30_P01020902	chr10:93774693-93893616_F	2	-0.680441	-0.61245	1.05e-06	7e-06	8.83e-06	3.29e-05
A_30_P01023171	chr10:93819821-93976621_F	2	-0.663379	-0.5137	3.91e-06	0.000185	2.85e-05	0.000636
A_66_P125777	Slc43a2	2	-0.586715	-0.5351	3.01e-07	1.81e-06	2.88e-06	9.59e-06
A_51_P430071	Hist2h2be	2	-0.74019	-0.70931	6.91e-07	1.56e-06	6.05e-06	8.42e-06
A_55_P2904646	Hist2h2be	2	-0.792336	-0.67992	1.35e-07	2.73e-06	1.41e-06	1.39e-05
A_55_P2729398	Fads2	2	-1.46546	-1.41452	0.000215	0.000331	0.000965	0.00107
A_65_P04909	Myo1d	2	-0.587274	-0.46851	2.95e-06	0.000102	2.21e-05	0.000371
A_55_P2914118	Fam174b	2	-0.671283	-0.52721	2.14e-08	3.01e-06	2.72e-07	1.53e-05
A_55_P2151061	BB325154	2	-0.74442	-0.68687	6.43e-09	4.19e-08	9.1e-08	3.18e-07
A_55_P1985544	Kcnk10	2	-0.758965	-0.53608	6.29e-06	0.000753	4.34e-05	0.00223
A_55_P2731126	Camkk2	2	-0.788224	-0.30174	8.26e-07	0.0335	7.11e-06	0.0632
A_51_P293688	Rab32	2	-0.762946	-0.50852	6.45e-13	3.51e-08	2.06e-11	2.7e-07
A_55_P2329923	Camkk2	2	-1.28077	-0.92562	1.71e-16	6.34e-12	9.7e-15	1.03e-10
A_52_P590756	Slc25a35	2	-0.937355	-0.82141	2.42e-08	4.15e-07	3.03e-07	2.54e-06
A_51_P335849	Ctnnbip1	2	-0.625117	-0.53651	5.53e-09	1.77e-07	7.95e-08	1.17e-06
A_55_P2109479	Zfp941	2	-0.683419	-0.39106	1.88e-08	0.000307	2.41e-07	0.000999
A_55_P2868533	Rdh18-ps	2	-0.661681	-0.52861	2.32e-07	1.43e-05	2.28e-06	6.29e-05
A_52_P1165070	Slco2a1	2	-0.723279	-0.45143	2.01e-06	0.00139	1.57e-05	0.00384
A_55_P1989673	Slco2a1	2	-0.656181	-0.30941	1.02e-08	0.00184	1.38e-07	0.00495
A_55_P2732336	AK076759	2	-0.968432	-0.66314	2.49e-05	0.00237	0.000147	0.0062
A_66_P135790	Gm26871	2	-1.25845	-0.71017	0.000108	0.0207	0.000534	0.0417
A_51_P108020	Zmynd15	2	-0.596502	-0.60304	2.69e-07	2.14e-07	2.6e-06	1.39e-06
A_55_P2508153	Mir143hg	2	-0.68475	-0.67563	1.27e-05	1.58e-05	8.07e-05	6.87e-05
A_55_P1984401	Shank2	2	-0.841235	-1.1133	7.47e-06	2.93e-08	5.04e-05	2.28e-07
A_55_P2108248	Art4	2	-0.622806	-0.61111	3.72e-05	4.91e-05	0.000208	0.000191
A_51_P212754	Tgfbi	2	-0.648777	-0.89694	0.000238	1.62e-06	0.00106	8.73e-06
A_51_P403536	Ltbp4	2	-0.571173	-0.61628	0.000259	9.71e-05	0.00114	0.000355
A_52_P32353	1700054M17Rik	2	-0.494209	-0.75442	0.0248	0.000938	0.0578	0.00272
A_55_P2402781	Pam	2	-0.593592	-0.36888	7.46e-06	0.0029	5.04e-05	0.0074
A_51_P431046	St8sia3	2	-0.783515	-0.48925	1.85e-05	0.00446	0.000113	0.0108
A_55_P2150976	NAP111439-1	2	-2.36724	-1.59897	2.58e-06	0.000705	1.95e-05	0.00211
A_55_P2122841	NAP114472-1	2	-2.36606	-1.57114	2.66e-06	0.000861	2.01e-05	0.00252
A_55_P1953387	Fabp5	2	-2.38922	-1.54211	1.53e-06	0.000847	1.23e-05	0.00248
A_30_P01021461	chr2:119697845-119719245_F	2	-1.35987	-0.87794	3.77e-05	0.00497	0.000211	0.0119
A_51_P150710	Jchain	2	-1.07379	-0.80271	2.23e-05	0.000941	0.000133	0.00273
A_51_P509679	ENSMUST00000178282	2	-0.920087	-0.91336	0.00273	0.00292	0.00885	0.00744
A_52_P270429	Fam25c	2	-1.27971	-0.31837	8.99e-09	0.0857	1.23e-07	0.142
A_55_P2014755	Pclo	2	-0.724684	-0.27775	0.000546	0.16	0.00219	0.24
A_51_P115715	Asb2	2	-0.688708	-0.1706	9.21e-06	0.221	6.07e-05	0.314
A_66_P135153	ENSMUST00000073997	2	-0.696014	-0.43574	0.0075	0.0863	0.021	0.143
A_52_P480044	BC023105	2	-0.728929	-0.41396	0.0165	0.164	0.041	0.245
A_51_P434737	BC023105	2	-0.614886	-0.38832	0.0194	0.133	0.047	0.206
A_55_P2146560	H2-Ab1	2	-0.912853	-0.39118	0.00225	0.172	0.00749	0.255
A_55_P1962747	H2-Ab1	2	-0.89386	-0.32048	0.00202	0.246	0.00682	0.342
A_55_P2156731	H2-Eb1	2	-0.820337	-0.30627	0.00428	0.267	0.013	0.365
A_52_P683598	H2-Ab1	2	-0.834031	-0.24558	0.00479	0.386	0.0144	0.492
A_51_P284608	Cd74	2	-0.857061	-0.31555	0.000687	0.186	0.00267	0.272
A_55_P2073024	Gm4841	2	-0.713307	-0.32214	0.00719	0.21	0.0203	0.3
A_55_P2736869	Etv6	2	-0.557927	-0.62479	1.84e-06	1.99e-07	1.45e-05	1.3e-06
A_55_P2133013	Cntfr	2	-0.558956	-0.6097	4.8e-05	1.26e-05	0.00026	5.63e-05
A_55_P2736165	AK148313	2	-0.715886	-0.69554	1.25e-07	2.29e-07	1.31e-06	1.48e-06
A_55_P2041432	Il1rap	2	-0.608519	-0.66783	4.98e-07	7.12e-08	4.52e-06	5.1e-07
A_55_P2147487	Cyth3	2	-0.638347	-0.67438	0.00174	0.00101	0.00599	0.0029
A_65_P10491	Raph1	2	-0.680496	-0.54083	5.56e-05	0.000942	0.000297	0.00273
A_55_P2825279	Il22ra1	2	-0.633366	-1.01292	3.84e-05	3.84e-09	0.000214	3.59e-08
A_51_P471177	Stra6	2	-0.767533	-1.13044	2.97e-07	2.16e-11	2.84e-06	3.18e-10
A_55_P2904155	Prickle1	2	-0.756405	-1.09372	8.22e-09	2.92e-13	1.13e-07	6.07e-12
A_65_P09318	Pik3ca	2	-0.693182	-1.00846	6.17e-08	3.55e-12	6.99e-07	6e-11
A_55_P2849474	AI596374	2	-0.692873	-1.04915	7.27e-06	1.08e-09	4.92e-05	1.13e-08
A_30_P01032372	chr18:69923410-69965360_F	2	-0.798631	-1.12016	5.73e-06	5.16e-09	3.99e-05	4.7e-08
A_52_P342202	Mier1	2	-0.602429	-0.8264	1.41e-05	3.13e-08	8.87e-05	2.43e-07
A_55_P2722005	Stxbp5l	2	-0.490121	-0.72352	0.00339	3.88e-05	0.0106	0.000154
A_55_P2174743	Akap7	2	-0.736179	-1.0757	2.41e-07	2.02e-11	2.36e-06	3.01e-10
A_55_P2171897	Notch1	2	-0.770399	-1.17713	1.28e-06	6.2e-11	1.05e-05	8.38e-10
A_55_P2017769	B020031M17Rik	2	-0.750009	-1.15269	2.53e-08	1.94e-13	3.16e-07	4.16e-12
A_55_P2009449	Pnma2	2	-0.781167	-1.13393	1.52e-08	5.79e-13	1.98e-07	1.14e-11
A_51_P192089	Pinx1	2	-0.787954	-1.00107	6.78e-08	1.9e-10	7.6e-07	2.33e-09
A_55_P1962699	AK080285	2	-0.625701	-0.95783	4.7e-09	2.23e-14	6.84e-08	5.65e-13
A_55_P2758081	Gm20753	2	-0.628964	-0.8956	1.27e-10	2.4e-15	2.56e-09	7.26e-14
A_55_P2136752	Ermn	2	-0.739715	-1.02316	4.45e-09	5.3e-13	6.51e-08	1.05e-11
A_55_P2029902	Gab3	2	-0.662705	-0.93441	7.84e-10	3.21e-14	1.35e-08	7.94e-13
A_66_P125639	Bptf	2	-0.744611	-1.01838	3.24e-05	1.09e-07	0.000185	7.51e-07
A_55_P2129407	4932431P20Rik	2	-0.803526	-1.12712	6.07e-06	5.59e-09	4.21e-05	5.05e-08
A_55_P2043782	Trpm1	2	-0.720738	-1.05887	2.61e-05	1.59e-08	0.000153	1.31e-07
A_55_P2827736	BU554916	2	-0.763515	-1.08202	2.68e-05	3.78e-08	0.000156	2.89e-07
A_30_P01022829	chr1:78591605-78606083_R	2	-0.716152	-0.84282	4.58e-07	1.32e-08	4.2e-06	1.11e-07
A_30_P01028019	chr3:36280098-36347798_F	2	-0.697037	-0.87411	6.27e-07	4.22e-09	5.55e-06	3.91e-08
A_55_P2031966	Fbxo39	2	-0.401821	-0.58898	0.000196	3.87e-07	0.00089	2.39e-06
A_55_P2098591	2610318N02Rik	2	-0.56329	-0.85944	0.00253	1.4e-05	0.0083	6.16e-05
A_30_P01017564	chr3:58118325-58136550_F	2	-0.765786	-0.99199	2.05e-05	1.83e-07	0.000124	1.2e-06
A_52_P92213	Ermard	2	-0.700623	-0.97978	6.11e-05	1.71e-07	0.000323	1.13e-06
A_55_P2733722	Treml2	2	-0.619574	-0.88444	0.000701	4.87e-06	0.00272	2.37e-05
A_55_P2840455	Gm35358	2	-0.69384	-1.06791	0.00129	3.62e-06	0.00462	1.81e-05
A_30_P01025802	chr9:27153416-27153677_F	2	-0.672503	-0.94609	4.77e-05	1.04e-07	0.000259	7.23e-07
A_55_P2126227	Iqck	2	-0.457863	-0.65981	0.00227	2.82e-05	0.00753	0.000116
A_55_P2796771	Numbl	2	-0.671712	-0.74758	8.04e-05	1.64e-05	0.000411	7.13e-05
A_55_P2086628	ENSMUST00000059110	2	-0.802965	-0.98878	3.3e-05	9.44e-07	0.000188	5.36e-06
A_55_P2743537	Itga10	2	-0.486964	-0.69245	0.00981	0.000391	0.0264	0.00124
A_55_P2639170	Dab2	2	-0.429218	-0.67273	0.00401	2.12e-05	0.0123	8.98e-05
A_66_P107379	Mdk	2	-0.501337	-0.66529	0.000955	2.57e-05	0.00356	0.000107
A_66_P121948	1700030M09Rik	2	-0.629821	-0.99381	0.0157	0.000266	0.0394	0.000881
A_55_P2713405	Thop1	2	-0.48386	-0.6846	0.00321	6.55e-05	0.0102	0.000249
A_55_P2007831	Ccdc172	2	-0.370213	-0.71867	0.015	1.28e-05	0.038	5.69e-05
A_55_P2027900	Gabra2	2	-0.451852	-0.68387	0.0221	0.000821	0.0523	0.00241
A_52_P599736	Arhgef10l	2	-0.556772	-0.8495	0.0003	3.46e-07	0.0013	2.16e-06
A_55_P1994284	Catsper4	2	-0.492074	-0.68709	0.000428	3.32e-06	0.00177	1.67e-05
A_30_P01025609	chr10:84010161-84016083_R	2	-0.328179	-0.64229	0.0949	0.00171	0.175	0.00463
A_30_P01033661	chr6:90745692-90777977_R	2	-0.455786	-0.77165	0.00902	3.27e-05	0.0246	0.000133
A_66_P136848	4933432K03Rik	2	-0.555358	-0.77365	0.00163	2.78e-05	0.00567	0.000114
A_55_P2177726	ENSMUST00000169610	2	-0.387921	-0.75463	0.00419	5.07e-07	0.0128	3.04e-06
A_30_P01024857	chr18:5951953-5952386_F	2	-0.605592	-0.81347	3.88e-05	2.06e-07	0.000216	1.34e-06
A_30_P01026872	chr3:34003359-34537330_F	2	-0.637166	-0.86286	0.000126	9.43e-07	0.000608	5.35e-06
A_30_P01025657	chr13:73472571-73483846_F	2	-0.703438	-1.00317	2.06e-07	3.26e-11	2.05e-06	4.66e-10
A_30_P01023736	chr5:125205454-125209470_F	2	-0.533746	-0.77026	2.02e-05	1.64e-08	0.000123	1.35e-07
A_55_P2733212	Cmip	2	-0.698262	-0.81431	4.83e-06	2.61e-07	3.43e-05	1.67e-06
A_55_P2734612	Sptbn1	2	-0.770264	-0.98111	2.29e-05	2.99e-07	0.000136	1.89e-06
A_30_P01027335	chr3:79075801-79076428_F	2	-0.42577	-0.62733	0.00999	0.000264	0.0269	0.000875
A_66_P131448	9430096G21Rik	2	-0.673688	-0.8497	0.000166	5.06e-06	0.000771	2.45e-05
A_51_P197923	Zfp57	2	-0.443639	-0.62065	0.00576	0.000197	0.0168	0.000673
A_55_P2736480	Gm15658	2	-0.400284	-0.58649	0.0187	0.000855	0.0455	0.0025
A_55_P2743490	3110062M04Rik	2	-0.330076	-0.64001	0.0607	0.00054	0.121	0.00166
A_66_P110662	Ptn	2	-0.662373	-0.89421	5.1e-05	2.73e-07	0.000274	1.74e-06
A_55_P2941602	Slco2a1	2	-0.688894	-0.6663	1.94e-06	3.54e-06	1.51e-05	1.77e-05
A_30_P01020171	chr14:65720392-65769859_R	2	-0.357047	-0.61635	0.0152	7.64e-05	0.0383	0.000286
A_66_P109468	Cldn24	2	-0.534267	-0.64253	0.000258	1.98e-05	0.00114	8.45e-05
A_52_P518922	Itga1	2	-0.431224	-0.58633	0.000131	9.17e-07	0.000626	5.22e-06
A_30_P01022466	chr12:77544397-77564122_F	2	-0.557192	-0.69561	0.000316	1.43e-05	0.00136	6.28e-05
A_55_P2732428	Trp53rkb	2	-0.635897	-0.85209	0.000185	2.01e-06	0.000848	1.05e-05
A_52_P104606	Tmem52b	2	-0.442475	-0.6894	0.00214	7.28e-06	0.00717	3.41e-05
A_52_P534355	Anxa7	2	-0.689623	-0.81526	0.00019	1.76e-05	0.000865	7.58e-05
A_55_P2106429	Herc2	2	-0.665627	-0.72821	1.86e-05	4.18e-06	0.000114	2.06e-05
A_66_P118567	Lypd6b	2	-0.78736	-0.81446	8.09e-06	4.54e-06	5.41e-05	2.22e-05
A_30_P01028595	chr18:90750100-90772025_F	2	-0.607766	-0.76988	0.000188	5.58e-06	0.00086	2.67e-05
A_55_P2161923	Rabgap1	2	-0.727332	-0.94487	0.000127	2.07e-06	0.00061	1.08e-05
A_55_P2924612	Lsamp	2	-0.749592	-0.90237	0.000384	3.24e-05	0.00161	0.000132
A_55_P2004511	Cd300lf	2	-0.757307	-0.96311	3.7e-05	5.84e-07	0.000207	3.45e-06
A_55_P2153620	Ahnak	2	-0.788154	-0.95902	1.2e-05	3.33e-07	7.69e-05	2.08e-06
A_55_P1968028	Tdgf1	2	-0.790813	-0.85271	6.74e-06	1.77e-06	4.61e-05	9.42e-06
A_52_P141384	Cdcp1	2	-0.763097	-0.84707	7.91e-05	1.68e-05	0.000405	7.28e-05
A_66_P107583	Rhox3a	2	-0.608179	-0.69798	0.00117	0.000251	0.00425	0.000835
A_55_P2727267	Ggps1	2	-0.626199	-0.73087	3.78e-05	3.02e-06	0.000211	1.53e-05
A_30_P01020420	chr10:116814196-116920696_R	2	-0.856019	-0.86839	1.42e-05	1.12e-05	8.89e-05	5.05e-05
A_55_P2750737	Gm12440	2	-0.585905	-0.68213	0.000396	5.5e-05	0.00166	0.000212
A_55_P2782833	AW495160	2	-0.78463	-0.89726	0.000419	7.6e-05	0.00174	0.000284
A_52_P565847	AU018091	2	-0.446192	-0.59477	0.000391	6.5e-06	0.00164	3.07e-05
A_51_P326229	Ddx25	2	-0.733557	-0.90393	0.00106	8.79e-05	0.00391	0.000324
A_30_P01018083	chr1:183951156-183986156_F	2	-0.720207	-0.90847	0.00509	0.000561	0.0151	0.00172
A_30_P01033069	chr7:134649844-134651551_F	2	-0.565433	-0.80243	0.00125	1.36e-05	0.00451	6e-05
A_30_P01028216	chr4:33375464-33377138_R	2	-0.665123	-0.90471	0.000737	1.18e-05	0.00284	5.31e-05
A_30_P01025695	chr4:98943050-98959998_R	2	-0.507341	-0.67792	0.00497	0.000276	0.0148	0.00091
A_55_P2180854	Mrgprg	2	-0.593786	-0.83943	0.00113	1.23e-05	0.00412	5.48e-05
A_55_P2824501	Pou4f1	2	-0.706744	-0.87937	1.08e-05	1.84e-07	7e-05	1.21e-06
A_55_P2089565	Tbx22	2	-0.779622	-1.02676	3.39e-06	1.14e-08	2.5e-05	9.66e-08
A_55_P2370250	Syn3	2	-0.678453	-0.95104	4.86e-05	1.16e-07	0.000263	7.93e-07
A_30_P01030381	chr17:88225376-88238756_F	2	-0.683901	-0.85497	7.91e-05	2.21e-06	0.000405	1.15e-05
A_55_P2004551	Klra1	2	-0.729792	-0.92985	2.01e-05	2.51e-07	0.000122	1.61e-06
A_55_P2718563	Opcml	2	-0.745308	-0.93362	0.000266	1.07e-05	0.00117	4.85e-05
A_55_P2065298	Olfr1500	2	-0.621552	-0.4222	0.000656	0.0166	0.00257	0.0344
A_51_P278163	Plcd3	2	-0.659022	-0.41246	6.04e-06	0.00243	4.19e-05	0.00634
A_51_P388478	Efnb1	2	-0.704435	-0.84414	3.89e-13	1.03e-15	1.3e-11	3.32e-14
A_66_P127314	Tle2	2	-0.918878	-0.94097	1.89e-12	9.18e-13	5.5e-11	1.74e-11
A_55_P2185543	Tle2	2	-0.670881	-0.79342	9.38e-13	4.24e-15	2.9e-11	1.22e-13
A_55_P2201454	2310079F09Rik	2	-0.893538	-0.89319	4.06e-11	4.1e-11	9.13e-10	5.74e-10
A_55_P2189893	A630073K07Rik	2	-0.914802	-0.96856	1.51e-12	2.58e-13	4.46e-11	5.41e-12
A_51_P248122	Bbc3	2	-0.795018	-0.9286	6.63e-07	2.44e-08	5.83e-06	1.94e-07
A_30_P01023883	chr11:70201624-70203335_R	2	-0.721359	-0.85152	9.79e-10	1.02e-11	1.65e-08	1.6e-10
A_55_P2202524	9330162012Rik	2	-0.581759	-0.86586	2.86e-08	6.25e-13	3.52e-07	1.22e-11
A_51_P268673	2210016H18Rik	2	-0.644757	-0.98138	2.64e-08	2.78e-13	3.27e-07	5.8e-12
A_55_P1959465	Lrrfip1	2	-0.623974	-0.79096	1.83e-09	2.55e-12	2.9e-08	4.44e-11
A_55_P2160716	Arf5	2	-0.471902	-0.63291	4.87e-12	3.72e-16	1.3e-10	1.29e-14
A_51_P117777	Galt	2	-0.487507	-0.66116	3.83e-08	1.49e-11	4.59e-07	2.27e-10
A_55_P1992099	Ptprj	2	-0.754402	-0.90998	5.61e-13	1.23e-15	1.81e-11	3.94e-14
A_55_P2067445	Arf5	2	-0.483635	-0.65858	2.92e-10	2.95e-14	5.46e-09	7.33e-13
A_55_P2112225	Pcyt2	2	-0.719252	-0.85033	4.37e-09	5.36e-11	6.39e-08	7.33e-10
A_51_P162437	Bcr	2	-0.569568	-0.61897	1.03e-10	9.7e-12	2.13e-09	1.53e-10
A_66_P104527	Tbl1x	2	-0.57751	-0.72006	7.04e-08	3.3e-10	7.87e-07	3.82e-09
A_51_P368823	Grb7	2	-0.453463	-0.67065	1.46e-05	5.57e-09	9.1e-05	5.04e-08
A_55_P1994132	Tmem184a	2	-0.670916	-0.94843	7.67e-07	2.52e-10	6.65e-06	3e-09
A_51_P304065	ENSMUST00000166700	2	-0.243125	-0.5894	0.00179	3.24e-10	0.00615	3.76e-09
A_30_P01018472	chr17:56687541-56694616_R	2	-0.437208	-0.59956	0.000414	4.33e-06	0.00172	2.13e-05
A_55_P2003410	Kng1	2	-0.713122	-1.16113	4.25e-13	1.67e-20	1.41e-11	1.26e-18
A_55_P2904111	Lcat	2	-0.614174	-0.95004	8.36e-10	1.59e-15	1.43e-08	4.97e-14
A_55_P2492249	Apoh	2	-0.509126	-0.90716	3.28e-12	6.84e-21	9.04e-11	5.68e-19
A_51_P197773	Parp6	2	-0.623241	-0.70977	1.33e-11	2.61e-13	3.25e-10	5.48e-12
A_51_P219266	Tmprss6	2	-0.592866	-0.76896	3.2e-13	5.25e-17	1.09e-11	2.15e-15
A_52_P504068	Cdk8	2	-0.595388	-0.72132	6.2e-12	1.53e-14	1.62e-10	3.96e-13
A_52_P257502	Igfbp4	2	-0.489038	-0.745	1.18e-07	2.18e-12	1.25e-06	3.84e-11
A_30_P01030265	chr16:23543837-23560153_F	2	-0.636796	-0.82692	1.52e-07	2.9e-10	1.56e-06	3.4e-09
A_51_P208361	Ak3	2	-0.498948	-0.67014	5.11e-13	2.58e-17	1.66e-11	1.12e-15
A_55_P2152014	TC1698801	2	-0.834094	-1.11253	2.53e-09	8.03e-13	3.92e-08	1.54e-11
A_52_P601055	Mtss1	2	-0.656582	-0.93188	2.39e-08	2.11e-12	3e-07	3.73e-11
A_55_P2208579	Onecut2	2	-0.749904	-0.87387	2.11e-12	1.68e-14	6.03e-11	4.31e-13
A_55_P2851533	Ccdc157	2	-1.10092	-1.39988	1.04e-16	1.52e-20	6.09e-15	1.15e-18
A_51_P440694	Atg16l1	2	-0.424344	-0.607	2.15e-07	3.17e-11	2.13e-06	4.55e-10
A_55_P2088028	Mtss1	2	-0.639025	-0.92779	9.64e-07	1.69e-10	8.17e-06	2.08e-09
A_55_P2803213	Igfbp3	2	-0.622021	-0.92011	7.19e-06	1.92e-09	4.87e-05	1.91e-08
A_55_P2737407	Ttll13	2	-0.580373	-0.81137	5.63e-07	2.23e-10	5.04e-06	2.68e-09
A_55_P2042612	C1s1	2	-0.648475	-0.86521	2.96e-13	1.75e-17	1.02e-11	7.81e-16
A_30_P01027439	chr7:4827340-4863315_F	2	-0.812088	-0.98109	4.99e-15	6.74e-18	2.22e-13	3.25e-16
A_51_P194377	Pcbp4	2	-0.867257	-0.98721	3.39e-12	6.03e-14	9.31e-11	1.43e-12
A_51_P425010	Olfr1444	2	-0.602097	-0.7766	5.42e-10	3.52e-13	9.67e-09	7.25e-12
A_51_P308446	1700094D03Rik	2	-0.436155	-0.59377	1.01e-08	2.43e-12	1.37e-07	4.24e-11
A_30_P01032682	chr11:117792051-117811334_R	2	-0.998492	-1.4608	2.72e-19	9.14e-26	2.37e-17	1.94e-23
A_55_P2736230	Apoe	2	-0.922024	-1.27701	3.58e-20	9.48e-26	3.59e-18	1.98e-23
A_55_P2156425	Upk1a	2	-1.12127	-1.53696	1.1e-15	1.15e-20	5.46e-14	9.05e-19
A_52_P637418	Wdr25	2	-1.06909	-1.30676	1.3e-13	1.56e-16	4.7e-12	5.82e-15
A_51_P147942	Igf1	2	-0.95348	-1.56732	9.34e-17	5.47e-25	5.53e-15	9.62e-23
A_55_P2145617	Krt80	2	-0.879431	-1.52489	9.53e-13	4.07e-21	2.94e-11	3.42e-19
A_51_P456699	Olfr812	2	-1.08415	-1.43845	4.42e-16	1.45e-20	2.34e-14	1.11e-18
A_55_P2153517	Enho	2	-1.61484	-2.11732	3.55e-09	2.06e-12	5.31e-08	3.65e-11
A_51_P497090	Enho	2	-1.62182	-2.13612	1.67e-09	7.12e-13	2.67e-08	1.38e-11
A_51_P496905	Cfi	2	-0.602132	-0.7489	1.6e-13	1.06e-16	5.73e-12	4.08e-15
A_51_P451377	Kng1	2	-0.737127	-1.17749	4.2e-15	1.4e-22	1.89e-13	1.51e-20
A_51_P161636	Kng2	2	-0.806316	-1.19377	7.23e-15	5.06e-21	3.15e-13	4.23e-19
A_55_P2003414	Kng1	2	-0.411617	-0.70923	2.57e-10	7.43e-18	4.87e-09	3.57e-16
A_66_P108793	Gm7628	2	-0.479962	-0.72442	1.35e-05	3e-09	8.48e-05	2.85e-08
A_55_P2739057	Irf5	2	-1.21291	-1.7985	3.24e-11	1.09e-16	7.4e-10	4.16e-15
A_51_P336622	Dexi	2	-1.06042	-1.59092	1.22e-16	2.88e-23	7.03e-15	3.58e-21
A_55_P2047748	Mafg	2	-0.798328	-1.30078	8.76e-13	3.95e-20	2.73e-11	2.79e-18
A_66_P116632	Mafg	2	-0.637781	-1.07685	6.39e-13	6.86e-21	2.04e-11	5.69e-19
A_52_P40327	0610005C13Rik	2	-0.867604	-1.03896	3.59e-17	4.73e-20	2.31e-15	3.27e-18
A_55_P2718653	Ccpg1	2	-0.787901	-0.89637	1.36e-12	2.29e-14	4.06e-11	5.81e-13
A_51_P234788	Cxxc5	2	-0.747191	-1.20707	4.49e-12	4.14e-19	1.2e-10	2.45e-17
A_55_P2727764	Cxxc5	2	-0.694887	-0.90786	8.4e-10	3.99e-13	1.44e-08	8.11e-12
A_51_P261324	Fbxo33	2	-0.61718	-0.84165	9.98e-12	4.85e-16	2.5e-10	1.65e-14
A_55_P2126192	Lgr5	2	-1.81591	-1.97768	4.85e-16	2.41e-17	2.55e-14	1.05e-15
A_55_P2716491	Ang6	2	-2.58878	-3.58234	3.75e-18	1.5e-23	2.74e-16	1.99e-21
A_51_P502906	ENSMUST00000162314	2	-2.52542	-3.45582	6.83e-18	4.49e-23	4.78e-16	5.39e-21
A_52_P98778	Ang4	2	-2.4842	-3.48789	1.28e-17	3.24e-23	8.65e-16	3.96e-21
A_51_P391159	Ang	2	-2.58023	-3.48786	6.84e-18	7.31e-23	4.78e-16	8.4e-21
A_66_P134474	Ang3	2	-2.52514	-3.55695	1.23e-16	3.48e-22	7.07e-15	3.53e-20
A_51_P349888	Ang2	2	-2.57779	-3.52271	8.65e-16	9.86e-21	4.39e-14	7.88e-19
A_51_P237383	Rnase4	2	-2.5567	-3.24572	5.42e-18	6.67e-22	3.88e-16	6.46e-20
A_55_P2143279	Nkd2	2	-2.05774	-2.54029	1.22e-14	8.14e-18	5.17e-13	3.9e-16
A_51_P139030	Slc38a3	2	-0.754413	-1.32326	5.66e-07	2.96e-13	5.06e-06	6.14e-12
A_55_P2807329	Plxnb1	2	-0.783242	-1.24932	2.96e-10	1.41e-16	5.53e-09	5.29e-15
A_30_P01031779	chr5:23349978-23402028_R	2	-0.440936	-0.6794	6.39e-06	5.63e-10	4.4e-05	6.25e-09
A_55_P2095342	Rara	2	-0.476942	-0.71131	9.15e-05	8e-08	0.000461	5.67e-07
A_51_P193794	Lrp1	2	-0.791608	-0.94014	1.38e-13	4.55e-16	4.99e-12	1.56e-14
A_51_P413866	Cfb	2	-0.57744	-0.63347	4.7e-12	2.77e-13	1.25e-10	5.78e-12
A_52_P297270	Fbxo33	2	-0.503994	-0.65277	2.39e-08	3.07e-11	3e-07	4.42e-10
A_66_P138911	Cfb	2	-0.591738	-0.63286	3.72e-10	5.97e-11	6.85e-09	8.08e-10
A_51_P109840	Vtn	2	-0.568573	-0.60778	1.04e-11	1.42e-12	2.59e-10	2.6e-11
A_55_P2009066	Cfap74	2	-0.547294	-0.68018	1.05e-07	5.82e-10	1.12e-06	6.43e-09
A_55_P2898096	Psg23	2	-0.670729	-0.70493	3.92e-14	7.63e-15	1.55e-12	2.08e-13
A_52_P474902	Col20a1	2	-1.12784	-1.102	1.44e-08	2.47e-08	1.89e-07	1.96e-07
A_51_P491916	Rassf6	2	-0.945905	-0.8883	5.9e-08	2.26e-07	6.71e-07	1.46e-06
A_55_P2805819	Ror1	2	-0.894827	-1.0596	5.39e-08	9.3e-10	6.2e-07	9.89e-09
A_51_P152797	ENSMUST00000183928	2	-0.627159	-0.72934	3.93e-09	7.53e-11	5.82e-08	9.96e-10
A_55_P2321004	Zfp882	2	-0.561617	-0.61643	1.04e-08	1.04e-09	1.41e-07	1.1e-08
A_51_P346543	Tle4	2	-0.535201	-0.66347	2.28e-06	2.78e-08	1.75e-05	2.17e-07
A_52_P466887	Hnrnpd	2	-0.884335	-0.94676	5.45e-12	6.93e-13	1.44e-10	1.34e-11
A_55_P2035872	Mical3	2	-0.642128	-0.7945	5.49e-08	3e-10	6.31e-07	3.5e-09
A_52_P417846	Tbkbp1	2	-0.56621	-0.78096	2.51e-07	1.08e-10	2.44e-06	1.38e-09
A_55_P2490344	Ppm1l	2	-0.967826	-0.95015	1.57e-11	2.67e-11	3.79e-10	3.87e-10
A_51_P413111	Ppm1l	2	-1.01757	-1.11143	2.34e-12	1.52e-13	6.62e-11	3.34e-12
A_51_P249793	Dusp28	2	-0.5982	-0.6075	1.16e-10	7.6e-11	2.37e-09	1e-09
A_66_P120165	Hnrnpd	2	-0.631917	-0.70746	1.08e-07	8.27e-09	1.15e-06	7.22e-08
A_55_P2133165	Wwc1	2	-0.559886	-0.69736	1.48e-07	8.41e-10	1.53e-06	9.01e-09
A_55_P2730871	Camkk2	2	-0.527318	-0.64282	4.74e-08	3.74e-10	5.54e-07	4.28e-09
A_55_P2063316	Mgll	2	-0.65644	-0.78437	2.27e-07	4.01e-09	2.23e-06	3.74e-08
A_55_P2063312	Mgll	2	-0.5756	-0.69581	1.38e-05	4.52e-07	8.69e-05	2.74e-06
A_55_P2225460	AW555355	2	-0.628694	-0.63782	1.82e-06	1.39e-06	1.43e-05	7.58e-06
A_66_P130497	Serpinf1	2	-0.569353	-0.67748	2.73e-13	8.91e-16	9.45e-12	2.9e-14
A_51_P517075	Serpinf1	2	-0.550995	-0.63893	1.53e-14	9.77e-17	6.44e-13	3.78e-15
A_55_P2729070	Ppm1l	2	-0.812273	-0.95139	5.69e-13	3.4e-15	1.83e-11	9.99e-14
A_52_P35048	Serpinf1	2	-0.48329	-0.67675	1.58e-07	3.82e-11	1.62e-06	5.38e-10
A_65_P14895	AK081879	2	-0.500296	-0.6313	1.16e-06	7.83e-09	9.6e-06	6.88e-08
A_55_P2740265	Got1	2	-0.878572	-1.82339	0.000169	6.88e-11	0.000786	9.19e-10
A_66_P120058	Got1	2	-0.885208	-1.78641	0.000145	1.07e-10	0.000686	1.37e-09
A_55_P1958434	Got1	2	-0.967992	-2.21837	0.000105	1.32e-12	0.00052	2.42e-11
A_55_P2727208	LOC102633456	2	-0.321784	-0.68066	0.0118	1.48e-06	0.0309	8.05e-06
A_66_P121759	Gls2	2	-0.668874	-0.94488	0.000223	9.8e-07	0.000998	5.54e-06
A_51_P169087	Gls2	2	-0.821348	-1.14661	1.98e-07	5.64e-11	1.98e-06	7.67e-10
A_30_P01026361	chr2:108456668-108532418_F	2	-0.789047	-1.03832	9.45e-06	4.58e-08	6.21e-05	3.43e-07
A_30_P01032228	chr6:127588224-127609749_R	2	-0.401035	-0.88591	0.00332	1.81e-08	0.0104	1.48e-07
A_55_P2745682	Nnmt	2	-1.23567	-1.27537	3.62e-05	2.24e-05	0.000203	9.43e-05
A_55_P2505920	Nnmt	2	-1.16241	-1.2757	5.57e-06	1.03e-06	3.9e-05	5.8e-06
A_55_P2181557	Nnmt	2	-0.720859	-0.731	6.44e-05	5.27e-05	0.000338	0.000204
A_65_P11840	Ivd	2	-0.966101	-0.99941	1.96e-11	7.3e-12	4.64e-10	1.17e-10
A_51_P483544	Aass	2	-0.690598	-0.93939	1.88e-07	1.08e-10	1.89e-06	1.38e-09
A_55_P1999057	Cps1	2	-0.970328	-0.98967	2.21e-11	1.25e-11	5.2e-10	1.93e-10
A_51_P303160	Arg1	2	-0.848786	-0.74897	6.25e-13	2.59e-11	2e-11	3.76e-10
A_55_P2599617	Aass	2	-0.567874	-0.79507	0.000309	1.91e-06	0.00133	1.01e-05
A_55_P2004781	Ass1	2	-1.03102	-1.42181	1.34e-12	3.09e-17	4.02e-11	1.32e-15
A_55_P2074035	Haao	2	-0.614189	-0.79516	3.04e-12	7.29e-16	8.42e-11	2.41e-14
A_51_P228574	Tat	2	-1.32439	-1.49358	1.18e-10	3.78e-12	2.41e-09	6.36e-11
A_51_P419439	Gnmt	2	-0.515687	-0.78499	6.33e-05	2.81e-08	0.000333	2.19e-07
A_55_P2061991	Pnldc1	2	-0.925987	-0.93695	2.22e-08	1.69e-08	2.81e-07	1.39e-07
A_55_P2078670	Cbs	2	-1.03004	-1.16083	6.58e-11	2.04e-12	1.41e-09	3.62e-11
A_55_P2739017	Haao	2	-0.503871	-0.58662	3.56e-07	1.27e-08	3.35e-06	1.07e-07
A_55_P2042923	Sgk2	2	-1.03918	-0.76825	4.94e-08	1.56e-05	5.74e-07	6.82e-05
A_55_P2093749	ENSMUST00000120687	2	-0.463388	-0.61804	1.64e-06	3.19e-09	1.31e-05	3.02e-08
A_51_P181922	Ndufa13	2	-0.491175	-0.66586	6.79e-06	1.48e-08	4.64e-05	1.23e-07
A_55_P2263053	Hal	2	-1.04075	-1.38307	3.37e-08	2.27e-11	4.09e-07	3.34e-10
A_51_P172155	Hal	2	-0.971488	-1.25378	6.2e-10	4.06e-13	1.09e-08	8.23e-12
A_55_P2719050	Fam46c	2	-0.752697	-0.84343	7.41e-07	7.02e-08	6.44e-06	5.05e-07
A_66_P101407	Acat3	2	-0.633872	-0.71858	8.5e-09	3.57e-10	1.17e-07	4.1e-09
A_51_P139745	Acat3	2	-0.962612	-1.13587	6.63e-12	3.91e-14	1.72e-10	9.5e-13
A_51_P124315	ENSMUST00000138821	2	-0.891196	-1.1505	7.68e-07	2.65e-09	6.65e-06	2.55e-08
A_55_P2144364	Gm4354	2	-0.748962	-0.74727	7.99e-13	8.57e-13	2.51e-11	1.63e-11
A_55_P2042184	AK133468	2	-0.866057	-0.78826	1.68e-10	1.98e-09	3.31e-09	1.96e-08
A_51_P300655	Tbccd1	2	-0.660476	-0.47543	2.45e-10	5.33e-07	4.66e-09	3.18e-06
A_52_P534235	Srms	2	-0.8456	-0.77012	2.12e-06	1.07e-05	1.64e-05	4.84e-05
A_51_P472932	Atp8b1	2	-0.781101	-0.75413	1.83e-13	5.5e-13	6.5e-12	1.09e-11
A_52_P431164	Thpo	2	-0.662304	-0.70056	9.29e-12	1.74e-12	2.34e-10	3.14e-11
A_30_P01018133	chr1:71939741-71947891_F	2	-0.711166	-0.80292	4.59e-06	4.76e-07	3.28e-05	2.87e-06
A_52_P215507	Dph7	2	-0.665883	-0.63669	1.4e-09	4.29e-09	2.27e-08	3.97e-08
A_55_P2155347	Grk4	2	-0.479169	-0.69117	2.66e-06	8.53e-10	2.01e-05	9.12e-09
A_55_P2732873	Tmem189	2	-0.609907	-0.59898	9.53e-07	1.34e-06	8.09e-06	7.35e-06
A_52_P502332	Mir99ahg	2	-0.545942	-0.70077	0.000236	6.04e-06	0.00105	2.88e-05
A_55_P2832172	Mir99ahg	2	-0.545302	-0.6625	1.61e-06	2.86e-08	1.28e-05	2.23e-07
A_65_P13994	Ttc19	2	-0.611101	-0.40175	1.03e-10	1.65e-06	2.13e-09	8.87e-06
A_51_P281806	Cactin	2	-0.615798	-0.49708	1.41e-10	3.02e-08	2.82e-09	2.34e-07
A_55_P2817757	Hip1r	2	-1.15322	-0.70057	2.1e-11	2.49e-06	4.96e-10	1.28e-05
A_51_P155935	6330416G13Rik	2	-0.859443	-0.73418	3.38e-07	6.38e-06	3.19e-06	3.02e-05
A_66_P117235	6330416G13Rik	2	-0.786689	-0.54284	2.16e-07	0.000117	2.14e-06	0.000419
A_55_P2923295	A930017M01Rik	2	-0.679094	-0.34547	5.12e-08	0.00175	5.93e-07	0.00471
A_52_P665675	Abca1	2	-0.66548	-0.46712	5.44e-10	1.54e-06	9.7e-09	8.34e-06
A_55_P2088720	AK035396	2	-0.648367	-0.61162	1.42e-05	3.51e-05	8.92e-05	0.000141
A_55_P2029746	AK132033	2	-0.599079	-0.48325	7.13e-05	0.000969	0.00037	0.0028
A_65_P02347	Susd1	2	-0.6742	-0.5665	2.02e-05	0.000231	0.000122	0.000774
A_55_P2729448	Arid5b	2	-0.651428	-0.82557	0.000323	1.15e-05	0.00138	5.17e-05
A_66_P135534	Zfp950	2	-0.714343	-0.72824	3.94e-08	2.54e-08	4.71e-07	2.01e-07
A_51_P394190	Lmo4	2	-0.558507	-0.68197	6.63e-07	8.6e-09	5.83e-06	7.49e-08
A_52_P405795	Zfp950	2	-0.556892	-0.64241	1.24e-06	6.7e-08	1.02e-05	4.84e-07
A_55_P2508883	3110056K07Rik	2	-0.639668	-0.58521	1.37e-09	1.22e-08	2.23e-08	1.03e-07
A_55_P2743235	LOC102640359	2	-0.597395	-0.58106	2.99e-06	4.87e-06	2.23e-05	2.37e-05
A_55_P2087399	Tex22	2	-1.47164	-1.35342	9.4e-17	1.71e-15	5.55e-15	5.32e-14
A_30_P01031441	chr8:67542714-67561694_F	2	-1.32659	-1.27504	1.96e-14	7.1e-14	8.08e-13	1.66e-12
A_52_P301495	Vamp2	2	-0.821091	-0.77352	2.61e-13	1.65e-12	9.08e-12	2.98e-11
A_51_P346668	Irf5	2	-1.24011	-1.19912	9.59e-15	2.9e-14	4.12e-13	7.22e-13
A_30_P01028569	chr2:48818825-48822612_F	2	-0.746721	-0.72625	2.63e-17	7.06e-17	1.71e-15	2.79e-15
A_55_P2736600	Gm4673	2	-1.55709	-1.22501	1.13e-07	1.05e-05	1.2e-06	4.77e-05
A_55_P2499244	Fam210b	2	-1.07573	-0.99878	8.34e-17	1.1e-15	5.01e-15	3.54e-14
A_51_P194149	Ttr	2	-1.3359	-1.15413	5.05e-20	1.13e-17	4.92e-18	5.23e-16
A_66_P132984	B230307C23Rik	2	-0.638642	-0.58658	1.42e-12	1.77e-11	4.24e-11	2.65e-10
A_51_P285413	Rbbp6	2	-0.806313	-0.58898	2.38e-12	1.13e-08	6.73e-11	9.64e-08
A_55_P2099448	Slc12a2	2	-1.05184	-0.88128	4.27e-19	2.52e-16	3.63e-17	9.03e-15
A_30_P01019026	chr17:26911397-26917047_R	2	-1.00838	-0.8896	6.65e-10	1.48e-08	1.17e-08	1.23e-07
A_55_P2046403	Ucn3	2	-0.928428	-0.85267	3.42e-12	4.06e-11	9.36e-11	5.68e-10
A_55_P2053266	St6galnac6	2	-0.800765	-0.95954	1.01e-14	1.94e-17	4.32e-13	8.59e-16
A_55_P2802986	Oat	2	-1.73262	-2.14153	8.47e-13	8.45e-16	2.65e-11	2.76e-14
A_52_P641195	1700029J07Rik	2	-0.678865	-0.78889	2.14e-11	2.31e-13	5.03e-10	4.9e-12
A_52_P558609	Clec16a	2	-0.792056	-0.91266	7.11e-14	6.3e-16	2.71e-12	2.11e-14
A_51_P505322	Mpnd	2	-1.05323	-1.3274	1.91e-17	3.41e-21	1.27e-15	2.93e-19
A_55_P2778161	Egln1	2	-0.822185	-1.13531	2.27e-19	7.8e-25	2.01e-17	1.32e-22
A_51_P244061	Snapc5	2	-0.667476	-0.85853	2.13e-14	3.39e-18	8.75e-13	1.73e-16
A_51_P406077	1110001J03Rik	2	-0.7583	-0.8163	4.25e-16	3.18e-17	2.26e-14	1.35e-15
A_66_P139493	C330006A16Rik	2	-0.856643	-0.95723	9.58e-17	1.76e-18	5.63e-15	9.4e-17
A_51_P473259	Dpyd	2	-1.10312	-1.40335	9.86e-18	1.17e-21	6.75e-16	1.1e-19
A_66_P100932	Tmem256	2	-0.701887	-0.81824	3.83e-18	1.24e-20	2.79e-16	9.66e-19
A_55_P2010778	Il11ra1	2	-1.12639	-1.29426	6.44e-18	3.7e-20	4.53e-16	2.63e-18
A_55_P2106106	C5ar2	2	-0.739484	-0.89607	1.2e-12	2.45e-15	3.63e-11	7.41e-14
A_52_P740123	AI528035	2	-0.735282	-0.72054	2.49e-12	4.56e-12	6.99e-11	7.59e-11
A_52_P252539	Ndufb8	2	-0.802021	-0.79053	5.81e-17	9.68e-17	3.57e-15	3.75e-15
A_55_P2154416	Car15	2	-1.35273	-1.20574	1.89e-16	9.55e-15	1.06e-14	2.57e-13
A_55_P1957815	Tmub1	2	-0.846003	-0.77199	2.45e-21	8.1e-20	2.85e-19	5.39e-18
A_51_P324871	Cyb561a3	2	-1.02906	-0.95695	2.05e-19	3.02e-18	1.83e-17	1.56e-16
A_51_P347312	Ogfrl1	2	-1.09513	-0.73409	5.7e-20	7.42e-14	5.52e-18	1.73e-12
A_66_P109577	Plcb3	2	-0.727478	-0.58399	4.36e-14	3.5e-11	1.72e-12	4.97e-10
A_55_P2134790	Qsox1	2	-1.12279	-0.99897	1.79e-16	9.68e-15	1.02e-14	2.6e-13
A_55_P2045278	Gm10845	2	-0.649466	-0.66262	1.81e-16	8.93e-17	1.02e-14	3.48e-15
A_55_P2179483	Wdr31	2	-0.990227	-0.93373	5.52e-21	5.19e-20	6.05e-19	3.56e-18
A_55_P2108983	A430078G23Rik	2	-0.812285	-0.79349	1.44e-19	3.45e-19	1.32e-17	2.07e-17
A_66_P105927	Dhrs1	2	-0.731928	-0.68736	2.69e-14	2.02e-13	1.09e-12	4.33e-12
A_52_P116704	BY754910	2	-0.654296	-0.65486	6.33e-11	6.18e-11	1.36e-09	8.35e-10
A_51_P464710	Adap2	2	-0.63924	-0.81037	4.1e-09	6.69e-12	6.05e-08	1.08e-10
A_51_P238563	Agpat2	2	-1.018	-1.10908	4.54e-20	1.7e-21	4.44e-18	1.55e-19
A_55_P1970810	Agpat2	2	-1.00728	-1.13989	1.41e-23	9.67e-26	2.31e-21	2e-23
A_55_P1963917	NAP093259-001	2	-1.86202	-2.01415	7.33e-21	3.5e-22	7.93e-19	3.55e-20
A_51_P148612	Cox7a1	2	-1.32318	-1.77294	2.96e-12	2.15e-16	8.23e-11	7.81e-15
A_55_P1958517	Parp6	2	-0.729249	-0.84149	2.63e-18	1.24e-20	1.98e-16	9.66e-19
A_55_P2000022	Ccdc151	2	-2.02595	-2.67849	2.05e-13	1.59e-17	7.23e-12	7.17e-16
A_51_P164939	Tmem150a	2	-0.84778	-1.15778	4.14e-13	1.11e-17	1.37e-11	5.15e-16
A_30_P01028249	chr15:59130091-59131239_R	2	-0.835175	-1.0691	1.4e-11	6.22e-15	3.4e-10	1.73e-13
A_66_P137210	9130409J20Rik	2	-0.602499	-0.77208	8.62e-09	1.2e-11	1.18e-07	1.86e-10
A_52_P307938	Pik3r1	2	-0.881732	-1.05655	3.4e-13	8.92e-16	1.15e-11	2.9e-14
A_51_P300817	Atp1a1	2	-0.665587	-0.93231	1.05e-12	1.32e-17	3.2e-11	6.02e-16
A_51_P169886	Nsmf	2	-0.616672	-0.79358	1.02e-12	2.57e-16	3.11e-11	9.16e-15
A_55_P2117319	Ntan1	2	-0.704491	-0.95816	3.08e-19	2e-24	2.66e-17	3.17e-22
A_51_P412225	Tbc1d16	2	-1.12102	-1.29058	2.21e-13	2.19e-15	7.76e-12	6.67e-14
A_66_P139841	Tbc1d16	2	-1.09354	-1.29214	1.86e-11	1.17e-13	4.44e-10	2.64e-12
A_51_P324690	Clec2d	2	-1.61007	-1.76768	8.96e-16	3.41e-17	4.53e-14	1.44e-15
A_66_P127267	Clec2d	2	-1.61365	-1.78699	3.78e-16	1.02e-17	2.02e-14	4.75e-16
A_66_P119191	Inpp5e	2	-0.717794	-1.11887	4.39e-13	9.07e-20	1.45e-11	6.02e-18
A_55_P2340101	LOC102643247	2	-0.917453	-1.24418	5.42e-11	4.41e-15	1.18e-09	1.26e-13
A_51_P184353	Nr2f6	2	-0.587301	-0.70896	4.5e-12	1.21e-14	1.2e-10	3.2e-13
A_55_P2068723	Ccl27a	2	-0.633156	-0.86967	1.28e-09	1.38e-13	2.1e-08	3.06e-12
A_55_P2068734	Ccl27a	2	-0.665375	-0.88633	2.9e-10	5.99e-14	5.44e-09	1.42e-12
A_51_P517870	Nfatc1	2	-0.619855	-0.57901	7.61e-08	3.21e-07	8.41e-07	2.02e-06
A_55_P2509776	Snora23	2	-0.622103	-0.54027	2.76e-08	5.57e-07	3.41e-07	3.31e-06
A_55_P2276224	9330175E14Rik	2	-0.856717	-0.62295	6.65e-09	4.89e-06	9.38e-08	2.37e-05
A_51_P291501	Ccno	2	-1.42317	-1.408	1.53e-16	2.23e-16	8.74e-15	8.08e-15
A_30_P01018953	chr16:23543837-23560153_F	2	-1.12128	-1.40311	1.38e-18	2.71e-22	1.09e-16	2.8e-20
A_55_P2143896	Slc17a2	2	-1.54699	-1.86424	7.25e-17	7.87e-20	4.41e-15	5.25e-18
A_55_P2068289	Slc17a2	2	-1.44616	-1.63702	8.55e-17	9.69e-19	5.11e-15	5.35e-17
A_66_P118430	Slc17a2	2	-1.42129	-1.55544	4.6e-12	2.92e-13	1.23e-10	6.08e-12
A_30_P01020571	chr2:48826955-48827592_F	2	-0.592413	-0.73565	6.98e-14	4.48e-17	2.66e-12	1.86e-15
A_51_P352264	Sirt7	2	-0.786284	-0.9129	1.05e-16	4.69e-19	6.1e-15	2.74e-17
A_55_P2071596	Ppara	2	-1.2121	-1.48067	1.91e-12	3.11e-15	5.52e-11	9.22e-14
A_55_P2055854	Ppara	2	-1.19964	-1.4795	3.17e-12	3.99e-15	8.75e-11	1.15e-13
A_51_P170959	Proz	2	-0.439082	-0.61829	3.31e-10	1.14e-14	6.15e-09	3.04e-13
A_55_P2718578	Luc7l2	2	-0.561659	-0.75654	2.82e-09	6.78e-13	4.31e-08	1.32e-11
A_51_P183051	Upb1	2	-0.618116	-0.81858	1.64e-13	1.17e-17	5.86e-12	5.38e-16
A_55_P2943414	Eef2k	2	-1.05109	-1.28982	4.12e-16	2.57e-19	2.2e-14	1.58e-17
A_55_P2506896	Eef2k	2	-1.00124	-1.24451	4.62e-13	3.54e-16	1.52e-11	1.24e-14
A_55_P2095345	Rara	2	-0.672797	-0.73877	1.78e-08	1.84e-09	2.3e-07	1.84e-08
A_55_P2112937	Olfr1033	2	-0.848813	-0.68377	1.15e-10	2.67e-08	2.35e-09	2.1e-07
A_55_P2274378	AW549542	2	-1.97393	-1.59806	1.68e-15	1.54e-12	8.08e-14	2.79e-11
A_65_P20365	AK038233	2	-0.933534	-0.81291	1.58e-11	7.08e-10	3.81e-10	7.71e-09
A_52_P359502	Pdxk	2	-0.680015	-0.64257	1.21e-12	6.64e-12	3.66e-11	1.07e-10
A_55_P2550183	Gm31872	2	-1.05453	-0.99044	0.000468	0.00093	0.00191	0.0027
A_51_P326854	Ube2cbp	2	-0.724598	-0.6645	2.87e-12	3.58e-11	7.97e-11	5.08e-10
A_51_P378960	2810474O19Rik	2	-0.684163	-0.57849	5.54e-07	1.14e-05	4.98e-06	5.14e-05
A_55_P2301063	9930024M15Rik	2	-0.699464	-0.5899	1.01e-10	8.17e-09	2.1e-09	7.14e-08
A_30_P01018486	chr1:59449275-59474025_F	2	-1.3222	-1.05615	1.6e-09	2.78e-07	2.57e-08	1.77e-06
A_52_P70381	Map2k7	2	-0.701007	-0.5375	1.55e-09	6.18e-07	2.5e-08	3.63e-06
A_51_P418935	Neurl2	2	-1.02743	-1.20286	2.39e-08	4.89e-10	3e-07	5.49e-09
A_51_P475995	Thra	2	-1.01796	-1.14387	1.22e-11	3.62e-13	3.01e-10	7.43e-12
A_55_P2036559	Fbxl12os	2	-0.498898	-0.63899	1.07e-10	6.47e-14	2.2e-09	1.52e-12
A_66_P129537	L1Md-Tf29	2	-0.610982	-0.75994	3.87e-10	7.32e-13	7.09e-09	1.41e-11
A_55_P2258261	1810008I18Rik	2	-1.29849	-1.46272	1.55e-07	1.07e-08	1.59e-06	9.19e-08
A_52_P236619	1810008I18Rik	2	-1.05966	-1.31428	6.34e-06	9.98e-08	4.37e-05	6.95e-07
A_55_P2727384	Slc44a1	2	-0.661846	-0.66957	4.57e-09	3.44e-09	6.66e-08	3.24e-08
A_55_P1987730	Fam213a	2	-0.832208	-1.01703	1.6e-11	3.34e-14	3.84e-10	8.22e-13
A_51_P474701	Fbp1	2	-0.587163	-0.67868	3.03e-13	2.68e-15	1.04e-11	8.04e-14
A_51_P150763	Ropn1l	2	-0.639738	-0.91207	1.04e-06	3.05e-10	8.69e-06	3.55e-09
A_51_P205385	Uox	2	-0.825634	-0.97174	1.98e-11	1.42e-13	4.68e-10	3.15e-12
A_51_P101460	Dsp	2	-0.83009	-0.95259	9.85e-11	1.83e-12	2.05e-09	3.27e-11
A_55_P2579928	Gm31482	2	-1.07866	-0.67578	1.94e-14	1.16e-08	8.01e-13	9.82e-08
A_51_P147034	Ica1l	2	-0.883334	-0.84241	1.11e-09	3.68e-09	1.86e-08	3.45e-08
A_52_P666930	Thra	2	-0.622034	-0.64514	1.33e-09	5.18e-10	2.18e-08	5.79e-09
A_55_P2121980	Plcb4	2	-0.50539	-0.66796	1.5e-07	1.78e-10	1.55e-06	2.18e-09
A_52_P81630	2810001G20Rik	2	-0.492184	-0.61457	1.94e-08	6.69e-11	2.49e-07	8.98e-10
A_30_P01018938	chr6:93029101-93031007_F	2	-0.516055	-0.68456	1.71e-05	8.57e-08	0.000105	6.05e-07
A_55_P1972720	Pmm1	2	-1.03301	-0.88164	1.62e-10	9.27e-09	3.19e-09	8.02e-08
A_66_P132685	Ndufaf5	2	-0.761638	-0.70859	2.53e-15	2.79e-14	1.18e-13	6.98e-13
A_52_P4598	Pmm1	2	-0.627872	-0.45081	8.8e-07	0.000173	7.52e-06	0.000599
A_55_P2052485	Ushbp1	2	-0.406387	-0.58576	3.46e-09	1.05e-13	5.18e-08	2.39e-12
A_55_P2728322	Ushbp1	2	-0.44437	-0.62508	6.75e-09	5.34e-13	9.5e-08	1.06e-11
A_51_P257675	Tspyl4	2	-1.20213	-1.96056	5.84e-06	1.06e-10	4.06e-05	1.36e-09
A_55_P2117959	Cyp4b1	2	-1.05275	-1.06027	4.73e-08	4.03e-08	5.54e-07	3.06e-07
A_51_P478419	Unc45b	2	-0.719556	-0.65593	5.96e-09	5.12e-08	8.49e-08	3.79e-07
A_51_P307232	Kifap3	2	-0.600778	-0.55301	9.18e-10	7.26e-09	1.56e-08	6.42e-08
A_55_P2037478	Kifap3	2	-0.548891	-0.60521	6.75e-09	5.78e-10	9.51e-08	6.39e-09
A_55_P2347529	3010003L21Rik	2	-0.835068	-0.98753	9.68e-12	5.54e-14	2.43e-10	1.32e-12
A_55_P2729863	A730087J23Rik	2	-0.525537	-0.63284	2.18e-08	2.07e-10	2.76e-07	2.51e-09
A_52_P387724	Tcf7l1	2	-0.669795	-0.69195	6.01e-09	2.7e-09	8.55e-08	2.59e-08
A_55_P2860117	Camk2d	2	-0.606578	-0.50697	1.89e-08	8.56e-07	2.43e-07	4.89e-06
A_55_P1970636	Unc45a	2	-0.644579	-0.47297	2.98e-09	2.32e-06	4.53e-08	1.2e-05
A_51_P124993	Unc45a	2	-0.653883	-0.51105	7.41e-10	2.35e-07	1.28e-08	1.51e-06
A_55_P2128456	Dnhd1	2	-0.910503	-0.59623	1.36e-07	0.000173	1.41e-06	0.000598
A_55_P2742900	Fxyd7	2	-0.665079	-0.75891	1.21e-05	1.18e-06	7.73e-05	6.57e-06
A_51_P148744	Msantd1	2	-0.626033	-0.29895	1.27e-07	0.00441	1.33e-06	0.0107
A_51_P195374	Baiap2l1	2	-0.601483	-0.40629	7.9e-07	0.000344	6.82e-06	0.00111
A_30_P01023367	chr4:8566129-8568514_R	2	-0.668007	-0.33634	6.56e-09	0.000791	9.26e-08	0.00234
A_55_P2145531	Mpst	2	-0.616227	-0.40071	5.56e-12	2.77e-07	1.46e-10	1.76e-06
A_55_P2069425	Ttll3	2	-0.673225	-0.54234	3.64e-08	2.9e-06	4.38e-07	1.47e-05
A_55_P1999556	Ccdc62	2	-0.915436	-0.77336	7.44e-13	1.03e-10	2.35e-11	1.32e-09
A_51_P490955	Zfp784	2	-0.84471	-0.73201	3.11e-14	2.77e-12	1.25e-12	4.77e-11
A_55_P2727041	Ahi1	2	-0.955487	-0.65889	1.34e-09	3.99e-06	2.18e-08	1.98e-05
A_66_P128303	LOC105244413	2	-0.653527	-0.64549	2.79e-07	3.59e-07	2.69e-06	2.23e-06
A_55_P1967149	Irx3	2	-0.922786	-1.20511	3.97e-07	8.5e-10	3.69e-06	9.09e-09
A_55_P2725610	Gm12500	2	-0.543381	-0.65052	1.15e-07	1.71e-09	1.22e-06	1.72e-08
A_55_P2904535	1600020E01Rik	2	-0.491187	-0.65966	1e-09	2.08e-13	1.69e-08	4.44e-12
A_52_P454994	Pi4ka	2	-0.627631	-0.73425	8.48e-11	8.62e-13	1.78e-09	1.64e-11
A_51_P476851	Fance	2	-0.588955	-0.54667	1.03e-12	9.6e-12	3.15e-11	1.51e-10
A_55_P2174401	Ccdc42b	2	-0.694504	-0.67087	9.22e-10	2.23e-09	1.57e-08	2.18e-08
A_51_P352076	Itgae	2	-1.20621	-1.16699	1.63e-11	4.19e-11	3.91e-10	5.85e-10
A_55_P1960298	Tmem80	2	-0.566638	-0.5974	5.6e-10	1.36e-10	9.96e-09	1.71e-09
A_51_P372585	Tusc2	2	-0.682976	-0.77535	8.68e-14	1.3e-15	3.24e-12	4.13e-14
A_55_P2671706	1700012D01Rik	2	-1.01506	-1.32545	4.44e-16	2.67e-20	2.35e-14	1.94e-18
A_30_P01022288	chr10:116814196-116920696_R	2	-1.40359	-1.80358	7.38e-20	4.23e-24	7e-18	6.28e-22
A_55_P2930741	Fam134a	2	-0.500482	-0.68142	4.01e-11	2.69e-15	9.03e-10	8.05e-14
A_55_P2354531	2610029K11Rik	2	-1.04696	-1.23846	1.94e-14	6.24e-17	8.04e-13	2.5e-15
A_55_P2075268	Tmem216	2	-0.723192	-0.79852	3.05e-16	9.05e-18	1.66e-14	4.28e-16
A_51_P143682	Zfp318	2	-1.0919	-1.13323	2.93e-14	8.62e-15	1.18e-12	2.34e-13
A_52_P244367	Man2c1os	2	-0.99519	-0.99066	8.26e-15	9.61e-15	3.57e-13	2.58e-13
A_55_P1957419	Ensa	2	-0.64643	-0.67124	3.49e-13	1.06e-13	1.18e-11	2.42e-12
A_51_P519108	Dzank1	2	-1.09722	-1.10141	9.84e-10	8.91e-10	1.66e-08	9.5e-09
A_52_P867545	Mthfd2l	2	-0.719379	-0.81829	6.91e-11	1.62e-12	1.48e-09	2.94e-11
A_51_P102471	Pglyrp2	2	-0.70753	-1.0434	1.74e-10	1.08e-15	3.4e-09	3.46e-14
A_55_P2729578	AK033180	2	-0.999237	-1.18496	1.66e-12	7.22e-15	4.87e-11	1.98e-13
A_55_P2163128	0610042G04Rik	2	-1.00398	-0.93409	4.74e-13	4.26e-12	1.55e-11	7.11e-11
A_51_P490323	Pzp	2	-0.619134	-0.61593	1.36e-10	1.56e-10	2.72e-09	1.95e-09
A_52_P70035	Chd9	2	-0.666292	-0.84358	8.39e-13	3.64e-16	2.62e-11	1.27e-14
A_55_P2728931	Chd9	2	-0.740274	-1.09156	1.49e-12	3.12e-18	4.44e-11	1.6e-16
A_30_P01030810	chr13:74568375-74601000_R	2	-0.613934	-0.65472	1.57e-10	2.61e-11	3.1e-09	3.79e-10
A_55_P2803915	BB113845	2	-0.890822	-0.87703	4.43e-10	6.67e-10	8.02e-09	7.28e-09
A_55_P1955841	Ctsa	2	-0.700699	-0.76738	1.95e-12	1.15e-13	5.64e-11	2.6e-12
A_55_P2139191	Olfr1036	2	-0.761155	-0.66444	6.19e-08	1.02e-06	7.01e-07	5.72e-06
A_55_P2807306	Bambi	2	-0.854665	-1.01688	1.35e-10	8.63e-13	2.71e-09	1.64e-11
A_51_P131561	Plet1	2	-1.00113	-0.79722	4.56e-08	4.25e-06	5.36e-07	2.09e-05
A_30_P01027937	chr6:120670699-120677449_F	2	-0.491439	-0.81831	2.26e-05	5.67e-10	0.000135	6.29e-09
A_51_P134627	Asb13	2	-0.632138	-0.46492	7.94e-09	4.56e-06	1.1e-07	2.23e-05
A_51_P494825	Mfhas1	2	-0.747327	-0.50677	3.8e-10	2.27e-06	6.98e-09	1.18e-05
A_52_P576049	Inhbc	2	-0.847824	-0.91934	4.27e-09	5.47e-10	6.28e-08	6.09e-09
A_55_P1953796	Fam98c	2	-0.75088	-0.6585	6.36e-12	2.57e-10	1.65e-10	3.05e-09
A_55_P1985001	Cirbp	2	-0.551602	-0.59357	9.83e-07	2.28e-07	8.32e-06	1.47e-06
A_55_P2720053	Suv420h1	2	-0.641282	-0.47277	1.84e-07	4.14e-05	1.86e-06	0.000164
A_66_P134946	BC026513	2	-0.593739	-0.50998	2.61e-07	4.68e-06	2.53e-06	2.28e-05
A_55_P2503626	Wdr78	2	-0.815542	-0.64673	4.07e-07	2.47e-05	3.78e-06	0.000103
A_55_P2310898	Kantr	2	-0.708057	-0.68921	1.66e-09	3.27e-09	2.66e-08	3.1e-08
A_55_P2051899	Atp2c1	2	-0.659944	-0.60076	5.35e-11	6.8e-10	1.17e-09	7.42e-09
A_51_P398260	Tppp	2	-1.10402	-0.97184	8.18e-08	1.1e-06	8.98e-07	6.17e-06
A_51_P241465	Gsn	2	-0.770475	-1.04551	0.000323	3.61e-06	0.00138	1.8e-05
A_30_P01027660	chr1:162933979-162944379_R	2	-0.673745	-0.3905	5.49e-06	0.00449	3.85e-05	0.0109
A_52_P74344	Olfr176	2	-0.850871	-0.74834	0.000114	0.000552	0.000558	0.00169
A_51_P487228	B9d2	2	-0.605597	-0.61652	1.61e-10	9.86e-11	3.17e-09	1.28e-09
A_51_P436189	Nudt22	2	-0.657959	-0.49614	2.58e-11	3.55e-08	6e-10	2.73e-07
A_51_P303620	Whrn	2	-0.879157	-0.75511	1.58e-06	2.12e-05	1.26e-05	8.99e-05
A_55_P2722348	Camta1	2	-0.608306	-0.46725	1.08e-07	1.5e-05	1.15e-06	6.56e-05
A_52_P134023	Rtp3	2	-0.734459	-0.63896	6.09e-10	1.9e-08	1.07e-08	1.55e-07
A_52_P214612	Cflar	2	-0.979463	-0.98611	3.19e-09	2.7e-09	4.82e-08	2.59e-08
A_55_P2744285	Zfp329	2	-0.634258	-0.52168	7.89e-10	8.37e-08	1.36e-08	5.92e-07
A_55_P2131954	Gm2590	2	-0.640674	-0.51554	3.82e-09	4.84e-07	5.67e-08	2.91e-06
A_51_P262144	Ddx19b	2	-0.634181	-0.49867	3.18e-06	0.000131	2.36e-05	0.000465
A_52_P450123	Ranbp6	2	-0.606154	-0.56251	5.85e-07	2.41e-06	5.22e-06	1.24e-05
A_51_P294515	Gde1	2	-0.611799	-0.4581	4.8e-06	0.000324	3.41e-05	0.00105
A_55_P1969660	Pex26	2	-0.880527	-0.88803	6.03e-07	5.1e-07	5.36e-06	3.05e-06
A_55_P2027392	Gpr146	2	-1.29291	-1.13128	2.85e-10	8.42e-09	5.35e-09	7.35e-08
A_55_P2740010	Gde1	2	-0.694938	-0.62021	1.01e-06	7.76e-06	8.48e-06	3.61e-05
A_52_P255494	Sec22c	2	-1.22494	-0.93094	3.19e-13	8.4e-10	1.09e-11	9e-09
A_52_P350616	Mrm1	2	-0.585951	-0.52464	2.69e-09	3.71e-08	4.14e-08	2.84e-07
A_51_P296975	Kif1bp	2	-0.755104	-0.65692	1.7e-10	6.09e-09	3.33e-09	5.47e-08
A_55_P2014450	B430105G09Rik	2	-0.620304	-0.46862	3.16e-07	4.25e-05	3.01e-06	0.000168
A_52_P185054	1110035H17Rik	2	-0.690072	-0.59998	4.79e-07	6.36e-06	4.37e-06	3.01e-05
A_55_P2171081	Sec22c	2	-0.728626	-0.53548	4.73e-09	3.17e-06	6.87e-08	1.6e-05
A_52_P136966	Ift74	2	-0.479452	-0.63034	1.72e-05	1.06e-07	0.000106	7.3e-07
A_51_P389421	Fahd1	2	-0.554191	-0.73572	1.21e-06	2.38e-09	9.95e-06	2.31e-08
A_55_P2563515	TC1740220	2	-0.63925	-0.28663	5e-06	0.0245	3.54e-05	0.0481
A_55_P2728938	Mterf1a	2	-0.735003	-0.46187	2.18e-05	0.00462	0.000131	0.0112
A_55_P2112934	C030034I22Rik	2	-0.603119	-0.38596	4.03e-07	0.000435	3.74e-06	0.00137
A_55_P2168791	4732440D04Rik	2	-0.656045	-0.42256	1.91e-06	0.000981	1.49e-05	0.00283
A_55_P2042600	LOC102641028	2	-0.681583	-0.56527	6.74e-05	0.000691	0.000352	0.00207
A_30_P01031894	chr5:123582742-123588117_R	2	-0.496671	-0.58517	0.000344	3.89e-05	0.00146	0.000155
A_51_P404193	Sp5	2	-0.864869	-1.09485	8.13e-06	8.81e-08	5.43e-05	6.2e-07
A_51_P504073	Nuak2	2	-0.912581	-1.12523	6.21e-06	1.1e-07	4.29e-05	7.6e-07
A_51_P357735	Inhbe	2	-0.953709	-1.13919	0.00104	0.000129	0.00382	0.000459
A_65_P10330	Marveld1	2	-0.869089	-0.77766	8.54e-07	6.43e-06	7.33e-06	3.04e-05
A_55_P1989578	AK132421	2	-0.793029	-0.69038	3.16e-06	3.09e-05	2.35e-05	0.000126
A_55_P2049831	LOC102640359	2	-0.638526	-0.52906	6.02e-06	0.000106	4.18e-05	0.000384
A_65_P17420	CB566291	2	-0.856037	-1.26182	2.12e-07	1.32e-11	2.11e-06	2.03e-10
A_30_P01026288	chr6:83368261-83407280_R	2	-0.674214	-0.64865	1.25e-09	3.31e-09	2.06e-08	3.13e-08
A_55_P2737587	Cacna1d	2	-0.350849	-0.60325	0.00429	5.31e-06	0.013	2.56e-05
A_30_P01029719	chr17:46972160-46997919_R	2	-0.48254	-0.63072	0.0137	0.00164	0.0351	0.00445
A_52_P330314	Lmo4	2	-0.986797	-0.57588	4.3e-07	0.00122	3.96e-06	0.00343
A_55_P2804948	Rsrc2	2	-0.65141	-0.34336	2.34e-06	0.00648	1.8e-05	0.0151
A_55_P2255628	9430013L14Rik	2	-0.609296	-0.61934	7.96e-05	6.33e-05	0.000407	0.000241
A_55_P2733997	Proser2	2	-0.78814	-0.88943	8.3e-06	9.47e-07	5.53e-05	5.37e-06
A_52_P121502	Pllp	2	-0.984173	-0.90766	1.23e-09	9.07e-09	2.02e-08	7.87e-08
A_52_P263589	Taf10	2	-0.58821	-0.46458	8.34e-10	2.08e-07	1.43e-08	1.35e-06
A_55_P1999790	Pkdcc	2	-0.639146	-0.65022	2.84e-05	2.18e-05	0.000164	9.21e-05
A_55_P2184449	Gm10387	2	-0.904836	-0.82275	7.87e-07	4.54e-06	6.8e-06	2.22e-05
A_66_P127164	5730405O15Rik	2	-0.61556	-0.53626	1.68e-05	0.000125	0.000104	0.000445
A_51_P461894	Tnnc1	2	-0.601938	-0.3693	0.000144	0.0142	0.000682	0.0301
A_30_P01032592	chr2:59235155-59242518_F	2	-0.84538	-0.17253	0.000202	0.413	0.000914	0.517
A_55_P2736874	Cpox	2	-0.661843	-0.55607	0.00295	0.0113	0.00945	0.0246
A_55_P2720923	Pid1	2	-0.487491	-0.59043	0.00823	0.00166	0.0228	0.0045
A_51_P411316	Sprr2k	2	-0.475637	-0.75883	0.000372	2e-07	0.00157	1.3e-06
A_30_P01021620	chr1:95871175-95886625_R	2	-0.33576	-0.77516	0.0022	2.04e-09	0.00736	2.01e-08
A_66_P133945	Cracr2a	2	-0.479196	-0.76937	3.48e-07	2.13e-12	3.28e-06	3.77e-11
A_66_P113898	Sspo	2	-0.625469	-0.9006	3.36e-05	3.69e-08	0.00019	2.83e-07
A_55_P2726885	Fam46c	2	-0.385898	-0.67389	0.000149	4.86e-09	0.000702	4.45e-08
A_51_P425680	Ivd	2	-0.42735	-0.68662	1.98e-05	1.14e-09	0.00012	1.19e-08
A_66_P110109	Tango6	2	-0.461137	-0.86204	0.0427	0.000323	0.091	0.00105
A_55_P2056729	Igfbp2	2	-0.722466	-1.06947	0.00168	1.11e-05	0.00581	5.01e-05
A_66_P137953	Pear1	2	-0.357073	-0.63554	2.36e-05	1.02e-10	0.00014	1.31e-09
A_55_P2000148	Dnaic1	2	-0.56178	-0.81576	1.87e-07	1.71e-11	1.89e-06	2.57e-10
A_51_P437144	Dynll2	2	-0.473127	-0.62159	4.05e-10	1.39e-13	7.38e-09	3.09e-12
A_55_P2723748	Rn7sk	2	-0.455439	-0.74145	3.02e-07	1.14e-12	2.89e-06	2.11e-11
A_66_P129544	ENSMUST00000121065	2	-0.958358	-1.32441	1.07e-08	1.67e-12	1.45e-07	3.02e-11
A_55_P2119458	Slc25a44	2	-0.957519	-1.30092	7.96e-12	4.23e-16	2.03e-10	1.46e-14
A_55_P2055708	Vmn1r48	2	-1.08938	-1.56543	9.01e-09	4e-13	1.23e-07	8.13e-12
A_55_P2722140	Zfp952	2	-0.355569	-0.72403	1.2e-07	1.69e-16	1.27e-06	6.25e-15
A_55_P2715770	Tspan33	2	-0.361407	-0.73033	0.000431	1.09e-09	0.00178	1.14e-08
A_55_P2411907	B230213L16Rik	2	-0.284206	-0.61353	0.000113	9.31e-12	0.000555	1.47e-10
A_66_P128440	BB094273	2	-0.293448	-0.61246	0.00152	9.19e-09	0.00532	7.96e-08
A_30_P01020935	chr19:5798135-5800557_R	2	-0.570416	-0.99296	3.8e-09	2.14e-16	5.64e-08	7.77e-15
A_52_P30451	Ppp1r3c	2	-2.19304	-4.0376	1.14e-11	9.83e-21	2.82e-10	7.87e-19
A_55_P2055763	Gm5878	2	-0.464116	-0.82027	2.57e-07	6.73e-14	2.5e-06	1.58e-12
A_55_P2735360	Cpd	2	-0.477371	-0.78432	0.000444	1.48e-07	0.00183	9.94e-07
A_51_P315941	Prkd3	2	-0.37168	-0.71613	0.00631	1.65e-06	0.0182	8.86e-06
A_55_P2763402	Nkx1-2	2	-0.532345	-0.74717	1.28e-06	6.19e-10	1.05e-05	6.82e-09
A_51_P407879	Fam193b	2	-0.540051	-0.76209	4.8e-11	9.87e-16	1.06e-09	3.19e-14
A_51_P295967	Proc	2	-0.42861	-0.64272	1.06e-10	3.25e-16	2.19e-09	1.15e-14
A_55_P1954021	Scarb1	2	-0.718093	-1.02121	3.44e-13	2.05e-18	1.16e-11	1.09e-16
A_51_P290626	Gulo	2	-0.983551	-1.91918	6.19e-16	4.58e-27	3.21e-14	1.21e-24
A_52_P400224	Ccs	2	-0.376881	-0.66986	2.52e-09	5.72e-17	3.9e-08	2.31e-15
A_51_P122170	Rdh7	2	-0.428499	-0.79206	1.68e-10	3.15e-19	3.31e-09	1.91e-17
A_52_P168567	Cebpa	2	-0.699391	-1.25476	1.46e-08	5.23e-16	1.91e-07	1.77e-14
A_52_P132165	Hsd17b11	2	-0.534949	-0.98166	1.58e-05	2.08e-11	9.78e-05	3.08e-10
A_66_P102716	Nfix	2	-0.561817	-1.0072	2.18e-09	3.43e-17	3.41e-08	1.44e-15
A_51_P478598	Nfix	2	-0.403512	-0.72049	1.32e-05	3.3e-11	8.32e-05	4.71e-10
A_55_P2085574	Nfix	2	-0.456863	-0.83871	1.85e-07	1.15e-14	1.86e-06	3.06e-13
A_55_P2161585	Coq10a	2	-0.52879	-0.76712	9.14e-10	1.53e-14	1.56e-08	3.97e-13
A_55_P2742760	0610030E20Rik	2	-0.956788	-1.26891	1.93e-11	2.75e-15	4.59e-10	8.21e-14
A_55_P2762619	Msl2	2	-0.503362	-0.65343	3.67e-08	4.92e-11	4.41e-07	6.78e-10
A_52_P398334	Ccdc157	2	-0.54572	-0.79267	6.28e-08	3.81e-12	7.1e-07	6.4e-11
A_55_P1998115	Klkb1	2	-0.589695	-0.85279	3.59e-09	9.87e-14	5.35e-08	2.27e-12
A_55_P2077153	Slc27a2	2	-0.490631	-0.69914	4.87e-06	2.77e-09	3.46e-05	2.65e-08
A_52_P338956	Aspg	2	-0.724638	-0.86244	2.26e-10	1.53e-12	4.33e-09	2.78e-11
A_51_P332141	Clcn2	2	-0.899754	-1.42293	3.44e-12	6.57e-19	9.43e-11	3.74e-17
A_52_P134083	Cyhr1	2	-0.520292	-0.77885	1.13e-08	1.49e-13	1.51e-07	3.28e-12
A_55_P2045697	Sirt7	2	-0.548945	-0.61152	3.71e-10	1.87e-11	6.83e-09	2.79e-10
A_51_P502119	F11	2	-1.62685	-2.02953	2e-16	6.32e-20	1.12e-14	4.27e-18
A_52_P554451	1300017J02Rik	2	-0.606254	-0.85834	1.03e-14	4.19e-20	4.41e-13	2.94e-18
A_51_P189733	Sult2a8	2	-2.40953	-2.80223	3.9e-15	2.04e-17	1.76e-13	9.02e-16
A_55_P2007886	Prss51	2	-1.07304	-1.16783	9.15e-12	7.18e-13	2.31e-10	1.39e-11
A_55_P2076580	Acaa1a	2	-0.65683	-0.68636	2.32e-11	6.46e-12	5.45e-10	1.05e-10
A_51_P520980	Crtc2	2	-0.723991	-0.80893	2.77e-15	5.94e-17	1.28e-13	2.39e-15
A_55_P1964028	Slc14a2	2	-0.805568	-1.00138	3.24e-10	6.08e-13	6.03e-09	1.19e-11
A_55_P2064856	Mpp4	2	-0.647316	-0.87369	1.07e-09	1.92e-13	1.79e-08	4.13e-12
A_52_P407697	Irx3os	2	-0.635019	-0.82913	4.53e-08	5.44e-11	5.32e-07	7.42e-10
A_30_P01022735	chr17:6514179-6517720_R	2	-0.5427	-0.71532	1e-10	2.37e-14	2.09e-09	5.98e-13
A_55_P2044187	TC1675665	2	-0.768968	-1.1087	9.9e-10	2.08e-14	1.67e-08	5.31e-13
A_52_P646552	Olfr128	2	-0.71026	-0.87147	3.16e-08	1.94e-10	3.86e-07	2.36e-09
A_55_P2741281	Nkx1-2	2	-0.761895	-1.07163	7.89e-09	6.55e-13	1.09e-07	1.28e-11
A_55_P2722070	Irf6	2	-0.728444	-1.16837	3.63e-07	2.35e-12	3.41e-06	4.11e-11
A_52_P439975	2410017I17Rik	2	-0.796757	-1.11392	5.66e-12	1.04e-16	1.49e-10	3.99e-15
A_30_P01024883	chr11:102878974-102888924_R	2	-0.868281	-1.05266	8.77e-15	1.09e-17	3.78e-13	5.09e-16
A_51_P209782	Cyp2c44	2	-1.55735	-2.11439	2.54e-15	4.21e-20	1.18e-13	2.95e-18
A_66_P104979	Cyp2c44	2	-1.47984	-2.04518	2.06e-12	4.73e-17	5.93e-11	1.95e-15
A_55_P2741038	Ptch1	2	-0.634365	-0.86174	6.55e-09	1.5e-12	9.24e-08	2.73e-11
A_52_P598912	Erc1	2	-0.469165	-0.58625	3.28e-08	1.23e-10	3.99e-07	1.57e-09
A_55_P1986566	Gm19668	2	-0.435719	-0.62726	1.83e-05	1.5e-08	0.000112	1.25e-07
A_55_P2167269	Pcsk4	2	-0.887979	-0.82041	5.07e-07	2.29e-06	4.6e-06	1.19e-05
A_51_P205286	Pcsk4	2	-0.877881	-0.85416	1.71e-07	3.02e-07	1.74e-06	1.9e-06
A_55_P1992555	Gys2	2	-0.459052	-0.65594	0.00132	1.32e-05	0.00472	5.86e-05
A_66_P133824	Mcm9	2	-0.39222	-0.63306	1.1e-06	1.03e-11	9.16e-06	1.62e-10
A_65_P13527	Osbpl8	2	-0.410992	-0.9144	8.61e-07	2.25e-16	7.38e-06	8.12e-15
A_55_P2326582	5730408K05Rik	2	-0.505909	-0.8312	5.36e-07	2.04e-12	4.83e-06	3.63e-11
A_55_P1981836	Ccm2l	2	-0.595138	-0.90382	3.59e-08	4.56e-13	4.33e-07	9.18e-12
A_66_P116451	2210039B01Rik	2	-0.790559	-1.07884	1.48e-06	1.55e-09	1.19e-05	1.58e-08
A_66_P126842	AA415398	2	-0.466406	-0.64222	1.16e-07	4.09e-11	1.23e-06	5.72e-10
A_52_P107674	Rbm4b	2	-0.554853	-0.60732	3.46e-08	4.11e-09	4.19e-07	3.82e-08
A_66_P136374	A230045G11Rik	2	-0.450339	-0.73189	1.84e-07	5.71e-13	1.85e-06	1.12e-11
A_55_P2935580	C230062I16Rik	2	-0.598065	-0.7914	5.91e-09	2.92e-12	8.43e-08	5.01e-11
A_55_P2734308	A730017L22Rik	2	-0.537084	-0.66009	9.29e-09	4.33e-11	1.27e-07	6.03e-10
A_66_P100264	AK086782	2	-0.577283	-0.76593	1.22e-06	2.44e-09	1e-05	2.37e-08
A_51_P259638	Mpp6	2	-0.517304	-0.64332	5.21e-06	7.34e-08	3.67e-05	5.24e-07
A_52_P566005	Taok2	2	-0.52994	-0.58967	1.29e-10	6.15e-12	2.59e-09	1e-10
A_55_P2566737	Hnrnpu	2	-0.715414	-0.75492	9.02e-09	2.42e-09	1.24e-07	2.35e-08
A_52_P118461	Ipmk	2	-0.504889	-1.13222	2.43e-05	1.09e-13	0.000144	2.49e-12
A_52_P645862	Agtr1a	2	-0.447322	-0.95718	3.07e-05	7.7e-13	0.000176	1.48e-11
A_55_P2037613	Elmsan1	2	-0.3705	-0.66684	2.63e-06	1.64e-12	1.99e-05	2.96e-11
A_66_P119884	Wdr91	2	-0.598606	-1.04428	1.12e-07	2.84e-14	1.19e-06	7.09e-13
A_55_P1976978	Zfp707	2	-0.503927	-1.1197	4.77e-05	6.04e-13	0.000259	1.19e-11
A_51_P320190	Zfp707	2	-0.604363	-1.28408	4.42e-06	2.18e-14	3.17e-05	5.54e-13
A_55_P2814357	Zfp871	2	-0.479022	-0.77141	4.37e-05	4.02e-09	0.00024	3.75e-08
A_55_P2012047	Gigyf1	2	-0.463252	-0.66947	1.2e-06	2.61e-10	9.91e-06	3.08e-09
A_52_P477431	Mnt	2	-0.504128	-0.7535	6.04e-06	1.14e-09	4.19e-05	1.19e-08
A_51_P314652	Glt28d2	2	-0.987071	-1.31517	1.43e-12	1.12e-16	4.25e-11	4.28e-15
A_55_P2509769	Snord17	2	-0.548607	-0.76646	3.27e-10	1.46e-14	6.08e-09	3.81e-13
A_51_P365903	Ankzf1	2	-0.472018	-0.59185	7.95e-08	3.3e-10	8.76e-07	3.81e-09
A_55_P2798080	Cldn1	2	-0.79245	-1.01271	2.5e-10	1.88e-13	4.74e-09	4.06e-12
A_55_P2029106	Bmf	2	-1.51077	-1.7713	1.5e-06	5.86e-08	1.21e-05	4.28e-07
A_55_P2177248	ENSMUST00000160002	2	-0.43227	-0.71219	0.000226	4.1e-08	0.00101	3.11e-07
A_55_P2716122	Slc2a9	2	-0.456458	-0.74635	2.06e-05	7.77e-10	0.000124	8.41e-09
A_55_P2929881	Polg2	2	-0.455883	-0.83376	2.86e-05	6.76e-11	0.000165	9.05e-10
A_52_P589591	Polg2	2	-0.377006	-0.7155	2.46e-05	1.79e-11	0.000145	2.68e-10
A_55_P2015232	Ggnbp2os	2	-0.422873	-0.61534	3e-06	8.1e-10	2.25e-05	8.71e-09
A_55_P2732573	C030014I23Rik	2	-0.730499	-0.80311	1.6e-08	1.59e-09	2.08e-07	1.61e-08
A_65_P12695	Acvr2b	2	-0.477682	-0.8422	0.000356	2.05e-08	0.00151	1.66e-07
A_66_P105404	Gm32461	2	-0.691628	-0.93251	1.48e-08	5.29e-12	1.95e-07	8.7e-11
A_30_P01028418	chr16:86770170-86874921_R	2	-0.694978	-1.14262	8.38e-08	1.25e-13	9.18e-07	2.8e-12
A_55_P2176535	Cyp2j5	2	-0.572147	-0.98376	1.24e-05	8.51e-11	7.88e-05	1.11e-09
A_52_P614777	Sucnr1	2	-1.50168	-2.37982	3.07e-11	9.48e-18	7.04e-10	4.46e-16
A_30_P01018128	chr19:36699712-36763966_R	2	-2.40262	-3.07535	7.45e-14	1.63e-17	2.82e-12	7.32e-16
A_55_P2908509	Sod2	2	-0.453992	-0.62726	6.37e-09	8.63e-13	9.02e-08	1.64e-11
A_55_P2509970	A730017L22Rik	2	-0.533571	-0.82732	8.94e-11	8.09e-17	1.87e-09	3.17e-15
A_55_P2141058	Gm11128	2	-1.00824	-1.34014	2.87e-05	1.69e-07	0.000166	1.12e-06
A_52_P286360	Otc	2	-0.550179	-0.6645	4.03e-10	1.89e-12	7.36e-09	3.37e-11
A_55_P2030428	Sirt1	2	-0.739309	-1.02279	2.35e-14	2.57e-19	9.63e-13	1.58e-17
A_55_P2150179	C1s2	2	-0.681897	-0.91257	8.66e-14	3.86e-18	3.23e-12	1.94e-16
A_55_P2059640	Abhd14b	2	-0.867656	-1.18688	3.98e-16	4e-21	2.12e-14	3.37e-19
A_51_P191700	Col18a1	2	-0.864312	-1.22815	1.36e-22	8.69e-29	2.01e-20	3.79e-26
A_51_P298023	Ugt2a3	2	-0.90814	-1.2934	5.27e-17	8.79e-23	3.26e-15	9.98e-21
A_51_P499854	Ghr	2	-1.01717	-1.38171	1.15e-18	8.71e-24	9.19e-17	1.22e-21
A_55_P2500473	Ghr	2	-0.927876	-1.58352	8.07e-13	6.09e-21	2.53e-11	5.08e-19
A_52_P680941	Ghr	2	-0.943885	-1.53468	2.88e-11	3.45e-18	6.64e-10	1.75e-16
A_51_P142904	Paics	2	-0.586265	-0.88726	1.55e-09	7.48e-15	2.5e-08	2.05e-13
A_52_P163626	Cfhr2	2	-0.747247	-0.95122	4.28e-15	8.4e-19	1.92e-13	4.7e-17
A_51_P234853	Sdhb	2	-0.596623	-0.7669	2.6e-12	7.81e-16	7.28e-11	2.57e-14
A_55_P2733342	2010111I01Rik	2	-0.854785	-1.31179	6.24e-07	1.91e-11	5.52e-06	2.85e-10
A_51_P339744	3010003L21Rik	2	-0.745107	-0.97123	3.11e-10	1.3e-13	5.79e-09	2.91e-12
A_55_P2003178	Zc2hc1c	2	-0.351515	-0.67834	0.000222	8.6e-10	0.000993	9.19e-09
A_55_P2717892	Ablim2	2	-0.892054	-0.98611	8.42e-09	6.87e-10	1.16e-07	7.49e-09
A_52_P633550	Ghr	2	-1.07808	-1.55693	2.3e-07	2.65e-11	2.26e-06	3.85e-10
A_52_P443435	B930095G15Rik	2	-0.350911	-0.78858	0.00449	2.8e-08	0.0136	2.19e-07
A_30_P01024606	chr5:35975265-35982561_F	2	-0.605518	-1.26205	0.00338	7.05e-08	0.0106	5.06e-07
A_30_P01019105	chr8:48480224-48480698_R	2	-0.370892	-1.03834	0.000296	3.09e-14	0.00128	7.66e-13
A_55_P2714314	Ssbp2	2	-0.440477	-0.73189	0.00027	4.67e-08	0.00118	3.49e-07
A_55_P2738307	Sirt3	2	-0.492391	-0.7071	1.02e-07	1.03e-11	1.1e-06	1.61e-10
A_55_P2228918	Zfp708	2	-0.564286	-1.05987	3.21e-06	6.25e-13	2.39e-05	1.22e-11
A_51_P299149	Gpx6	2	-0.564547	-0.99624	0.000219	7.85e-09	0.000985	6.9e-08
A_55_P1962602	AK148702	2	-0.733586	-0.94725	1.75e-07	4.03e-10	1.78e-06	4.59e-09
A_55_P1962603	Cplx2	2	-0.662827	-0.86359	1.14e-07	1.85e-10	1.21e-06	2.26e-09
A_55_P2041050	Zmym5	2	-0.523959	-0.72217	2.85e-08	6.36e-12	3.52e-07	1.03e-10
A_55_P2412349	AW111846	2	-0.668529	-0.93999	7.5e-11	1.93e-15	1.59e-09	5.94e-14
A_51_P175581	Pcmtd1	2	-0.463841	-0.67947	1.18e-08	3.13e-13	1.57e-07	6.47e-12
A_55_P2167000	Atp5sl	2	-0.469934	-0.71921	4.1e-08	4.31e-13	4.88e-07	8.69e-12
A_30_P01023573	chr6:126768864-126769326_R	2	-0.513721	-0.81046	2.12e-07	1.75e-12	2.11e-06	3.15e-11
A_55_P2040775	ENSMUST00000191297	2	-0.608805	-0.91261	7.99e-10	4.34e-15	1.38e-08	1.24e-13
A_55_P2131520	Vash1	2	-0.587341	-0.86988	2.29e-09	2.55e-14	3.58e-08	6.41e-13
A_55_P2031496	Rufy3	2	-0.670588	-0.87633	3.7e-09	2.39e-12	5.5e-08	4.17e-11
A_52_P202044	9330162012Rik	2	-0.545026	-0.76777	1.89e-10	5.64e-15	3.67e-09	1.58e-13
A_55_P2067960	Cplx2	2	-0.583777	-0.93624	5.29e-11	1.24e-17	1.16e-09	5.67e-16
A_55_P2179604	Vash1	2	-0.593562	-0.89912	2.5e-12	2.16e-18	7.01e-11	1.14e-16
A_55_P2156905	Sox5	2	-0.584286	-0.91387	1.1e-10	7.79e-17	2.26e-09	3.06e-15
A_55_P1992571	Gm41468	2	-0.623159	-0.91354	9.4e-10	1.13e-14	1.6e-08	3e-13
A_66_P119926	Pus7	2	-0.608484	-0.96615	9.85e-10	8.09e-16	1.66e-08	2.65e-14
A_55_P2159850	BI648893	2	-0.719366	-1.02138	2.34e-12	2.09e-17	6.62e-11	9.23e-16
A_51_P517672	Rnf152	2	-0.771964	-1.12591	4.72e-08	2.29e-12	5.52e-07	4.01e-11
A_66_P120992	Rnf152	2	-0.960004	-1.38634	3.37e-08	1.96e-12	4.09e-07	3.5e-11
A_55_P2322139	C530042K13Rik	2	-1.11379	-1.37211	3.35e-10	8.33e-13	6.21e-09	1.59e-11
A_55_P2718548	ENSMUST00000155466	2	-0.53389	-0.80273	4.17e-06	5.6e-10	3.01e-05	6.22e-09
A_55_P1975903	Dnmt3b	2	-0.554497	-0.9249	3.74e-05	1.28e-09	0.000209	1.32e-08
A_55_P2796609	Dnmt3b	2	-0.774279	-1.34994	1.3e-05	6.31e-11	8.23e-05	8.51e-10
A_52_P860519	Fam35a	2	-0.819702	-0.82914	0.00053	0.000465	0.00213	0.00145
A_66_P132768	BC029092	2	-0.629051	-0.76087	7.09e-07	1.17e-08	6.19e-06	9.91e-08
A_52_P843919	AK086179	2	-0.876685	-1.22545	5.72e-06	5.59e-09	3.99e-05	5.05e-08
A_52_P631514	Atp5f1	2	-0.414393	-0.62735	2.08e-05	5.49e-09	0.000126	4.98e-08
A_52_P620817	Armc9	2	-0.560841	-0.62231	1.01e-06	1.23e-07	8.53e-06	8.41e-07
A_55_P2160623	Kalrn	2	-0.921439	-0.85903	1.32e-10	8.57e-10	2.66e-09	9.16e-09
A_55_P1998456	Birc7	2	-0.875356	-1.43237	7.97e-06	1.6e-10	5.34e-05	1.98e-09
A_30_P01021281	chr2:60038543-60046318_F	2	-0.605232	-1.05387	0.000101	2.55e-09	0.000505	2.46e-08
A_30_P01017695	chr9:43542196-43544496_R	2	-1.06907	-1.59746	5.15e-08	1.24e-12	5.96e-07	2.28e-11
A_51_P218682	Tex26	2	-1.28516	-1.85932	4.06e-08	2.39e-12	4.84e-07	4.17e-11
A_51_P104710	Sspo	2	-1.19308	-1.87758	2.03e-07	1.78e-12	2.03e-06	3.19e-11
A_30_P01031195	chr1:85323303-85337483_F	2	-1.2587	-1.88121	2.13e-07	8.84e-12	2.11e-06	1.4e-10
A_66_P107788	ENSMUST00000103685	2	-1.30317	-1.934	7.19e-08	2.4e-12	8e-07	4.19e-11
A_55_P2019068	Flii	2	-1.14761	-1.58783	1.81e-08	3.16e-12	2.33e-07	5.38e-11
A_51_P295365	2610021A01Rik	2	-0.63038	-0.77884	1.97e-05	4.58e-07	0.00012	2.77e-06
A_55_P2719832	Pomt1	2	-0.604932	-0.85859	0.00011	3.02e-07	0.00054	1.91e-06
A_55_P2170787	Braf	2	-0.436213	-0.69367	0.000192	6.71e-08	0.000874	4.85e-07
A_30_P01032938	chr5:22926562-22927468_R	2	-0.4292	-0.72336	0.000854	3e-07	0.00322	1.89e-06
A_30_P01026693	chr18:13107755-13107844_F	2	-0.605886	-0.91845	0.000116	8.27e-08	0.000568	5.85e-07
A_55_P2229244	E430022K19Rik	2	-0.331936	-0.6376	0.0204	3.31e-05	0.049	0.000134
A_51_P418259	Pccb	2	-0.259816	-0.65571	0.005	2.39e-09	0.0149	2.32e-08
A_30_P01029432	chr12:89519675-89533975_R	2	-0.301457	-0.71366	0.00784	4.42e-08	0.0219	3.32e-07
A_51_P345867	Hsf4	2	-0.273153	-0.63151	0.00183	1.19e-09	0.00626	1.23e-08
A_55_P2807045	Crx	2	-0.377277	-0.70061	4.04e-06	1.32e-12	2.93e-05	2.42e-11
A_51_P218137	Mettl7a1	2	-0.281733	-0.7439	0.00508	7.93e-10	0.0151	8.56e-09
A_55_P2074337	Ngf	2	-0.337767	-0.74355	0.000134	7.68e-12	0.000643	1.22e-10
A_55_P2066548	Baiap2l2	2	-0.255963	-0.65671	0.004	7.83e-10	0.0123	8.45e-09
A_55_P1965219	Syt6	2	-0.291193	-0.78777	0.00145	8.05e-12	0.00511	1.28e-10
A_55_P2151556	C8g	2	-0.343039	-0.7106	1.68e-05	6.31e-13	0.000104	1.23e-11
A_55_P2905225	Asl	2	-0.490459	-0.97776	1.96e-06	3.95e-14	1.52e-05	9.6e-13
A_51_P184949	F12	2	-0.391137	-0.63319	7.58e-11	1.41e-17	1.61e-09	6.36e-16
A_51_P460332	Apoc4	2	-0.529809	-0.8853	3.36e-14	2.82e-22	1.34e-12	2.89e-20
A_51_P267063	Ugt3a2	2	-0.820746	-1.60257	5.04e-10	1.88e-19	9.01e-09	1.2e-17
A_51_P322396	Ugt3a1	2	-0.902462	-1.60221	7.46e-11	4.69e-19	1.59e-09	2.74e-17
A_51_P346179	Aspdh	2	-0.62098	-1.1304	5.9e-09	8.36e-17	8.41e-08	3.26e-15
A_52_P582112	Hcfc1r1	2	-0.436868	-0.97363	2.59e-08	5.3e-19	3.22e-07	3.05e-17
A_51_P336161	Man2b1	2	-0.378807	-0.61058	1.71e-09	1.01e-15	2.72e-08	3.26e-14
A_51_P252725	Gpc4	2	-0.406227	-0.84736	1.76e-09	9.73e-20	2.81e-08	6.44e-18
A_51_P391485	Itih1	2	-0.66295	-1.19874	5.01e-11	1.39e-19	1.11e-09	8.97e-18
A_51_P134142	Cyp2c70	2	-0.584224	-1.09749	8.07e-06	3.15e-12	5.4e-05	5.38e-11
A_55_P2645225	Pigr	2	-1.0897	-2.118	5.28e-13	2.2e-23	1.71e-11	2.86e-21
A_51_P213030	Macrod1	2	-1.07049	-1.93115	2.46e-12	2.94e-21	6.94e-11	2.57e-19
A_51_P475613	Fahd2a	2	-0.514872	-0.7925	3.91e-10	7e-16	7.17e-09	2.32e-14
A_52_P661731	Marc2	2	-0.67071	-1.00645	2.46e-17	4.72e-24	1.62e-15	6.95e-22
A_51_P142896	Cd59a	2	-0.788119	-1.20759	5.18e-14	1.35e-20	2.02e-12	1.04e-18
A_52_P168496	Slc1a2	2	-1.59514	-2.43312	4.07e-13	1.87e-19	1.36e-11	1.19e-17
A_51_P277088	Igfals	2	-1.15963	-1.98924	4.12e-12	3.9e-20	1.11e-10	2.76e-18
A_52_P116134	Aldh2	2	-0.505786	-0.76111	2.33e-10	7.79e-16	4.44e-09	2.56e-14
A_51_P257258	Cpox	2	-0.701466	-0.98319	3.6e-09	2.67e-13	5.37e-08	5.6e-12
A_55_P2008599	Pcx	2	-0.686109	-0.90653	2.69e-11	4.61e-15	6.23e-10	1.31e-13
A_55_P2205650	2610507I01Rik	2	-0.75333	-1.1078	1.3e-17	5.22e-24	8.77e-16	7.62e-22
A_52_P661722	Marc2	2	-0.56067	-1.01247	3.39e-14	1.33e-23	1.35e-12	1.79e-21
A_66_P116192	F5	2	-0.631611	-1.1201	9.05e-12	3.04e-20	2.29e-10	2.19e-18
A_51_P379385	Abca8a	2	-1.06495	-2.06072	1.38e-07	1.23e-15	1.43e-06	3.92e-14
A_55_P2102769	Abca8a	2	-1.06711	-1.92044	1.12e-08	3.17e-16	1.49e-07	1.12e-14
A_55_P2800385	Hyi	2	-0.577104	-1.31994	1.39e-06	2.07e-16	1.13e-05	7.56e-15
A_51_P402583	Gpld1	2	-0.626518	-1.4048	1.28e-09	3.82e-21	2.1e-08	3.25e-19
A_51_P452768	Cyp4f14	2	-0.977958	-2.08056	3.93e-13	4.03e-25	1.31e-11	7.36e-23
A_51_P484842	Asgr2	2	-0.650534	-1.11325	5.89e-15	1.37e-23	2.59e-13	1.85e-21
A_55_P1996683	Itih1	2	-0.540397	-0.99913	1.17e-10	1.89e-19	2.38e-09	1.2e-17
A_55_P2073557	Slc27a5	2	-0.532652	-0.98287	1.35e-10	2.49e-19	2.71e-09	1.55e-17
A_52_P241619	Pbld2	2	-0.812556	-1.13684	2.11e-12	3.13e-17	6.03e-11	1.33e-15
A_55_P2012815	Acvr2b	2	-0.69999	-1.22833	9.55e-08	1.84e-14	1.03e-06	4.73e-13
A_51_P165451	Pbld2	2	-0.886538	-1.29172	1.27e-11	6.36e-17	3.09e-10	2.54e-15
A_55_P2941798	Ak3	2	-0.416459	-0.68469	7.29e-08	1.02e-13	8.09e-07	2.34e-12
A_55_P1976112	C130074G19Rik	2	-0.706221	-0.97656	1.54e-10	8.14e-15	3.05e-09	2.22e-13
A_55_P2915039	Ptk2b	2	-0.589891	-0.81784	1.26e-10	5.84e-15	2.55e-09	1.63e-13
A_55_P2808827	Arhgap5	2	-0.522832	-0.68551	9.2e-07	2.27e-09	7.84e-06	2.22e-08
A_51_P168630	Klf1	2	-0.640446	-0.96106	9.2e-07	6.37e-11	7.84e-06	8.58e-10
A_51_P338485	Aldh6a1	2	-0.615188	-0.86483	9.21e-12	1.53e-16	2.32e-10	5.72e-15
A_66_P105353	Gcdh	2	-0.621509	-0.90129	2.81e-10	3.48e-15	5.28e-09	1.02e-13
A_51_P292757	Acbd4	2	-0.576635	-0.7246	1.73e-11	1.46e-14	4.13e-10	3.81e-13
A_55_P2161465	Gm10516	2	-0.739423	-0.94595	2.74e-11	1.38e-14	6.34e-10	3.62e-13
A_55_P2735125	Dym	2	-0.507321	-0.59068	9.79e-09	2.05e-10	1.33e-07	2.48e-09
A_55_P2497364	Rpain	2	-0.61997	-0.75556	3.48e-09	1.74e-11	5.21e-08	2.61e-10
A_51_P461504	Eef2k	2	-0.650564	-0.93306	1.03e-08	5.08e-13	1.39e-07	1.01e-11
A_55_P2139611	Acbd4	2	-0.46786	-0.68992	7.83e-09	1.47e-13	1.09e-07	3.25e-12
A_52_P225584	Abhd15	2	-0.502287	-0.81586	2.96e-05	1.69e-09	0.000171	1.7e-08
A_51_P126817	Nelfcd	2	-0.409904	-0.62666	4.77e-07	1.45e-11	4.35e-06	2.21e-10
A_51_P194853	Sec14l4	2	-0.506257	-0.61142	5.64e-08	5.87e-10	6.45e-07	6.49e-09
A_51_P428754	Grik5	2	-0.485849	-0.86296	8.31e-06	1.72e-11	5.54e-05	2.59e-10
A_51_P287698	AK035950	2	-0.356574	-0.6871	0.00022	8.77e-10	0.000985	9.35e-09
A_51_P362959	Fbxo36	2	-0.382676	-1.0164	0.0104	7.74e-09	0.0278	6.81e-08
A_55_P2142146	Glul	2	-0.454757	-0.90116	0.00175	4.31e-08	0.00604	3.25e-07
A_52_P489373	Npr2	2	-0.540437	-1.00996	0.000627	1.67e-08	0.00247	1.38e-07
A_55_P2935880	A330023F24Rik	2	-0.079439	-0.59691	0.384	4.25e-08	0.517	3.22e-07
A_55_P2192397	A330023F24Rik	2	-0.233781	-0.62582	0.00936	4.42e-09	0.0254	4.09e-08
A_55_P2133007	Cntfr	2	-0.396828	-0.88496	0.000842	4.04e-10	0.00318	4.59e-09
A_55_P2738689	Errfi1	2	-0.302967	-0.93516	0.00337	2.47e-12	0.0106	4.31e-11
A_55_P1953369	Luc7l2	2	-0.372954	-0.60643	2.94e-06	3.86e-11	2.2e-05	5.43e-10
A_66_P105480	Gm14964	2	-0.532699	-1.17809	6.36e-06	1.17e-14	4.38e-05	3.1e-13
A_52_P109010	Hipk3	2	-0.263676	-0.6384	0.000286	2.67e-12	0.00125	4.63e-11
A_55_P2124385	Ak4	2	-0.349693	-0.95101	0.00115	3.53e-12	0.0042	5.98e-11
A_55_P2135039	Hyi	2	-0.337796	-1.07227	0.000935	1.43e-14	0.0035	3.73e-13
A_51_P353494	Fetub	2	-0.273583	-0.67525	4.84e-05	2.18e-14	0.000262	5.54e-13
A_55_P2038384	Prkd3	2	-0.390501	-0.97336	0.00715	1.01e-08	0.0202	8.65e-08
A_52_P545181	Caln1	2	-0.65273	-0.44093	4.77e-05	0.00391	0.000259	0.00965
A_66_P103463	Caln1	2	-0.624861	-0.20616	2.68e-05	0.129	0.000156	0.201
A_55_P1977776	Rs5-8s1	2	-0.859484	-0.39518	0.00295	0.155	0.00944	0.234
A_51_P316103	Lima1	2	-0.656512	-0.27797	2.25e-09	0.0028	3.51e-08	0.00719
A_55_P2016034	Nlrc5	2	-0.828888	-0.54822	2.65e-08	5.55e-05	3.29e-07	0.000214
A_55_P2160686	Tsc22d1	2	-1.37174	-0.85765	9.72e-12	8.85e-07	2.44e-10	5.04e-06
A_66_P120958	Tsc22d1	2	-1.48286	-0.98789	8.51e-12	2.27e-07	2.17e-10	1.46e-06
A_51_P137236	Olfm1	2	-0.773347	-0.64138	2.35e-08	1.19e-06	2.96e-07	6.59e-06
A_66_P102107	LOC102636309	2	-1.74329	-1.33534	9.28e-07	7.58e-05	7.9e-06	0.000284
A_51_P355943	Mvd	2	-1.06331	-0.67992	1.25e-06	0.000833	1.03e-05	0.00245
A_51_P146701	Nsdhl	2	-1.21391	-0.59395	1.32e-09	0.000533	2.15e-08	0.00164
A_55_P2055487	Parp3	2	-0.611175	-0.26167	1.47e-08	0.0049	1.93e-07	0.0118
A_55_P2125684	Camkk2	2	-0.608674	-0.39369	9.66e-07	0.000636	8.19e-06	0.00192
A_52_P119128	Gm5065	2	-0.452214	-0.9063	0.00275	9.84e-08	0.00889	6.86e-07
A_66_P108877	Lgalsl	2	-0.517602	-1.00793	0.00143	3.96e-08	0.00505	3.01e-07
A_55_P2156062	ENSMUST00000170221	2	-0.386021	-0.73544	0.00523	1.3e-06	0.0155	7.12e-06
A_51_P440047	Lgalsl	2	-0.573035	-0.94181	2.02e-06	1.57e-11	1.57e-05	2.38e-10
A_55_P1955147	Camk1d	2	-0.828475	-1.37216	0.000223	3.53e-08	0.000997	2.71e-07
A_55_P2099840	ENSMUST00000098589	2	-0.717665	-1.42293	0.0176	1.37e-05	0.0433	6.06e-05
A_52_P131353	Camk1d	2	-0.33936	-0.63466	0.0229	6.55e-05	0.054	0.000249
A_66_P105752	Gm28548	2	-0.09323	-0.695	0.702	0.00629	0.796	0.0147
A_55_P2733292	Lpp	2	-0.41699	-0.59901	4.81e-05	6.7e-08	0.000261	4.84e-07
A_52_P271719	Lpp	2	-0.326502	-0.59956	0.00106	7.51e-08	0.00389	5.36e-07
A_51_P514961	Tiparp	2	-0.714874	-0.69914	1.09e-06	1.66e-06	9.14e-06	8.91e-06
A_51_P234407	Tjp3	2	-0.673479	-0.74385	5.21e-06	8.46e-07	3.67e-05	4.85e-06
A_55_P1960291	Tjp3	2	-0.712974	-0.72512	3.01e-07	2.12e-07	2.88e-06	1.38e-06
A_52_P682382	Scd1	2	-1.47485	-1.26464	4.08e-06	4.79e-05	2.95e-05	0.000187
A_55_P2743499	Scd1	2	-1.55389	-1.49271	4.72e-05	8.34e-05	0.000257	0.000309
A_55_P2099594	Scd3	2	-1.43837	-1.27788	6.4e-05	0.000301	0.000337	0.000983
A_51_P471819	Gpam	2	-0.722662	-0.94867	0.00074	2.1e-05	0.00285	8.91e-05
A_52_P11388	Gpam	2	-0.794862	-1.07277	0.00497	0.000245	0.0148	0.000817
A_55_P2019054	Acacb	2	-0.936522	-1.3974	2.09e-05	7.82e-09	0.000126	6.88e-08
A_52_P375455	Prkce	2	-0.52381	-0.84113	2.23e-05	1.41e-09	0.000133	1.44e-08
A_55_P2025954	Acly	2	-0.796036	-0.99216	0.000123	4.17e-06	0.000594	2.06e-05
A_55_P2082914	Acly	2	-0.730301	-1.09	0.000364	7.41e-07	0.00154	4.29e-06
A_55_P2048041	Slc44a1	2	-0.585911	-0.63175	2.19e-06	5.2e-07	1.69e-05	3.11e-06
A_51_P376258	Glud1	2	-0.73137	-0.87358	2.89e-15	5.65e-18	1.33e-13	2.75e-16
A_51_P489720	Slc16a11	2	-1.34527	-2.31134	4.34e-09	4.07e-16	6.37e-08	1.41e-14
A_55_P2611006	Glud1	2	-0.529972	-0.5991	1.96e-07	1.28e-08	1.96e-06	1.08e-07
A_55_P2845021	Bcl7c	2	-0.863639	-0.74494	9.55e-13	7.23e-11	2.94e-11	9.6e-10
A_55_P2061076	Gm3219	2	-0.909238	-0.87719	1.19e-09	2.93e-09	1.96e-08	2.8e-08
A_51_P444565	C920025E04Rik	2	-0.455115	-0.73514	3.4e-10	1.08e-16	6.29e-09	4.15e-15
A_51_P219789	H2-Q2	2	-0.421007	-0.70493	3.36e-09	6.91e-16	5.04e-08	2.3e-14
A_55_P1978506	H2-Q8	2	-0.386636	-0.63366	1.79e-07	4.22e-13	1.81e-06	8.52e-12
A_51_P237754	H2-T23	2	-0.43176	-0.68559	6.02e-09	9.33e-15	8.57e-08	2.52e-13
A_55_P1972481	NP883496	2	-0.434991	-0.71	1.51e-09	5.54e-16	2.43e-08	1.86e-14
A_55_P2125049	Gm11127	2	-0.346618	-0.66346	2.21e-07	3.81e-15	2.18e-06	1.1e-13
A_55_P2501876	H2-L	2	-0.405561	-0.5868	1.29e-08	5.18e-13	1.71e-07	1.03e-11
A_55_P2049647	H2-K1	2	-0.532152	-0.80441	3.82e-10	1.26e-15	7.01e-09	4.02e-14
A_51_P198434	H2-K1	2	-0.523284	-0.73161	6.29e-11	1.89e-15	1.36e-09	5.82e-14
A_55_P2017645	Tap2	2	-0.365269	-0.63719	6.15e-06	1.73e-11	4.25e-05	2.6e-10
A_51_P472901	Slc3a2	2	-0.623214	-0.89247	3.35e-09	1.23e-13	5.03e-08	2.76e-12
A_55_P2480722	H2-L	2	-0.427643	-0.69888	1.66e-07	4.14e-13	1.7e-06	8.39e-12
A_65_P19395	H2-D1	2	-0.407359	-0.59387	8.21e-07	1.2e-10	7.07e-06	1.53e-09
A_55_P2745710	H2-Q7	2	-0.345903	-0.70325	0.00168	2.17e-08	0.00581	1.75e-07
A_55_P2738067	Pid1	2	-0.549495	-0.93764	0.000185	1.27e-08	0.000849	1.07e-07
A_55_P2743309	Fn1	2	-0.316792	-0.8577	0.00244	3.87e-11	0.00802	5.44e-10
A_51_P100856	Fn1	2	-0.327741	-0.58919	0.00241	6.84e-07	0.00795	3.99e-06
A_51_P465582	Hdhd3	2	-0.661886	-1.00829	3.28e-08	3.65e-13	3.99e-07	7.5e-12
A_55_P1999334	Inpp5b	2	-0.35479	-0.63728	7.86e-08	6.32e-15	8.68e-07	1.75e-13
A_51_P173459	Nim1k	2	-0.682875	-1.03036	2.37e-06	2.2e-10	1.82e-05	2.65e-09
A_55_P2167908	Ermard	2	-0.416386	-0.76357	7.08e-06	5.12e-12	4.81e-05	8.45e-11
A_66_P101108	Tnrc18	2	-0.268509	-0.59842	0.00297	1.08e-08	0.00948	9.24e-08
A_51_P316951	Wipf3	2	-0.654503	-1.17903	2.31e-05	6.98e-11	0.000138	9.31e-10
A_55_P2045682	Rassf5	2	-0.490252	-0.91043	0.000155	1.12e-09	0.000727	1.17e-08
A_52_P587738	P2ry2	2	-0.462576	-0.59234	0.000106	2.12e-06	0.000526	1.11e-05
A_55_P2152487	Gapdhs	2	-0.607588	-0.86636	0.00327	6.03e-05	0.0103	0.000231
A_55_P2622908	BC029214	2	-0.83822	-2.1221	0.00295	4.36e-10	0.00944	4.93e-09
A_52_P430179	Plekha6	2	-0.350409	-0.61213	0.000457	4.12e-08	0.00188	3.12e-07
A_51_P473252	Zyx	2	-0.309293	-0.60535	0.000613	5.3e-09	0.00242	4.82e-08
A_30_P01028372	chr17:21787577-21828406_F	2	-0.616101	-0.78591	6.91e-09	1.05e-11	9.7e-08	1.63e-10
A_52_P649419	3110052M02Rik	2	-0.690318	-0.79993	1.97e-10	2.94e-12	3.82e-09	5.04e-11
A_55_P2935321	Lpp	2	-0.613369	-0.73365	1.16e-08	1.19e-10	1.54e-07	1.51e-09
A_55_P2741198	Ciita	2	-0.516089	-0.6237	3.77e-07	5.58e-09	3.53e-06	5.04e-08
A_51_P497724	Apol7a	2	-0.734632	-1.15513	1.18e-08	3.26e-14	1.58e-07	8.05e-13
A_52_P185552	Klhl17	2	-0.444395	-0.70902	4.42e-09	5.21e-15	6.47e-08	1.47e-13
A_51_P239177	Apol7c	2	-0.680749	-1.15082	1.08e-06	2.55e-12	9.01e-06	4.43e-11
A_55_P1964262	Apol7a	2	-0.646975	-1.01685	5.12e-07	7.15e-12	4.64e-06	1.15e-10
A_52_P69558	Gm8221	2	-0.651025	-1.10436	1.2e-07	7.8e-14	1.27e-06	1.81e-12
A_51_P481679	Angptl3	2	-0.596907	-0.86167	1.82e-09	4.35e-14	2.89e-08	1.05e-12
A_51_P464394	Klb	2	-0.937314	-1.38303	4.16e-14	4.39e-20	1.64e-12	3.06e-18
A_55_P2036280	Psen2	2	-0.821981	-1.11884	2.22e-10	2.14e-14	4.26e-09	5.44e-13
A_30_P01032529	chr17:85422370-85423168_F	2	-0.460996	-0.71833	1.51e-06	4.62e-11	1.22e-05	6.4e-10
A_30_P01019139	chr17:85418489-85427364_F	2	-0.436614	-0.71627	2.34e-06	2.1e-11	1.8e-05	3.1e-10
A_55_P2057523	Ppm1b	2	-0.279305	-0.61512	8.65e-05	2.86e-12	0.000439	4.92e-11
A_51_P121915	BC089597	2	-2.65082	-3.66999	2.5e-25	3.49e-31	5.89e-23	2.43e-28
A_52_P632691	Zfp395	2	-1.18629	-1.70317	7.89e-08	7.32e-12	8.7e-07	1.17e-10
A_51_P101545	Hgfac	2	-0.704037	-1.27054	1.77e-14	6.19e-24	7.38e-13	8.96e-22
A_52_P363216	Gcnt2	2	-0.505712	-0.9998	1.32e-06	2.62e-14	1.08e-05	6.57e-13
A_51_P483159	Gchfr	2	-0.573168	-0.75909	3.88e-11	6.54e-15	8.75e-10	1.82e-13
A_52_P251699	Prodh2	2	-0.795655	-1.25166	3.7e-14	3.3e-21	1.47e-12	2.85e-19
A_52_P337427	Izumo4	2	-0.907465	-1.17918	1.3e-09	8.01e-13	2.14e-08	1.53e-11
A_51_P176352	Ndrg2	2	-0.449768	-0.74716	2.23e-08	1.31e-14	2.82e-07	3.46e-13
A_66_P125828	ENSMUST00000053717	2	-0.623987	-0.65668	1.43e-10	3.45e-11	2.85e-09	4.91e-10
A_55_P1983733	Aldh1l1	2	-0.528654	-0.69504	3.01e-07	4.99e-10	2.88e-06	5.59e-09
A_51_P464182	Mat1a	2	-0.749981	-1.08714	6.95e-08	4.64e-12	7.77e-07	7.72e-11
A_51_P447329	Slc25a22	2	-0.818118	-1.06046	9.52e-09	9.67e-12	1.3e-07	1.52e-10
A_66_P127942	Gm41830	2	-0.555601	-1.03989	0.000252	2.45e-09	0.00111	2.37e-08
A_55_P1962084	ENSMUST00000078756	2	-0.414527	-0.85482	1.82e-05	8.48e-13	0.000111	1.62e-11
A_52_P75668	Gm3255	2	-0.885502	-1.46082	8.61e-08	1.17e-13	9.39e-07	2.63e-12
A_55_P2831148	3110052M02Rik	2	-0.641868	-1.04751	1.14e-10	1.79e-17	2.33e-09	8e-16
A_51_P216015	Dleu2	2	-0.753383	-1.38912	7.8e-07	1.02e-13	6.75e-06	2.34e-12
A_30_P01025495	chr14:62254361-62301162_R	2	-0.446956	-0.99372	0.000453	9.59e-11	0.00186	1.24e-09
A_51_P510997	Atp7b	2	-0.306262	-0.64627	0.00307	4.17e-08	0.00977	3.16e-07
A_51_P262721	0610009L18Rik	2	-0.551794	-0.90771	0.000171	2.58e-08	0.000794	2.03e-07
A_55_P2742955	Klhl10	2	-0.732133	-0.78703	1.19e-05	3.48e-06	7.62e-05	1.74e-05
A_66_P139644	Lhfpl1	2	-0.31425	-0.72629	0.018	9.91e-07	0.0442	5.59e-06
A_55_P2106844	Gm35287	2	-0.459401	-1.60928	0.0054	2.94e-13	0.0159	6.1e-12
A_51_P319449	Acat1	2	-0.639523	-0.86398	7.84e-06	1.95e-08	5.26e-05	1.58e-07
A_55_P2086682	Nfib	2	-0.442229	-0.61393	4.93e-07	2.25e-10	4.49e-06	2.69e-09
A_51_P120295	Cyp2d26	2	-0.589961	-0.83602	9.39e-13	7.61e-18	2.9e-11	3.65e-16
A_66_P132354	Entpd8	2	-0.408338	-0.81842	8.04e-09	4.19e-18	1.11e-07	2.08e-16
A_51_P381618	Pla1a	2	-0.619916	-1.10101	1.35e-11	4.85e-20	3.29e-10	3.35e-18
A_51_P468482	Entpd8	2	-0.405052	-0.71535	2.57e-06	2.79e-12	1.95e-05	4.8e-11
A_55_P2092030	Cyp4a10	2	-1.02343	-2.79301	0.00483	2.82e-10	0.0144	3.31e-09
A_51_P400463	Agmat	2	-0.187214	-0.74317	0.00618	9.06e-15	0.0178	2.45e-13
A_51_P157462	Rgn	2	-0.693788	-1.31628	1.82e-12	2.81e-22	5.3e-11	2.89e-20
A_51_P127297	Hsd11b1	2	-0.69242	-1.29653	2.8e-10	3.93e-19	5.27e-09	2.34e-17
A_51_P337195	Pipox	2	-0.63298	-0.88891	1.14e-10	3.37e-15	2.33e-09	9.9e-14
A_55_P2915356	Atg3	2	-0.303686	-0.59451	8.45e-06	9.8e-13	5.62e-05	1.84e-11
A_55_P2173702	Ebpl	2	-0.31792	-0.83453	5.39e-05	3.61e-15	0.000289	1.06e-13
A_52_P249424	Vegfa	2	-0.453976	-0.84927	1.31e-06	1.53e-13	1.07e-05	3.36e-12
A_51_P159402	Gcat	2	-0.451233	-0.67954	1.73e-06	1.45e-10	1.37e-05	1.81e-09
A_55_P2729016	Dlg2	2	-0.637353	-1.04305	1.97e-07	5.09e-13	1.97e-06	1.01e-11
A_52_P376214	Cstf3	2	-0.462767	-0.66163	2.18e-07	3.28e-11	2.16e-06	4.69e-10
A_55_P2898235	Rdh9	2	-2.22921	-3.30011	1.9e-18	4.74e-25	1.44e-16	8.42e-23
A_55_P2726638	Gm30948	2	-1.94602	-2.91878	3.26e-17	6.59e-24	2.1e-15	9.46e-22
A_55_P2713446	Cenpq	2	-1.86481	-2.87782	2.17e-14	3.69e-21	8.91e-13	3.16e-19
A_66_P103313	M73818	2	-1.33217	-2.18634	3.3e-10	5.94e-17	6.13e-09	2.39e-15
A_52_P629748	Notumos	2	-1.48475	-2.46625	3.18e-10	3.69e-17	5.92e-09	1.54e-15
A_55_P1963873	Ndfip1	2	-0.365457	-0.63692	1.09e-07	2.84e-14	1.17e-06	7.07e-13
A_52_P448006	Nit2	2	-0.486702	-0.83522	2.38e-12	1.92e-20	6.74e-11	1.43e-18
A_55_P2028193	Mgat1	2	-0.338188	-0.61337	4.91e-06	3.77e-12	3.48e-05	6.34e-11
A_55_P2096370	Plce1	2	-0.554777	-0.73	1.21e-07	1.51e-10	1.27e-06	1.89e-09
A_51_P313067	Ccbe1	2	-0.527921	-0.7466	1.05e-06	3.84e-10	8.79e-06	4.39e-09
A_52_P365741	Cdc37l1	2	-0.376961	-0.6731	3.82e-07	9.02e-14	3.56e-06	2.08e-12
A_51_P302192	Daam1	2	-0.490902	-0.94816	3.31e-06	2.75e-13	2.45e-05	5.74e-12
A_52_P51564	Arhgap10	2	-0.502967	-0.67213	7.36e-07	1.05e-09	6.41e-06	1.1e-08
A_55_P2729190	0610010F05Rik	2	-0.574622	-0.6857	2.1e-08	2.54e-10	2.67e-07	3.01e-09
A_55_P2223851	AK036131	2	-0.723515	-0.96594	0.000291	4.12e-06	0.00126	2.03e-05
A_66_P113177	Gm38947	2	-0.475732	-0.6221	7.86e-08	1.04e-10	8.68e-07	1.34e-09
A_66_P133205	AK149769	2	-0.415287	-0.67262	2.59e-06	3.54e-11	1.96e-05	5.02e-10
A_52_P470030	Kank1	2	-0.666459	-0.90692	3.34e-06	5.08e-09	2.47e-05	4.64e-08
A_52_P564551	Kank1	2	-0.521185	-0.78912	8.12e-05	4.74e-08	0.000415	3.54e-07
A_55_P2809744	Ddn	2	-0.993741	-1.2038	2.37e-08	1.95e-10	2.98e-07	2.38e-09
A_51_P291224	Mobp	2	-0.626117	-0.7056	5.39e-07	4.32e-08	4.85e-06	3.26e-07
A_55_P2928440	Hsd17b6	2	-2.04849	-2.13257	5.42e-09	2e-09	7.8e-08	1.98e-08
A_30_P01025178	chr4:155585650-155608700_F	2	-0.432505	-0.68206	9.74e-06	5.91e-10	6.37e-05	6.53e-09
A_55_P2556845	A_55_P2556845	2	-0.549239	-0.74658	9.98e-06	2.37e-08	6.51e-05	1.89e-07
A_55_P2840505	Focad	2	-0.768515	-0.89945	4.42e-08	9.99e-10	5.2e-07	1.06e-08
A_52_P532841	C87436	2	-0.493546	-0.79409	4.63e-06	1.06e-10	3.3e-05	1.36e-09
A_66_P114193	ENSMUST00000178794	2	-0.752148	-0.77549	6.69e-08	3.38e-08	7.52e-07	2.61e-07
A_51_P226831	Lce1l	2	-0.459473	-0.72614	8.67e-07	1.33e-11	7.42e-06	2.05e-10
A_55_P2728167	Gnptg	2	-0.347221	-0.59135	1.12e-07	6.17e-14	1.19e-06	1.46e-12
A_55_P2018280	ENSMUST00000177198	2	-0.39508	-0.58569	4.95e-05	3.46e-08	0.000267	2.67e-07
A_51_P191893	2410022M11Rik	2	-0.443685	-0.89886	0.000732	3.39e-09	0.00282	3.2e-08
A_66_P116264	LOC101056093	2	-0.452353	-0.65587	1.36e-06	2.84e-10	1.1e-05	3.33e-09
A_55_P2105517	AK047917	2	-0.433074	-0.6134	0.00473	0.000122	0.0142	0.000436
A_51_P307168	Ddah1	2	-0.686605	-0.68987	2.59e-06	2.37e-06	1.96e-05	1.23e-05
A_51_P110471	Ddah1	2	-0.582251	-0.61892	1.41e-05	5.08e-06	8.84e-05	2.46e-05
A_51_P451574	Acot1	2	-2.43154	-1.39446	2.22e-10	2.68e-05	4.27e-09	0.000111
A_55_P2324921	0610039H22Rik	2	-0.656517	-0.54147	1.51e-08	9.17e-07	1.98e-07	5.22e-06
A_51_P340281	Abhd1	2	-0.630748	-0.46816	2.4e-07	4.52e-05	2.35e-06	0.000177
A_51_P172054	Gas6	2	-1.1645	-1.50982	6.86e-09	6.44e-12	9.64e-08	1.04e-10
A_55_P2721930	Rgl1	2	-0.696965	-0.62118	3.77e-08	4.38e-07	4.52e-07	2.67e-06
A_55_P2637356	Plce1	2	-0.868733	-0.62433	8.16e-09	6.91e-06	1.13e-07	3.25e-05
A_55_P2744191	Plce1	2	-0.627572	-0.52237	1.68e-08	8.4e-07	2.18e-07	4.82e-06
A_55_P2072005	Ctsc	2	-0.485671	-0.94544	0.000787	1.05e-08	0.003	8.97e-08
A_65_P05835	Ctsc	2	-0.949006	-1.45974	0.000116	5.97e-08	0.000566	4.35e-07
A_55_P1994927	Rab3il1	2	-0.565377	-0.72846	8.69e-05	1.44e-06	0.00044	7.82e-06
A_55_P2731961	Mme	2	-0.671437	-0.92721	0.000376	3.31e-06	0.00158	1.66e-05
A_55_P2713850	Pbx1	2	-0.658174	-0.7107	1.25e-07	2.28e-08	1.32e-06	1.82e-07
A_55_P2733097	Prox1	2	-0.628276	-0.90511	0.000845	5.62e-06	0.00319	2.69e-05
A_55_P2048769	Zfp454	2	-0.646687	-0.72638	7.61e-08	5.19e-09	8.42e-07	4.73e-08
A_55_P2733517	Mapre2	2	-0.790531	-0.52787	6.84e-09	2.03e-05	9.62e-08	8.63e-05
A_55_P2798942	Kank2	2	-0.477535	-0.63137	2.5e-05	1.56e-07	0.000147	1.04e-06
A_51_P401921	Srebf1	2	-1.04487	-1.06336	4.97e-05	3.85e-05	0.000269	0.000153
A_55_P2303868	5033421B08Rik	2	-0.719104	-0.64737	2.49e-06	1.49e-05	1.89e-05	6.53e-05
A_55_P2007871	Ptpdc1	2	-0.684924	-0.80087	1.3e-07	3.55e-09	1.36e-06	3.34e-08
A_55_P2905445	Tbc1d4	2	-0.605522	-0.67281	2.53e-08	2e-09	3.15e-07	1.98e-08
A_55_P2074836	Mapk8ip1	2	-0.447326	-0.61519	1.93e-07	8.29e-11	1.94e-06	1.09e-09
A_51_P196726	Itih2	2	-0.910886	-1.03044	4.76e-12	1.06e-13	1.27e-10	2.42e-12
A_55_P2741174	Prdm9	2	-0.661226	-0.64834	2.74e-09	4.46e-09	4.21e-08	4.12e-08
A_55_P2118891	Zfp882	2	-0.881775	-0.70612	1.01e-12	5.67e-10	3.1e-11	6.3e-09
A_51_P348397	Hexim1	2	-0.779434	-1.05911	2.51e-08	8.18e-12	3.13e-07	1.3e-10
A_55_P2132812	Hsd3b2	2	-0.551209	-0.71129	1.63e-09	1.3e-12	2.62e-08	2.39e-11
A_55_P2077666	Porcn	2	-0.514958	-0.62079	5.28e-06	1.46e-07	3.71e-05	9.8e-07
A_55_P2120055	Fgfr4	2	-0.507976	-0.68508	3.29e-08	1.44e-11	4.01e-07	2.2e-10
A_51_P408100	Fgfr4	2	-0.516216	-0.67486	3.76e-08	4.15e-11	4.5e-07	5.8e-10
A_55_P2503375	Rbfox2	2	-0.397915	-0.67813	5.1e-06	2.48e-11	3.6e-05	3.62e-10
A_55_P2061386	Chd3	2	-0.714336	-1.02473	2.36e-08	1.49e-12	2.96e-07	2.72e-11
A_52_P638895	Vegfa	2	-0.512279	-0.77421	2.09e-06	1.74e-10	1.62e-05	2.14e-09
A_55_P2113723	Pecr	2	-0.711391	-0.83202	4.24e-09	7.01e-11	6.23e-08	9.34e-10
A_55_P1970860	Pemt	2	-0.542837	-0.6715	1.45e-12	1.5e-15	4.33e-11	4.71e-14
A_55_P1970846	Pemt	2	-0.512849	-0.71098	2.75e-11	9.24e-16	6.36e-10	3e-14
A_55_P1960167	Bcat2	2	-0.555346	-0.64213	4.64e-08	1.44e-09	5.44e-07	1.48e-08
A_51_P233928	B4galnt1	2	-0.638107	-0.69818	5.82e-12	3.77e-13	1.52e-10	7.71e-12
A_51_P519811	Sult1c1	2	-0.719086	-0.75068	1.49e-09	4.9e-10	2.41e-08	5.5e-09
A_55_P2935081	Acss2	2	-1.319	-1.56071	3.71e-06	1.41e-07	2.72e-05	9.52e-07
A_55_P2720435	ENSMUST00000153206	2	-0.518519	-0.93804	2.54e-05	7.35e-11	0.000149	9.74e-10
A_51_P301508	Ski	2	-0.588858	-0.94096	6.68e-09	8.72e-15	9.41e-08	2.36e-13
A_52_P236777	Setd3	2	-0.310837	-0.69341	0.000601	1.74e-10	0.00238	2.14e-09
A_51_P484869	Gamt	2	-0.476648	-1.0344	2.16e-07	4.75e-17	2.14e-06	1.96e-15
A_52_P295012	Rdh18-ps	2	-0.74285	-1.56383	1.12e-09	3.52e-20	1.87e-08	2.51e-18
A_55_P2200618	LOC552902	2	-0.504339	-0.92903	8.81e-08	3.23e-15	9.57e-07	9.52e-14
A_51_P492676	Sardh	2	-0.450108	-0.8134	5.39e-05	3.03e-10	0.000289	3.53e-09
A_52_P172199	Zfp629	2	-0.421642	-0.68388	1.12e-05	3.5e-10	7.2e-05	4.03e-09
A_55_P2741193	C920025E04Rik	2	-0.326353	-0.60525	3.27e-06	9.51e-13	2.42e-05	1.8e-11
A_55_P1966660	LOC547349	2	-0.364407	-0.69741	6.43e-06	1.19e-12	4.43e-05	2.22e-11
A_55_P2716551	Csnk1a1	2	-0.373106	-0.62576	0.00024	3.05e-08	0.00106	2.37e-07
A_66_P103978	Slc25a22	2	-0.490097	-0.74801	7e-06	8.29e-10	4.77e-05	8.89e-09
A_55_P2739828	Slc25a22	2	-0.342702	-0.59271	0.00146	5.16e-07	0.00515	3.08e-06
A_65_P20641	Fads2	2	-0.867433	-1.04705	8.4e-06	2.51e-07	5.59e-05	1.61e-06
A_55_P2739989	Fads2	2	-0.759401	-1.06072	2.46e-05	4.61e-08	0.000145	3.45e-07
A_66_P130115	Fads2	2	-0.581764	-0.80015	0.000101	5.02e-07	0.000502	3.01e-06
A_51_P364609	Fads2	2	-0.61254	-0.94548	4.05e-05	9.87e-09	0.000224	8.5e-08
A_55_P2848397	Efhd2	2	-0.425933	-0.60378	7.55e-05	1.76e-07	0.000389	1.16e-06
A_52_P627816	Tgm1	2	-1.15481	-1.74134	6.7e-05	3.81e-08	0.00035	2.91e-07
A_51_P453043	Aacs	2	-1.32853	-1.12407	6.16e-07	1.23e-05	5.46e-06	5.51e-05
A_51_P100991	Gucy2c	2	-0.667386	-0.48327	0.000417	0.00829	0.00173	0.0187
A_52_P669922	Hamp	2	-2.18767	-1.42189	1.74e-08	5.48e-05	2.25e-07	0.000211
A_55_P2076560	Nr5a1	2	-1.12969	-1.55457	1.18e-10	6.95e-15	2.41e-09	1.92e-13
A_30_P01017625	chr7:111526943-111545093_F	2	-1.11821	-1.88307	9.89e-07	2.5e-12	8.36e-06	4.36e-11
A_30_P01031521	chr8:108153471-108159346_F	2	-0.427954	-0.84602	0.00142	2.78e-08	0.00502	2.18e-07
A_66_P103729	5330432E05Rik	2	-0.33458	-0.82195	0.0131	1.01e-07	0.0339	7.04e-07
A_30_P01031052	chr19:16059564-16085402_F	2	-0.669637	-0.84079	2.02e-05	3.41e-07	0.000122	2.13e-06
A_51_P187082	G6pdx	2	-0.45751	-0.74268	0.0295	0.000684	0.0668	0.00205
A_66_P128603	BX527097	2	-0.764312	-1.3512	0.00308	1.59e-06	0.0098	8.58e-06
A_55_P2153122	Zap70	2	-0.406597	-0.76015	0.0151	2.36e-05	0.0382	9.89e-05
A_55_P1969861	Zap70	2	-0.433499	-0.77519	0.00864	1.27e-05	0.0237	5.63e-05
A_51_P323531	Fam71e1	2	-0.411268	-0.73687	6.75e-05	5.76e-10	0.000352	6.38e-09
A_65_P12160	2310039F13Rik	2	-0.693104	-1.50745	5.51e-08	4.46e-18	6.32e-07	2.2e-16
A_55_P2907503	Zfp516	2	-0.461548	-0.83237	0.000326	1.01e-08	0.00139	8.68e-08
A_51_P454196	Sh2d4a	2	-0.528469	-0.9784	9.27e-05	4.45e-10	0.000466	5.02e-09
A_51_P375987	Fign	2	-0.661191	-1.22116	3.39e-08	6.8e-16	4.11e-07	2.26e-14
A_52_P21486	Hamp2	2	-2.8735	-3.70862	5.15e-09	5.19e-12	7.45e-08	8.56e-11
A_51_P375680	Pcsk5	2	-0.580193	-1.08492	3.66e-07	1.88e-14	3.43e-06	4.81e-13
A_66_P111135	Enpp1	2	-0.28631	-0.79794	0.000382	7.12e-14	0.0016	1.66e-12
A_51_P513311	Rxrg	2	-0.282148	-0.7395	0.029	4.42e-07	0.0658	2.69e-06
A_52_P304128	Mmp14	2	-0.250744	-0.6942	0.0236	6.28e-08	0.0554	4.57e-07
A_66_P133013	Mpped2	2	-0.161209	-0.62189	0.196	7.61e-06	0.31	3.54e-05
A_52_P282905	Ces1b	2	-0.265957	-0.6417	0.0104	7.05e-08	0.0278	5.06e-07
A_30_P01022668	chr18:79286360-79304510_R	2	-0.342596	-0.79503	0.0333	6.9e-06	0.0741	3.25e-05
A_65_P12208	DV065815	2	-0.424143	-0.70047	0.000838	4.36e-07	0.00317	2.66e-06
A_65_P09135	CB193180	2	-0.23256	-0.66689	0.0772	5.1e-06	0.147	2.47e-05
A_52_P281702	Igfbp5	2	-0.942018	-2.15079	0.000206	6.98e-12	0.000933	1.12e-10
A_66_P101782	Igfbp5	2	-0.53397	-1.14399	0.00545	1.37e-07	0.016	9.27e-07
A_52_P177352	Lncbate1	2	-0.812457	-1.32257	0.000997	8.03e-07	0.0037	4.62e-06
A_52_P143157	Pcsk5	2	-0.375132	-0.68576	0.00121	1.11e-07	0.00438	7.64e-07
A_55_P2116305	Tnfrsf25	2	-0.48392	-0.62939	0.000234	4.76e-06	0.00104	2.32e-05
A_66_P125758	Hist2h3c1	2	-0.677106	-0.62533	7.35e-05	0.000211	0.00038	0.000715
A_51_P505493	Elovl5	2	-0.698744	-1.0114	1.74e-05	1.22e-08	0.000107	1.03e-07
A_55_P2522620	Elovl5	2	-0.423396	-0.73638	0.00359	2.97e-06	0.0112	1.51e-05
A_55_P1988795	Acss2	2	-0.784464	-1.1659	0.0016	9.61e-06	0.00557	4.39e-05
A_66_P108725	Acss2	2	-0.757374	-1.22011	0.00187	3.17e-06	0.00637	1.6e-05
A_51_P323583	Eaf2	2	-0.789319	-0.79745	5.2e-07	4.24e-07	4.7e-06	2.59e-06
A_55_P2044143	Loxl4	2	-0.651343	-1.31373	0.00891	1.68e-06	0.0243	9.02e-06
A_66_P107231	Loxl4	2	-0.793326	-1.21671	0.000754	1.51e-06	0.0029	8.18e-06
A_51_P327874	Pth1r	2	-0.388721	-0.58561	0.000452	8.87e-07	0.00186	5.05e-06
A_52_P572178	D130043K22Rik	2	-1.2533	-1.63313	2.54e-09	1.65e-12	3.94e-08	2.98e-11
A_52_P650855	Myo1d	2	-0.650521	-0.69733	7.11e-10	1.11e-10	1.24e-08	1.42e-09
A_51_P161830	Enpep	2	-0.71921	-0.83812	4.84e-11	5.22e-13	1.07e-09	1.04e-11
A_55_P2733752	Cdkn1c	2	-0.842964	-1.1178	1.53e-08	8.97e-12	2e-07	1.42e-10
A_55_P1993955	Pltp	2	-0.985735	-1.36656	2.39e-05	5.23e-08	0.000142	3.87e-07
A_30_P01017920	chr13:108653722-108654406_R	2	-0.657681	-0.84037	1.73e-08	3.03e-11	2.23e-07	4.37e-10
A_55_P2728961	9530027D23Rik	2	-0.47804	-0.67539	1.15e-05	1.17e-08	7.36e-05	9.94e-08
A_55_P2435563	Etl4	2	-0.639817	-1.02906	0.00102	1.06e-06	0.00378	5.96e-06
A_55_P2640935	Etl4	2	-0.548518	-0.99549	0.000167	2.33e-09	0.000776	2.27e-08
A_55_P2729205	Gm9530	2	-0.505984	-0.87837	0.000668	9.96e-08	0.00261	6.94e-07
A_52_P107769	LOC105244251	2	-0.349195	-0.58898	0.0319	0.000531	0.0714	0.00164
A_52_P170985	Sgsm1	2	-0.862472	-0.30962	0.000156	0.145	0.000729	0.221
A_55_P2716851	Acss2	2	-1.14527	-0.76045	0.00225	0.0367	0.00748	0.0684
A_55_P2804199	Nfe2	2	-0.629592	-0.77147	0.0358	0.011	0.0786	0.0241
A_55_P1982499	Gldn	2	-1.07116	-1.09699	0.0254	0.0223	0.0589	0.0443
A_55_P2106608	Tcf24	2	-0.520571	-0.86558	0.15	0.019	0.252	0.0386
A_55_P2025038	Cpe	2	0.251627	-0.79941	0.428	0.0146	0.561	0.0308
A_51_P213544	Klf4	2	-0.190089	-0.63176	0.242	0.000282	0.365	0.000927
A_55_P2149896	Lrrc75a	2	-0.385584	-0.58933	0.0664	0.00617	0.13	0.0144
A_66_P111660	Mt1	2	-0.976097	-1.95403	0.112	0.00221	0.199	0.00581
A_52_P154347	Ecm1	2	-0.358864	-0.79616	6.84e-05	1.38e-12	0.000357	2.52e-11
A_55_P2172440	Scarf2	2	-0.388549	-0.65894	0.000526	1.04e-07	0.00212	7.2e-07
A_51_P257419	Lhx2	2	-0.357784	-1.06552	0.00552	4.05e-11	0.0162	5.67e-10
A_51_P365369	Reln	2	-0.319851	-0.9399	0.0424	2.07e-07	0.0905	1.34e-06
A_55_P1967712	Adamts13	2	-0.297748	-0.66216	0.0051	5.06e-08	0.0151	3.75e-07
A_52_P64356	Sparcl1	2	-0.743475	-1.19047	0.000261	9.93e-08	0.00115	6.92e-07
A_51_P405397	Ecm1	2	-0.638552	-1.15193	1.29e-07	1.17e-14	1.35e-06	3.1e-13
A_55_P2004213	Gprasp2	2	-0.328197	-0.76215	0.00193	1.21e-09	0.00655	1.26e-08
A_51_P259571	Angptl6	2	-0.339965	-1.03818	0.00173	3.58e-13	0.00597	7.36e-12
A_55_P2909044	Plscr4	2	-0.106987	-0.66854	0.283	2.29e-08	0.412	1.83e-07
A_55_P1954758	Prickle1	2	-0.387237	-1.1857	0.0016	2.54e-13	0.00556	5.33e-12
A_55_P1984961	LOC102636514	2	-0.485509	-0.98589	0.000138	8.16e-11	0.000658	1.07e-09
A_51_P334104	Dcn	2	-0.420713	-0.89496	0.00224	1.54e-08	0.00745	1.28e-07
A_55_P2751956	LOC102634481	2	-0.342964	-0.61126	0.000275	9.57e-09	0.0012	8.27e-08
A_55_P2054628	Nrxn1	2	-0.216419	-0.71346	0.0913	9.46e-07	0.169	5.37e-06
A_55_P2163659	Rspo3	2	-0.222409	-0.60718	0.0662	5.96e-06	0.13	2.84e-05
A_52_P540219	Timp2	2	-0.42217	-0.7634	0.00244	6.25e-07	0.00803	3.67e-06
A_66_P136801	Peg13	2	-0.443459	-0.8886	0.000243	3.89e-10	0.00108	4.44e-09
A_55_P2484166	Ldhb	2	-0.34587	-0.64636	0.000614	1.6e-08	0.00242	1.32e-07
A_55_P2938890	Cbfa2t3	2	-0.513019	-0.99764	7.08e-06	8.71e-13	4.81e-05	1.66e-11
A_55_P2715296	Reln	2	-0.576152	-1.2952	2.94e-05	1.51e-13	0.00017	3.31e-12
A_55_P2857699	AI592323	2	-0.430915	-0.96341	0.000334	3.98e-11	0.00143	5.59e-10
A_55_P2034720	Cfap36	2	-0.419039	-0.592	4.66e-07	1.29e-10	4.26e-06	1.63e-09
A_55_P2044533	Stard9	2	-0.375756	-0.61789	2.65e-05	1.03e-09	0.000155	1.08e-08
A_52_P827934	AK084349	2	-0.432971	-0.63593	1.53e-06	2.39e-10	1.23e-05	2.85e-09
A_55_P2081303	Tet2	2	-0.425443	-0.81179	1.14e-05	3.66e-12	7.3e-05	6.18e-11
A_55_P2383877	2810040C05Rik	2	-0.710601	-0.95729	3.79e-07	3.53e-10	3.54e-06	4.06e-09
A_55_P2156126	Sema6c	2	-0.390607	-0.80586	3.36e-05	2.82e-12	0.000191	4.86e-11
A_55_P2807863	Rai2	2	-0.443775	-0.7149	0.000216	6.21e-08	0.000971	4.53e-07
A_55_P2021565	Ntf3	2	-0.270027	-0.62807	0.15	0.00141	0.252	0.0039
A_51_P139108	Cpxm1	2	-0.356141	-0.66349	0.012	1.41e-05	0.0314	6.22e-05
A_52_P597002	Cp	2	-0.3126	-0.60544	0.00321	2.93e-07	0.0101	1.85e-06
A_51_P147850	Hand2	2	-0.364635	-0.8968	0.00157	1.5e-10	0.00547	1.88e-09
A_66_P125864	AK078510	2	-0.321195	-0.84124	0.00075	3.17e-12	0.00288	5.39e-11
A_55_P2741015	Stab2	2	-0.211705	-0.68504	0.0159	2.65e-10	0.0396	3.13e-09
[truncated: 1,011 more rows]

## Sheet: Additional File 6D
Additional file 6D: GO term enrichment analysis using the list of genes contained in cluster 2. Metabolic pathways (summary) were considered as significantly enriched when q-value < 0.05.
[truncated: 173 more rows]
