# Supplementary material for: Pharmacological activation of constitutive androstane receptor induces female-specific modulation of hepatic metabolism
Source: JHEP Rep. 2023 Oct 13;6(1):100930. doi: 10.1016/j.jhepr.2023.100930 (PMC10749885; doi:10.1016/j.jhepr.2023.100930)
Supplement: Multimedia component 3 [file mmc3.xlsx]

## Sheet: Additional file 7
Additional file 4: Expression of CAR target genes in both sex
			Expression of CAR target genes in both sex
	Cell cycle
	Gene name	logFC Male Car+/+ TCPOBOP vs. Car+/+ CO	adj.P.Val Male Car+/+ TCPOBOP vs. Car+/+ CO	logFC Female Car+/+ TCPOBOP vs. Car+/+ CO	adj.P.Val Female Car+/+ TCPOBOP vs. Car+/+ CO	Reference
	Afp	-0.0159477	0.967604	0.817368	0.0032737	Kowalik et al., 2011
	Ccnb1	1.87558	1.3372e-21	1.6534	1.03356e-19	Cui et al., 2016
	Ccnd1	1.1018	9.31423e-05	0.619411	0.0199951	Kazantseva et al., 2013
	Cdk4	0.00386151	0.974324	0.264815	0.00179477	Kazantseva et al., 2013
	C-myc	1.07302	0.000134184	1.45056	5.89181e-07	Blanco-Bose et al., 2008
	Foxm1	0.73763	7.70466e-07	0.779763	1.59445e-07	Blanco-Bose et al., 2008
	Gadd45β	5.20469	1.92775e-24	4.98626	8.08774e-24	Columbano et al., 2005
	Mapk14	-0.590836	4.35174e-09	-0.707237	2.3819e-11	Hori et al., 2018
	Mdm2	0.368042	3.25778e-05	0.398624	5.94978e-06	Huang et al., 2005
	Plk1	4.44483	2.20871e-26	4.4677	1.66877e-26	Cui et al., 2016
	Tuba8	1.0528	0.00343246	1.35023	0.000160574	Kamino et al., 2011
	Yap	-0.227133	0.00150177	-0.268954	0.00014944	Kowalik et al., 2011
	Carbohydrate and lipid metabolism
	Gene name	logFC Male Car+/+ TCPOBOP vs. Car+/+ CO	adj.P.Val Male Car+/+ TCPOBOP vs. Car+/+ CO	logFC Female Car+/+ TCPOBOP vs. Car+/+ CO	adj.P.Val Female Car+/+ TCPOBOP vs. Car+/+ CO	Reference
	Aldoa	0.376836	0.00817291	0.680446	3.92313e-06	Yarushkin et al., 2016
	Fbp1	-0.587163	1.03752e-11	-0.678679	8.04178e-14	Chen et al., 2019
	Fndc5	6.19161	2.35166e-34	5.88567	1.81398e-33	Mo et al., 2016
	G6pc	0.04458	0.91396	-0.713262	0.0221792	Kachaylo et al., 2012
	Gck	0.514375	0.00023494	0.529549	0.000114193	Dong et al., 2009
	Glut2/Slc2a2	-0.045029	0.855913	-0.873533	1.43648e-05	Chen et al., 2019
	Gpi1	0.538128	0.000646159	0.543697	0.000423111	Yarushkin et al., 2016
	Gys2	-0.459052	0.00471536	-0.655944	5.86046e-05	Chen et al., 2019
	Igfbp1	-1.2134	0.00735542	-2.65315	6.81007e-08	Ueda et al., 2002
	Ldha	-0.631414	2.97545e-10	-0.140088	0.0898065	Chen et al., 2019
	Mct1/Slc16a1	0.275801	0.00378469	0.282376	0.00235701	Chen et al., 2019
	Mct2/Slc16a7	0.0268406	0.883095	-0.95494	4.16394e-09	Chen et al., 2019
	Pck1	-1.12684	0.00178783	-1.78701	1.86892e-06	Ueda et al., 2002
	Pcx	-0.686109	6.23384e-10	-0.906535	1.31424e-13	Chen et al., 2019
	Pfkl	-0.0253815	0.859477	0.340055	0.00225292	Yarushkin et al., 2016
	Pgd	0.876621	9.56158e-08	1.01691	1.87168e-09	Dong et al., 2009
	Pgk1	0.333407	2.40803e-06	0.653983	6.13134e-14	Yarushkin et al., 2016
	Pklr	0.727907	0.00547476	-0.1798	0.514241	Yarushkin et al., 2016
	Pygl	0.405767	0.000377611	0.411102	0.000232057	Chen et al., 2019
	Acaca	-0.0162094	0.944626	-0.388854	0.0231797	Dusek et al., 2019
	Acot1	-2.43154	4.26563e-09	-1.39446	0.000110839	Maglich et al., 2009
	Chkb	-0.274354	0.0187043	-0.44423	0.000133164	Chen et al., 2019
	Chpt1	-0.303925	0.0652789	-0.0963081	0.580356	Chen et al., 2019
	Cpt1a	-0.265114	0.0403436	-0.559364	1.90527e-05	Maglich et al., 2009
	Fasn	-0.234129	0.323598	-0.182259	0.427456	Dusek et al., 2019
	Hmgcs2	-0.750122	0.000788557	-1.25384	1.44321e-07	Chen et al., 2019
	Insig-1	-0.525477	0.00136456	-0.333213	0.0354136	Roth et al., 2008
	Pla2g6	1.13565	4.5212e-15	1.67547	3.9611e-21	Chen et al., 2019
	Ppara	-1.19964	8.75112e-11	-1.4795	1.15252e-13	Shizu et al., 2020
	Scd1	-1.55389	0.000256675	-1.49271	0.000309121	Dusek et al., 2019
	Sgms2	-0.285477	0.0294307	-0.0911884	0.506972	Chen et al., 2019
	Srebf	-1.04487	0.000268574	-1.06336	0.000153292	Dusek et al., 2019
	Xenobiotic metabolism
	Gene name	logFC Male Car+/+ TCPOBOP vs. Car+/+ CO	adj.P.Val Male Car+/+ TCPOBOP vs. Car+/+ CO	logFC Female Car+/+ TCPOBOP vs. Car+/+ CO	adj.P.Val Female Car+/+ TCPOBOP vs. Car+/+ CO	Reference
	Abca1	-0.521624	1.14882e-05	-0.493979	1.89662e-05	Cui et al., 2016
	Abca8a	-1.06711	1.4947e-07	-1.92044	1.1174e-14	Cui et al., 2016
	Abcb1a	2.2571	1.56202e-17	1.00555	1.26328e-07	Cui et al., 2016
	Abcc2	1.52887	3.38017e-25	1.68862	7.47219e-27	Hernandez et al., 2009a
	Abcc3	1.8898	1.81114e-19	1.42472	2.26687e-15	Hernandez et al., 2009a
	Abcc4	2.42081	7.90893e-17	4.23612	9.01516e-26	Hernandez et al., 2009a
	Adh4	-1.05029	4.65149e-10	-1.3593	1.76679e-13	Cui et al., 2016
	Akr1b7	7.58519	7.50795e-27	5.74361	2.00057e-22	Hernandez et al., 2009a
	Akr1b8	0.524972	0.000423021	0.683661	6.17366e-06	Cui et al., 2016
	Akr1c14	0.568512	4.03976e-05	0.907058	2.33597e-09	Cui et al., 2016
	Akr1c19	0.434379	0.000227339	0.462536	6.86608e-05	Cui et al., 2016
	Aldh1a1	1.13927	6.52037e-10	1.47408	2.63012e-13	Hernandez et al., 2009a
	Aldh1a7	1.73543	7.15026e-15	2.60666	3.521e-21	Hernandez et al., 2009a
	Aldh2	-0.457187	2.99198e-10	-0.702916	4.1996e-16	Cui et al., 2016
	Aldh3b1	0.902836	9.01663e-11	1.34311	2.82095e-16	Cui et al., 2016
	Aldh6a1	-0.615188	2.32131e-10	-0.864826	5.72077e-15	Cui et al., 2016
	Aox1	0.926226	4.56524e-12	1.59088	4.75616e-20	Cui et al., 2016
	Aox3	-1.24682	2.79949e-11	-0.32	0.0310459	Cui et al., 2016
	Asbt/Slc10a2	0.779923	0.000935268	1.25773	4.13798e-07	Cui et al., 2016
	Cbr1	1.34148	5.56116e-15	0.404451	0.000959243	Cui et al., 2016
	Cbr3	2.32356	2.45864e-14	1.4603	7.49734e-09	Cui et al., 2016
	Cela1	-0.667105	0.000646307	-1.01944	6.25495e-07	Cui et al., 2016
	Ces1b	-0.265957	0.0277998	-0.641702	5.06126e-07	Cui et al., 2016
	Ces1e	-0.463355	0.000268152	-0.0871978	0.507311	Cui et al., 2016
	Ces2c	2.12972	5.66859e-08	2.81108	3.28712e-11	Cui et al., 2016
	Ces3a	-0.674483	1.7496e-06	-2.40753	3.16832e-23	Cui et al., 2016
	Ces3b	-1.14682	1.18576e-09	-2.75933	3.5608e-22	Cui et al., 2016
	Ces4a	-1.58245	8.46262e-10	-0.702677	0.00113714	Cui et al., 2016
	Ces6	-1.58245	8.46262e-10	-0.702677	0.00113714	Hernandez et al., 2009a
	Cyb5a	0.708937	4.52639e-16	0.453988	2.25355e-10	Cui et al., 2016
	Cyp1a1	0.691175	0.000363162	0.438998	0.0176961	Hernandez et al., 2009a
	Cyp1a2	1.96757	1.02374e-13	1.13531	1.4058e-07	Hernandez et al., 2009a
	Cyp2a4	1.23457	9.7376e-11	0.353019	0.0215449	Hernandez et al., 2009a
	Cyp2a5	0.736351	3.14847e-08	0.154306	0.192252	Cui et al., 2016
	Cyp2b10	9.99859	5.45591e-35	5.91206	3.1407e-26	Xie et al., 2000 Wei et al., 2002
	Cyp2b13	4.77346	3.06189e-15	0.0105714	0.983806	Cui et al., 2016
	Cyp2c29	1.76434	1.40269e-21	1.00424	2.4524e-13	Hernandez et al., 2009a
	Cyp2c37	2.48028	3.09472e-15	1.63233	4.90961e-10	Hernandez et al., 2009a
	Cyp2c38	2.83522	3.96975e-14	2.82677	2.80532e-14	Cui et al., 2016
	Cyp2c40	-0.584152	4.13385e-05	-1.76609	1.00704e-17	Cui et al., 2016
	Cyp2c44	-1.55735	1.18264e-13	-2.11439	2.94602e-18	Cui et al., 2016
	Cyp2c50	2.38252	1.37972e-14	1.58475	1.20154e-09	Cui et al., 2016
	Cyp2c55	7.4039	5.41437e-31	7.96056	3.27872e-32	Hernandez et al., 2009a
	Cyp2c69	-1.44362	1.9723e-13	-2.38055	5.09933e-21	Cui et al., 2016
	Cyp2c70	-0.584224	5.40385e-05	-1.09749	5.37505e-11	Cui et al., 2016
	Cyp2d26	-0.589961	2.89756e-11	-0.836015	3.65034e-16	Cui et al., 2016
	Cyp2d40	-1.13899	2.62336e-07	-1.35011	3.47231e-09	Cui et al., 2016
	Cyp2e1	-0.642023	5.24495e-06	-2.05667	1.45575e-20	Cui et al., 2016
	Cyp2f2	-0.608195	5.4599e-09	-0.423158	6.50713e-06	Cui et al., 2016
	Cyp2g1	1.98612	6.00022e-10	0.552684	0.0369345	Cui et al., 2016
	Cyp2j5	-0.572147	7.88366e-05	-0.983759	1.11224e-09	Cui et al., 2016
	Cyp2j6	-0.380653	0.00256586	-0.345425	0.00477371	Cui et al., 2016
	Cyp2r1	0.536558	1.44249e-09	0.464985	2.80347e-08	Cui et al., 2016
	Cyp2u1	-1.12414	4.33918e-10	-0.510223	0.00067933	Cui et al., 2016
	Cyp3a11	2.6686	5.86946e-21	1.62054	1.10379e-13	Xie et al., 2000 Wei et al., 2002
	Cyp3a13	0.72976	6.40231e-06	0.806094	6.65329e-07	Cui et al., 2016
	Cyp4a10	-1.35105	0.00234398	-2.76832	1.58912e-08	Cui et al., 2016
	Cyp4a14	-0.128266	0.780444	-2.28243	3.43778e-08	Cui et al., 2016
	Cyp4b1	-1.05275	5.53597e-07	-1.06027	3.06349e-07	Cui et al., 2016
	Cyp4f13	-0.480499	6.07301e-07	-0.868201	8.34624e-14	Cui et al., 2016
	Cyp4f15	0.999243	5.23553e-14	0.577179	8.70484e-08	Cui et al., 2016
	Cyp7a1	-0.539475	0.0796934	-0.784153	0.00772391	Cui et al., 2016
	Cyp27a1	-0.284231	0.0209353	-0.535612	1.84375e-05	Cui et al., 2016
	Cyp39a1	0.930188	1.16791e-05	0.868851	2.39219e-05	Cui et al., 2016
	Dhrs1	-0.731928	1.08885e-12	-0.687356	4.33203e-12	Cui et al., 2016
	Dhrs7	0.535589	8.79564e-07	-0.248454	0.0113246	Cui et al., 2016
	Dhrs9	0.248187	0.214996	1.16633	2.82327e-08	Cui et al., 2016
	Dhrs11	-0.727899	5.47777e-10	-0.784213	4.55225e-11	Cui et al., 2016
	Dpyd	-1.10313	6.74863e-16	-1.40335	1.09859e-19	Cui et al., 2016
	Ephx1	1.62343	2.42171e-17	2.3248	4.32258e-23	Cui et al., 2016
	EsD	0.169245	0.00861063	0.0548005	0.4102	Cui et al., 2016
	Fabp5/Slc27a5	-0.532652	2.71321e-09	-0.982869	1.5485e-17	Cui et al., 2016
	Fmo3	-0.125944	0.545544	-5.87787	2.25867e-32
	Fmo5	1.11941	1.53374e-11	1.02708	1.03255e-10	Cui et al., 2016
	Gclc	-0.396991	0.00311012	-0.554633	4.14045e-05	Cui et al., 2016
	Gpx1	-0.234756	0.00401912	-0.44371	3.253e-07	Cui et al., 2016
	Gpx2	0.638722	8.38611e-05	1.01206	9.16283e-09	Cui et al., 2016
	Gpx3	-0.121196	0.500403	0.39277	0.0120459	Cui et al., 2016
	Gpx7	2.84665	1.53778e-21	2.73362	5.36573e-21	Cui et al., 2016
	Gsr	0.723604	5.29785e-14	0.881294	5.23132e-17	Cui et al., 2016
	Gsta2	4.28003	6.52465e-15	4.96397	3.04491e-17	Huang et al., 2003
	Gsta4	1.84774	3.92908e-15	1.6691	6.66375e-14	Cui et al., 2016
	Gstm1	2.14552	1.72193e-23	2.07913	4.58434e-23	Cui et al., 2016
	Gstm2	3.79774	4.22483e-22	3.49278	7.25589e-21	Cui et al., 2016
	Gstm3	1.82105	2.54067e-20	1.78412	3.98411e-20	Cui et al., 2016
	Gstm4	3.48492	3.31395e-25	3.46379	3.65803e-25	Cui et al., 2016
	Gstp1	-0.468026	0.00277161	1.63377	8.70962e-15	Hernandez et al., 2009a
	Gstt1	1.50587	2.01085e-22	1.17031	1.45885e-18	Hernandez et al., 2009a
	Gstt3	3.48338	1.73923e-18	1.96975	8.55488e-11	Cui et al., 2016
	Hsd3b5	-4.47667	1.98668e-07	-4.26848	3.387e-07	Cui et al., 2016
	Nqo1	1.48061	6.22009e-11	1.07486	1.03503e-07	Cui et al., 2016
	Nqo2	0.587888	8.94662e-05	0.51724	0.000348612	Cui et al., 2016
	Oat2/Slc22a7	-0.98637	0.011774	-2.15941	2.49446e-07	Cui et al., 2016
	Oatp1a1/Slco1a1	-1.84416	0.00150473	-4.73467	1.49596e-11	Cui et al., 2016
	Oatp1a4/Slco1a4	1.39562	2.22378e-09	0.163488	0.434824	Cui et al., 2016
	Oatp2a1/Slco2a1	-0.688894	1.51339e-05	-0.666297	1.77127e-05	Cui et al., 2016
	Octn1/Slc22a4	0.917273	3.83061e-07	1.1115	3.17423e-09	Cui et al., 2016
	Pepd	1.34519	3.44498e-24	1.60486	4.11634e-27	Cui et al., 2016
	Por	1.65254	2.4524e-11	1.41377	1.00058e-09	Cui et al., 2016
	Prdx2	-0.106639	0.0739572	0.014127	0.834558	Cui et al., 2016
	Prdx5	-0.374099	1.58408e-06	-0.377592	8.63195e-07	Cui et al., 2016
	Sult1c2	3.49017	7.49446e-23	2.69235	7.53039e-19	Cui et al., 2016
	Sult1d1	1.68551	3.07709e-10	0.791689	0.000389903	Cui et al., 2016
	Sult1e1	5.59279	4.97682e-15	6.27889	6.87763e-17	Cui et al., 2016
	Sult2a1	2.52155	2.65378e-05	1.59265	0.00459933	Cui et al., 2016
	Sult2a2	2.40107	6.98887e-06	0.990217	0.0446138	Hernandez et al., 2009a
	Sult3a1	5.21056	6.74863e-16	-1.02561	0.0200054	Cui et al., 2016
	Sult5a1	1.06541	0.00731397	0.458152	0.251003	Cui et al., 2016
	Ugt2a3	-0.90814	3.26357e-15	-1.2934	9.9796e-21	Cui et al., 2016
	Ugt2b34	1.35567	4.25524e-23	1.30705	1.32493e-22	Cui et al., 2016
	Ugt2b35	1.40707	3.6259e-19	1.82144	2.33528e-23	Cui et al., 2016
	Ugt2b36	0.585972	1.3227e-10	0.453919	4.57229e-08	Cui et al., 2016
	Ugt3a1	-0.902462	1.58578e-09	-1.60221	2.7355e-17	Cui et al., 2016
	Ugt3a2	-0.397601	0.0133862	-0.763871	4.28709e-06	Cui et al., 2016
