# Supplementary material for: Pharmacological activation of constitutive androstane receptor induces female-specific modulation of hepatic metabolism
Source: JHEP Rep. 2023 Oct 13;6(1):100930. doi: 10.1016/j.jhepr.2023.100930 (PMC10749885; doi:10.1016/j.jhepr.2023.100930)
Supplement: Multimedia component 4 [file mmc4.xlsx]

## Sheet: AdditionalFile8A
Additional file 8A: List of genes contained in cluster 1
ProbeName	GeneName	cluster	logFC_(Male_CARWT_TCPOBOP-Male_CARWT_Corn.Oil)-(Female_CARWT_TCPOBOP-Female_CARWT_Corn.Oil)	P.value_(Male_CARWT_TCPOBOP-Male_CARWT_Corn.Oil)-(Female_CARWT_TCPOBOP-Female_CARWT_Corn.Oil)	adj.P.Val_(Male_CARWT_TCPOBOP-Male_CARWT_Corn.Oil)-(Female_CARWT_TCPOBOP-Female_CARWT_Corn.Oil)
A_55_P1969477	Abcb1a	1	1.252	2.53e-07	9.36e-05
A_52_P630867	Abcc4	1	-1.815	6.53e-10	5.73e-07
A_51_P471672	Acbd7	1	0.977	1.2e-06	0.000324
A_66_P136674	Ackr3	1	2.737	2.27e-08	1.32e-05
A_51_P148280	Acoxl	1	-0.981	4.02e-08	1.96e-05
A_66_P106760	Adam32	1	-1.081	0.000167	0.0109
A_55_P1978316	Adamts14	1	-0.643	0.0011	0.0366
A_51_P311038	Adamts15	1	-0.868	0.000142	0.0098
A_52_P510592	Adamts2	1	-0.687	5.53e-05	0.0051
A_55_P2159555	Adamts4	1	-0.979	3.82e-05	0.00393
A_55_P2743927	Adamtsl1	1	0.936	3.19e-06	0.000661
A_55_P2501701	Agtpbp1	1	-0.637	7.66e-06	0.00128
A_51_P331288	Akr1b7	1	1.842	2.07e-05	0.00258
A_66_P114758	Akr1d1	1	0.985	4.09e-06	0.000813
A_51_P383399	Aldh1a7	1	-0.871	3.62e-05	0.00383
A_51_P333111	Aox1	1	-0.665	3.06e-06	0.000653
A_51_P209327	Apln	1	-1.014	6.95e-06	0.0012
A_51_P247963	Asb9	1	1.857	2.31e-12	4.64e-09
A_55_P1978424	Bcl2a1d	1	-1.308	0.00111	0.0367
A_51_P237668	Bex2	1	-0.636	0.000433	0.02
A_51_P411926	Bmp8b	1	-1.238	6.6e-06	0.00115
A_55_P2039349	Bpifa6	1	1.169	1.41e-11	2.04e-08
A_52_P16098	Cad	1	-0.904	8.58e-05	0.00703
A_66_P108152	Cbr1	1	0.937	7.42e-08	3.28e-05
A_52_P188589	Ccdc149	1	-0.884	0.000712	0.0274
A_55_P2805736	Cdc6	1	-0.731	0.0001	0.00779
A_55_P1988183	Cdkn2b	1	-0.616	0.000718	0.0276
A_52_P498241	Cdkn2b	1	-0.613	0.000531	0.0227
A_51_P443339	Ces2a	1	-0.694	2.63e-05	0.00308
A_51_P372550	Cgref1	1	-1.591	3.11e-05	0.00346
A_51_P490456	Cidec	1	-1.513	6.84e-05	0.00597
A_52_P151974	Clcn5	1	-0.762	7.88e-07	0.000228
A_55_P2180301	Clcn5	1	-0.766	1.13e-07	4.77e-05
A_51_P124254	Col4a1	1	-0.699	0.00043	0.02
A_51_P331429	Colgalt2	1	-0.7	0.000843	0.0307
A_51_P336952	Cryl1	1	-0.685	0.00118	0.0382
A_51_P264695	Crym	1	0.723	0.000123	0.00893
A_51_P268529	Csad	1	-1.879	5.53e-06	0.00102
A_55_P1955656	Ctla2a	1	-0.7	0.000363	0.0179
A_55_P2103249	Cxcr1	1	-0.603	4.46e-05	0.00442
A_52_P595871	Cyp1a2	1	0.832	0.000893	0.0317
A_55_P2044653	Cyp2b10	1	6.646	6.92e-12	1.19e-08
A_52_P472486	Cyp2b10	1	4.087	9.67e-17	1.17e-12
A_51_P467076	Cyp2b9	1	7.999	1.65e-15	1.2e-11
A_51_P103706	Cyp2c29	1	0.76	2.29e-07	8.56e-05
A_55_P2494143	Cyp2c50	1	1.164	0.000849	0.0309
A_55_P2508461	Cyp2c53-ps	1	-1.509	6.76e-08	3.06e-05
A_52_P652059	Cyp2c65	1	1.787	5.36e-13	1.39e-09
A_51_P471126	Cyp2c66	1	1.708	1.68e-12	3.58e-09
A_51_P355301	Cyp3a11	1	1.048	2.9e-06	0.000634
A_51_P482051	Cyp3a16	1	1.692	2.98e-10	2.92e-07
A_51_P341203	Cyp3a41a	1	0.985	2.01e-10	2.14e-07
A_55_P2028046	Cyp3a59	1	1.141	2.15e-08	1.3e-05
A_52_P227937	Cystm1	1	-0.808	4.87e-05	0.00467
A_52_P572476	Dhrs9	1	-0.918	0.000166	0.0109
A_55_P2014882	Dhrs9	1	-0.974	2.1e-05	0.00259
A_66_P112892	Dpy19l3	1	-0.597	2.97e-05	0.00335
A_52_P648601	Dusp9	1	-0.741	2.46e-05	0.00293
A_51_P246543	Ebf3	1	-0.766	4.92e-05	0.00467
A_51_P480241	Elf3	1	-0.731	0.00155	0.045
A_51_P505823	Endod1	1	0.753	1.97e-06	0.000491
A_55_P2735345	Endod1	1	0.8	6.05e-06	0.00108
A_52_P577388	Epdr1	1	-0.865	0.000227	0.0135
A_55_P2002578	Ephx1	1	-0.701	2.76e-05	0.00319
A_51_P204486	Exoc3l4	1	-0.904	2.1e-05	0.00259
A_52_P564544	Fabp4	1	-0.946	0.000146	0.01
A_51_P336833	Fabp4	1	-0.805	0.00109	0.0363
A_51_P466829	Fam109a	1	-0.743	6.58e-05	0.00583
A_51_P100852	Fam26f	1	-0.655	0.00167	0.0475
A_55_P2032714	Fhit	1	0.674	0.00113	0.037
A_55_P2496237	Fhit	1	0.745	0.000309	0.0165
A_51_P130727	Fkbp11	1	-1.109	0.0007	0.0271
A_52_P585652	Fndc3b	1	-0.626	0.000333	0.0172
A_55_P2069935	Fxyd2	1	0.762	4.86e-07	0.000156
A_52_P472302	Fxyd6	1	1.855	1.73e-08	1.06e-05
A_52_P203560	Fzd10	1	0.714	4.82e-05	0.00464
A_55_P2035804	Fzd8	1	0.66	0.000342	0.0175
A_51_P270635	Gfpt1	1	-0.824	1.18e-05	0.00176
A_55_P2154242	Gfpt1	1	-0.722	0.00012	0.00882
A_51_P468073	Ggt1	1	-0.705	1.27e-05	0.00186
A_55_P2132517	Gmppa	1	-0.646	0.000473	0.0212
A_66_P115111	Gmppb	1	-0.806	0.000819	0.03
A_51_P386810	Gmppb	1	-0.824	0.000201	0.0124
A_55_P2101696	Gnat2	1	-0.944	7.23e-05	0.00612
A_51_P171200	Golm1	1	-0.734	2.5e-06	0.000573
A_55_P2044932	Gpr84	1	-0.878	0.000394	0.0188
A_55_P2114779	Greb1	1	0.761	8.53e-05	0.00702
A_51_P377856	Gstt3	1	1.514	7.58e-06	0.00128
A_55_P2732016	Il7	1	-1.009	1.57e-05	0.00209
A_55_P2038183	Insc	1	-1.157	3.69e-07	0.000129
A_51_P225781	Insc	1	-1.217	5.18e-08	2.44e-05
A_55_P2714304	Insc	1	-0.685	0.000411	0.0193
A_55_P2103698	Isg15	1	-0.624	0.0015	0.0439
A_55_P2077879	Kat6b	1	-0.946	0.000229	0.0136
A_51_P176459	Kat6b	1	-1.07	8.39e-06	0.00138
A_52_P642488	Kcnk1	1	3.198	4.31e-21	7.81e-17
A_52_P35057	Kctd17	1	-1.049	4e-08	1.96e-05
A_55_P1971522	Kif16b	1	-0.781	3.94e-08	1.96e-05
A_51_P119986	Kif16b	1	-0.616	8.01e-07	0.00023
A_51_P324814	Krt18	1	-0.663	0.000894	0.0317
A_52_P445360	Krt20	1	-1.904	3.61e-14	1.19e-10
A_55_P1973930	Krt79	1	-0.594	0.000402	0.0191
A_55_P1999364	Krt85	1	-0.632	0.00146	0.0431
A_51_P249909	Lect2	1	0.918	3.03e-08	1.61e-05
A_51_P259296	Lpl	1	-1.386	0.000363	0.0179
A_52_P257812	Lpl	1	-1.213	0.000284	0.0155
A_66_P123790	Lpl	1	-0.82	3.14e-06	0.000658
A_55_P2900592	Lpl	1	-0.605	0.000585	0.0242
A_51_P343517	Ly6d	1	-1.567	0.000169	0.011
A_55_P2093705	Meig1	1	1.26	3.16e-08	1.66e-05
A_55_P2090025	Mest	1	-0.71	0.00054	0.0229
A_51_P255682	Mfge8	1	-1.04	3.85e-07	0.000133
A_52_P658320	Mfsd7a	1	0.697	1.51e-05	0.00206
A_52_P511269	Mlec	1	-0.605	0.000498	0.0218
A_55_P2788594	Mmp12	1	-1.641	2.91e-06	0.000634
A_51_P313674	Mmp12	1	-0.822	0.000378	0.0183
A_51_P184484	Mmp13	1	-1.07	5.38e-05	0.005
A_55_P2025687	Muc4	1	-0.772	7.95e-05	0.00665
A_55_P2726423	Mup-ps12	1	-1.123	0.00163	0.0466
A_55_P1954448	Myh14	1	-0.687	0.000556	0.0233
A_52_P210123	Nabp1	1	-0.611	3.88e-05	0.00395
A_51_P262871	Nans	1	-0.607	3.29e-05	0.0036
A_51_P339943	Nid1	1	-0.935	8.71e-05	0.00705
A_52_P144839	Nme6	1	-0.815	0.000114	0.0085
A_55_P2045658	Nme6	1	-0.739	0.000899	0.0318
A_55_P2158866	Nme6	1	-0.765	0.00138	0.0417
A_52_P370685	Nop56	1	-0.635	7.19e-05	0.00611
A_52_P158772	Nrg1	1	-1.018	4.72e-10	4.28e-07
A_52_P369769	Nrg1	1	-1.049	7.44e-07	0.000217
A_55_P1985433	Nrg1	1	-1.218	2.48e-06	0.000573
A_55_P2002998	Olah	1	1.766	1.11e-10	1.3e-07
A_55_P2490839	Optc	1	-0.65	5.59e-06	0.00102
A_52_P592951	Ostc	1	-0.601	2.76e-06	0.000612
A_55_P2080021	Papss2	1	0.628	9.28e-05	0.00735
A_55_P2798063	Parvg	1	-0.771	0.00163	0.0466
A_55_P2808675	Pcdh20	1	0.638	0.0011	0.0365
A_55_P2504246	Pctp	1	0.628	0.000511	0.0222
A_51_P419017	Pde10a	1	-0.809	6.22e-05	0.00558
A_52_P235861	Peg3	1	-0.632	0.000308	0.0165
A_65_P05169	Peg3	1	-0.751	0.000153	0.0103
A_51_P427530	Pgm1	1	-0.657	1.59e-06	0.00041
A_55_P2068812	Pkm	1	-0.653	0.00143	0.0427
A_55_P2003096	Pla2g6	1	-0.595	9.61e-05	0.00755
A_55_P2130256	Polr2l	1	-0.59	0.000234	0.0138
A_51_P106799	Pparg	1	-1.193	9.52e-07	0.000265
A_66_P128318	Prom1	1	-1.319	4.65e-10	4.28e-07
A_52_P402786	Prom1	1	-1.416	7.11e-06	0.00123
A_52_P605812	Ptrh1	1	-1.015	3.27e-08	1.69e-05
A_51_P249051	Pycr2	1	-0.59	9.4e-05	0.00742
A_51_P493816	Rab44	1	-0.634	0.00162	0.0465
A_55_P2000409	Rab44	1	-2.035	4.25e-07	0.00014
A_55_P2039225	Rap1gap	1	-1.398	5.84e-08	2.68e-05
A_55_P2068096	Rap1gap	1	-1.243	1.97e-07	7.59e-05
A_66_P107920	Rap1gapos	1	-1.797	1.57e-09	1.26e-06
A_52_P551476	Raph1	1	-0.676	0.000673	0.0267
A_66_P112166	Rpl12	1	-0.7	0.000349	0.0176
A_52_P670026	Rsad2	1	-1.016	0.00155	0.0448
A_51_P103435	Rsph4a	1	1.306	1.75e-09	1.32e-06
A_55_P2740191	Sbk1	1	0.919	1.48e-05	0.00204
A_51_P498388	Sbk1	1	0.63	0.000485	0.0215
A_52_P14682	Scfd2	1	-0.663	6.36e-05	0.00566
A_51_P277336	Sdpr	1	-0.722	4.1e-05	0.00415
A_51_P204390	Sec61g	1	-0.599	2.73e-06	0.00061
A_55_P2066727	Serpinb6a	1	-0.772	4.42e-06	0.000855
A_65_P04841	Serpinb6a	1	-0.868	0.000231	0.0137
A_55_P2047768	Serpinb6c	1	-0.828	1.36e-06	0.000363
A_51_P406328	Serpinb6c	1	-0.647	0.000275	0.0152
A_51_P444290	Slamf8	1	-0.936	0.000128	0.00921
A_55_P2067518	Slc13a3	1	0.994	5.47e-05	0.00506
A_55_P2502676	Slc17a9	1	-0.767	0.000371	0.018
A_51_P215489	Slc37a1	1	-1.175	8.39e-05	0.00693
A_52_P669128	Slc5a1	1	-0.789	6.61e-07	0.000197
A_52_P478025	Smpd3	1	-0.982	0.000647	0.0259
A_52_P537545	Smpd3	1	-1.008	0.00142	0.0425
A_66_P108965	Smpdl3b	1	-0.628	4.29e-05	0.00428
A_55_P2509793	Snora81	1	-0.839	0.000548	0.0231
A_52_P625218	Sorcs3	1	-0.642	0.00043	0.02
A_55_P2799346	Spats2l	1	-0.745	0.000161	0.0106
A_51_P358765	Spp1	1	-1.178	0.000805	0.0296
A_51_P139678	Sprr1a	1	-0.979	0.00133	0.041
A_52_P659312	Spsb4	1	-1.48	6.65e-05	0.00586
A_55_P2002376	Srm	1	-0.786	0.000167	0.0109
A_51_P300709	Srm	1	-0.864	3.81e-05	0.00393
A_66_P113076	Srm	1	-0.792	0.000109	0.00824
A_52_P645855	Stbd1	1	-0.623	7.91e-05	0.00663
A_51_P353895	Sult1c2	1	0.798	0.00105	0.0355
A_51_P481721	Sult1d1	1	0.894	0.00146	0.0431
A_52_P430755	Sult2a5	1	-2.747	3.97e-07	0.000134
A_55_P2107225	Sult2a6	1	-0.82	0.00172	0.0482
A_55_P2142072	Synj2	1	-1.08	1.7e-05	0.00222
A_55_P2058957	Syt1	1	1.043	3.01e-05	0.00337
A_65_P11050	Tanc2	1	-0.689	9.81e-06	0.00153
A_65_P10921	Tanc2	1	-0.955	5.49e-08	2.55e-05
A_52_P220879	Tgm2	1	-0.789	0.000491	0.0217
A_51_P177171	Tie1	1	0.62	1.39e-05	0.00196
A_66_P137861	Tlr1	1	-1.076	0.000196	0.0121
A_51_P495581	Tlr1	1	-1.013	0.000635	0.0257
A_66_P111367	Tlr5	1	-0.78	0.000238	0.0139
A_52_P229052	Tmeff2	1	-2.185	1.28e-08	8.43e-06
A_51_P303079	Tmem54	1	-1.051	1.27e-07	5.29e-05
A_51_P385099	Tnf	1	-0.709	0.000285	0.0155
A_51_P131408	Tnfrsf12a	1	-0.85	0.00065	0.026
A_55_P2071132	Tnfrsf23	1	-0.697	0.000696	0.0271
A_66_P134523	Tomm40l	1	-0.925	5.51e-09	3.84e-06
A_55_P2033272	Treh	1	-1.382	0.000103	0.00793
A_55_P2727065	Ttll8	1	-0.718	0.000124	0.00901
A_51_P137953	Ugdh	1	-0.631	0.000341	0.0174
A_55_P1957378	Unc119	1	-0.738	0.000283	0.0155
A_51_P201638	Unc119	1	-0.633	0.000335	0.0173
A_55_P2741224	Unc13b	1	-0.975	0.00135	0.0411
A_52_P326664	Unc93a	1	0.945	0.000346	0.0175
A_52_P416086	Wfdc3	1	-1.246	0.000307	0.0165
A_55_P2914891	Wisp1	1	0.805	6.89e-05	0.00597
A_52_P162298	Ydjc	1	-0.84	1.15e-05	0.00174
A_51_P486068	Zfp280b	1	-0.637	9.14e-07	0.000256

## Sheet: AdditionalFile8B
Additional file 8B: GO term enrichment analysis using the list of genes contained in cluster 1. Metabolic pathways (summary) were considered as significantly enriched when q-value < 0.05.
GroupID	Category	Term	Description	LogP	Log(q-value)	InTerm_InList	Symbols
1_Summary	GO Biological Processes	GO:0006805	xenobiotic metabolic process	-12.6968	-8.4278	15/129	Aox1,Cbr1,Cyp1a2,Cyp2b10,Cyp2b9,Cyp2c29,Cyp3a11,Cyp3a16,Cyp3a41a,Cad,Cyp2c66,Cyp2c65,Cyp2c50,Sult2a5,Sult2a6,Aldh1a7,Dhrs9,Slamf8,Ephx1,Gstt3,Cyp3a59,Pla2g6,Akr1d1,Ggt1,Ugdh,Papss2,Sult1c2,Pctp,Spp1,Crym,Pparg,Tnf,Apln,Smpd3,Nrg1,Rab44,Cdc6,Synj2,Acoxl
1_Member	GO Biological Processes	GO:0006805	xenobiotic metabolic process	-12.6968	-8.4278	15/129	Aox1,Cbr1,Cyp1a2,Cyp2b10,Cyp2b9,Cyp2c29,Cyp3a11,Cyp3a16,Cyp3a41a,Cad,Cyp2c66,Cyp2c65,Cyp2c50,Sult2a5,Sult2a6
1_Member	KEGG Pathway	mmu00830	Retinol metabolism - Mus musculus (house mouse)	-11.8742	-7.90625	13/97	Aox1,Cyp1a2,Cyp2b10,Cyp2b9,Cyp2c29,Cyp3a11,Cyp3a16,Aldh1a7,Cyp3a41a,Cyp2c66,Cyp2c65,Cyp2c50,Dhrs9
1_Member	GO Biological Processes	GO:0071466	cellular response to xenobiotic stimulus	-11.4627	-7.67117	16/186	Aox1,Cbr1,Cyp1a2,Cyp2b10,Cyp2b9,Cyp2c29,Cyp3a11,Cyp3a16,Cyp3a41a,Cad,Cyp2c66,Cyp2c65,Slamf8,Cyp2c50,Sult2a5,Sult2a6
1_Member	KEGG Pathway	mmu05204	Chemical carcinogenesis - DNA adducts - Mus musculus (house mouse)	-11.3381	-7.67117	12/84	Cbr1,Cyp1a2,Cyp2c29,Cyp3a11,Cyp3a16,Ephx1,Cyp3a41a,Cyp2c66,Cyp2c65,Gstt3,Cyp2c50,Sult2a5
1_Member	Reactome Gene Sets	R-MMU-211981	Xenobiotics	-10.5986	-7.0286	8/26	Cyp1a2,Cyp2c29,Cyp3a11,Cyp3a16,Cyp3a41a,Cyp2c66,Cyp2c65,Cyp3a59
1_Member	KEGG Pathway	mmu00591	Linoleic acid metabolism - Mus musculus (house mouse)	-9.56817	-6.10107	9/50	Cyp1a2,Cyp2c29,Cyp3a11,Cyp3a16,Pla2g6,Cyp3a41a,Cyp2c66,Cyp2c65,Cyp2c50
1_Member	KEGG Pathway	mmu00140	Steroid hormone biosynthesis - Mus musculus (house mouse)	-9.52492	-6.10107	11/93	Cyp1a2,Cyp2b10,Cyp2b9,Cyp2c29,Cyp3a11,Cyp3a16,Cyp3a41a,Cyp2c66,Cyp2c65,Cyp2c50,Akr1d1
1_Member	Reactome Gene Sets	R-MMU-211859	Biological oxidations	-7.88915	-4.57444	13/201	Cyp1a2,Cyp2c29,Cyp3a11,Cyp3a16,Ephx1,Ggt1,Ugdh,Papss2,Cyp3a41a,Sult1c2,Cyp2c66,Cyp2c65,Cyp3a59
1_Member	GO Biological Processes	GO:0009410	response to xenobiotic stimulus	-7.72202	-4.45307	16/334	Aox1,Cbr1,Cyp1a2,Cyp2b10,Cyp2b9,Cyp2c29,Cyp3a11,Cyp3a16,Cyp3a41a,Cad,Cyp2c66,Cyp2c65,Slamf8,Cyp2c50,Sult2a5,Sult2a6
1_Member	Reactome Gene Sets	R-MMU-211897	Cytochrome P450 - arranged by substrate type	-7.20803	-4.02279	8/65	Cyp1a2,Cyp2c29,Cyp3a11,Cyp3a16,Cyp3a41a,Cyp2c66,Cyp2c65,Cyp3a59
1_Member	GO Biological Processes	GO:0008202	steroid metabolic process	-7.06519	-3.94236	14/279	Cbr1,Cyp1a2,Cyp2b10,Cyp2b9,Cyp3a11,Cyp3a16,Pctp,Spp1,Cyp3a41a,Akr1d1,Dhrs9,Sult2a5,Sult2a6,Cyp3a59
1_Member	Reactome Gene Sets	R-MMU-211945	Phase I - Functionalization of compounds	-6.80349	-3.73866	9/101	Cyp1a2,Cyp2c29,Cyp3a11,Cyp3a16,Ephx1,Cyp3a41a,Cyp2c66,Cyp2c65,Cyp3a59
1_Member	GO Biological Processes	GO:0042178	xenobiotic catabolic process	-6.57358	-3.53508	6/33	Cyp1a2,Cyp2b10,Cyp2b9,Cyp3a11,Cyp3a16,Cyp3a41a
1_Member	GO Biological Processes	GO:0009820	alkaloid metabolic process	-6.51441	-3.52422	4/8	Cyp1a2,Cyp3a11,Cyp3a16,Cyp3a41a
1_Member	GO Biological Processes	GO:0070989	oxidative demethylation	-6.29487	-3.3946	5/20	Cyp1a2,Cyp3a11,Cyp3a16,Cyp3a41a,Cyp3a59
1_Member	Reactome Gene Sets	R-MMU-5423646	Aflatoxin activation and detoxification	-6.29487	-3.3946	5/20	Cyp1a2,Cyp3a11,Cyp3a16,Ggt1,Cyp3a41a
1_Member	GO Biological Processes	GO:0042445	hormone metabolic process	-5.98774	-3.13376	11/203	Crym,Cyp1a2,Cyp3a11,Cyp3a16,Spp1,Papss2,Cyp3a41a,Akr1d1,Dhrs9,Sult2a5,Sult2a6
1_Member	GO Biological Processes	GO:0010817	regulation of hormone levels	-5.31247	-2.52064	18/629	Crym,Cyp1a2,Cyp3a11,Cyp3a16,Pparg,Spp1,Tnf,Papss2,Apln,Pla2g6,Cyp3a41a,Smpd3,Akr1d1,Nrg1,Dhrs9,Sult2a5,Rab44,Sult2a6
1_Member	GO Biological Processes	GO:0009822	alkaloid catabolic process	-4.96433	-2.21389	3/6	Cyp3a11,Cyp3a16,Cyp3a41a
1_Member	GO Biological Processes	GO:0002933	lipid hydroxylation	-4.52246	-1.84312	3/8	Cyp3a11,Cyp3a16,Cyp3a41a
1_Member	GO Biological Processes	GO:0070988	demethylation	-4.04527	-1.40979	5/55	Cyp1a2,Cyp3a11,Cyp3a16,Cyp3a41a,Cyp3a59
1_Member	KEGG Pathway	mmu05207	Chemical carcinogenesis - receptor activation - Mus musculus (house mouse)	-3.96236	-1.34662	9/225	Cyp1a2,Cyp2b10,Cyp2b9,Cyp3a11,Cyp3a16,Ephx1,Cdc6,Cyp3a41a,Gstt3
1_Member	GO Biological Processes	GO:0042573	retinoic acid metabolic process	-3.87091	-1.30093	4/32	Cyp3a11,Cyp3a16,Cyp3a41a,Dhrs9
1_Member	GO Biological Processes	GO:0001523	retinoid metabolic process	-3.79593	-1.24325	5/62	Cyp1a2,Cyp3a11,Cyp3a16,Cyp3a41a,Dhrs9
1_Member	GO Biological Processes	GO:0016101	diterpenoid metabolic process	-3.73046	-1.21233	5/64	Cyp1a2,Cyp3a11,Cyp3a16,Cyp3a41a,Dhrs9
1_Member	GO Biological Processes	GO:0008210	estrogen metabolic process	-3.62084	-1.12274	4/37	Cyp1a2,Cyp3a11,Cyp3a16,Cyp3a41a
1_Member	GO Biological Processes	GO:0006721	terpenoid metabolic process	-3.51823	-1.04862	5/71	Cyp1a2,Cyp3a11,Cyp3a16,Cyp3a41a,Dhrs9
1_Member	GO Biological Processes	GO:0006720	isoprenoid metabolic process	-3.00146	-0.571352	5/92	Cyp1a2,Cyp3a11,Cyp3a16,Cyp3a41a,Dhrs9
1_Member	GO Biological Processes	GO:0030258	lipid modification	-2.5602	-0.288784	6/168	Cyp3a11,Cyp3a16,Pparg,Synj2,Cyp3a41a,Acoxl
2_Summary	GO Biological Processes	GO:0032787	monocarboxylic acid metabolic process	-8.89634	-5.53048	22/556	Fabp4,Cyp1a2,Cyp2b10,Cyp2b9,Cyp2c29,Cyp3a11,Cyp3a16,Ephx1,Lpl,Pkm,Pparg,Cyp3a41a,Cryl1,Cyp2c66,Cyp2c65,Acoxl,Acbd7,Olah,Ces2a,Cyp2c50,Akr1d1,Dhrs9,Cbr1,Ggt1,Pla2g6,Akr1b7,Cidec,Synj2,Smpd3,Abcb1a,Abcc4
2_Member	GO Biological Processes	GO:0032787	monocarboxylic acid metabolic process	-8.89634	-5.53048	22/556	Fabp4,Cyp1a2,Cyp2b10,Cyp2b9,Cyp2c29,Cyp3a11,Cyp3a16,Ephx1,Lpl,Pkm,Pparg,Cyp3a41a,Cryl1,Cyp2c66,Cyp2c65,Acoxl,Acbd7,Olah,Ces2a,Cyp2c50,Akr1d1,Dhrs9
2_Member	KEGG Pathway	mmu00590	Arachidonic acid metabolism - Mus musculus (house mouse)	-7.45969	-4.23213	9/85	Cbr1,Cyp2b10,Cyp2b9,Cyp2c29,Ggt1,Pla2g6,Cyp2c66,Cyp2c65,Cyp2c50
2_Member	Reactome Gene Sets	R-MMU-9027307	Biosynthesis of maresin-like SPMs	-7.1778	-4.02279	4/6	Cyp1a2,Cyp3a11,Cyp2c66,Cyp2c65
2_Member	GO Biological Processes	GO:0006631	fatty acid metabolic process	-6.99509	-3.90223	16/377	Fabp4,Cyp1a2,Cyp2b10,Cyp2b9,Cyp2c29,Ephx1,Lpl,Pparg,Cryl1,Cyp2c66,Cyp2c65,Acoxl,Acbd7,Olah,Ces2a,Cyp2c50
2_Member	Reactome Gene Sets	R-MMU-9018682	Biosynthesis of maresins	-6.51441	-3.52422	4/8	Cyp1a2,Cyp3a11,Cyp2c66,Cyp2c65
2_Member	GO Biological Processes	GO:0019373	epoxygenase P450 pathway	-5.74266	-2.90507	6/45	Cyp2b10,Cyp2b9,Cyp2c29,Cyp2c66,Cyp2c65,Cyp2c50
2_Member	GO Biological Processes	GO:0019369	arachidonic acid metabolic process	-5.391	-2.58444	7/79	Cyp2b10,Cyp2b9,Cyp2c29,Ephx1,Cyp2c66,Cyp2c65,Cyp2c50
2_Member	GO Biological Processes	GO:0120254	olefinic compound metabolic process	-5.26087	-2.48328	9/154	Cyp1a2,Cyp2b10,Cyp2b9,Cyp2c29,Ephx1,Cyp2c66,Cyp2c65,Cyp2c50,Dhrs9
2_Member	Reactome Gene Sets	R-MMU-9018677	Biosynthesis of DHA-derived SPMs	-5.00819	-2.24438	4/17	Cyp1a2,Cyp3a11,Cyp2c66,Cyp2c65
2_Member	GO Biological Processes	GO:0033559	unsaturated fatty acid metabolic process	-4.94717	-2.20969	8/128	Cyp2b10,Cyp2b9,Cyp2c29,Ephx1,Cyp2c66,Cyp2c65,Ces2a,Cyp2c50
2_Member	Reactome Gene Sets	R-MMU-9018678	Biosynthesis of specialized proresolving mediators (SPMs)	-4.90184	-2.17696	4/18	Cyp1a2,Cyp3a11,Cyp2c66,Cyp2c65
2_Member	Reactome Gene Sets	R-MMU-2142670	Synthesis of epoxy (EET) and dihydroxyeicosatrienoic acids (DHET)	-4.72393	-2.01128	3/7	Cyp1a2,Cyp2c66,Cyp2c65
2_Member	GO Biological Processes	GO:0006690	icosanoid metabolic process	-4.68625	-1.9855	8/139	Cyp2b10,Cyp2b9,Cyp2c29,Ephx1,Cyp2c66,Cyp2c65,Ces2a,Cyp2c50
2_Member	Reactome Gene Sets	R-MMU-2142816	Synthesis of (16-20)-hydroxyeicosatetraenoic acids (HETE)	-4.34902	-1.69285	3/9	Cyp1a2,Cyp2c66,Cyp2c65
2_Member	Reactome Gene Sets	R-MMU-2142753	Arachidonic acid metabolism	-4.12308	-1.47738	5/53	Cbr1,Cyp1a2,Ggt1,Cyp2c66,Cyp2c65
2_Member	GO Biological Processes	GO:0001676	long-chain fatty acid metabolic process	-3.98231	-1.35681	7/130	Cyp2b10,Cyp2b9,Cyp2c29,Ephx1,Cyp2c66,Cyp2c65,Cyp2c50
2_Member	Reactome Gene Sets	R-MMU-556833	Metabolism of lipids	-3.92116	-1.33345	15/591	Fabp4,Akr1b7,Cbr1,Cyp1a2,Cyp3a11,Cidec,Ggt1,Synj2,Pla2g6,Smpd3,Cyp2c66,Cyp2c65,Acoxl,Acbd7,Akr1d1
2_Member	Reactome Gene Sets	R-MMU-9748784	Drug ADME	-3.78793	-1.24325	6/98	Cyp3a11,Ggt1,Abcb1a,Cyp2c66,Cyp2c65,Abcc4
2_Member	Reactome Gene Sets	R-MMU-8978868	Fatty acid metabolism	-3.37853	-0.922493	7/163	Cbr1,Cyp1a2,Ggt1,Cyp2c66,Cyp2c65,Acoxl,Acbd7
2_Member	Reactome Gene Sets	R-MMU-9749641	Aspirin ADME	-2.56211	-0.288784	3/34	Cyp3a11,Cyp2c66,Cyp2c65
2_Member	KEGG Pathway	mmu04750	Inflammatory mediator regulation of TRP channels - Mus musculus (house mouse)	-2.3881	-0.156576	5/127	Cyp2c29,Pla2g6,Cyp2c66,Cyp2c65,Cyp2c50
3_Summary	GO Biological Processes	GO:0030198	extracellular matrix organization	-6.31914	-3.3946	13/274	Col4a1,Elf3,Mmp12,Mmp13,Nid1,Tnf,Smpd3,Adamtsl1,Adamts2,Adamts15,Adamts14,Adamts4,Optc,Spp1,Colgalt2,Pla2g6
3_Member	GO Biological Processes	GO:0030198	extracellular matrix organization	-6.31914	-3.3946	13/274	Col4a1,Elf3,Mmp12,Mmp13,Nid1,Tnf,Smpd3,Adamtsl1,Adamts2,Adamts15,Adamts14,Adamts4,Optc
3_Member	GO Biological Processes	GO:0043062	extracellular structure organization	-6.28334	-3.3946	13/276	Col4a1,Elf3,Mmp12,Mmp13,Nid1,Tnf,Smpd3,Adamtsl1,Adamts2,Adamts15,Adamts14,Adamts4,Optc
3_Member	GO Biological Processes	GO:0045229	external encapsulating structure organization	-6.28334	-3.3946	13/276	Col4a1,Elf3,Mmp12,Mmp13,Nid1,Tnf,Smpd3,Adamtsl1,Adamts2,Adamts15,Adamts14,Adamts4,Optc
3_Member	Reactome Gene Sets	R-MMU-1474228	Degradation of the extracellular matrix	-4.521	-1.84312	7/107	Col4a1,Mmp12,Mmp13,Nid1,Spp1,Adamts4,Optc
3_Member	Reactome Gene Sets	R-MMU-1474244	Extracellular matrix organization	-3.8759	-1.30093	9/231	Col4a1,Mmp12,Mmp13,Nid1,Spp1,Adamts2,Adamts4,Optc,Colgalt2
3_Member	GO Biological Processes	GO:0032963	collagen metabolic process	-2.87146	-0.488672	4/58	Mmp12,Mmp13,Smpd3,Adamts2
3_Member	WikiPathways	WP441	Matrix metalloproteinases	-2.76322	-0.41335	3/29	Mmp12,Mmp13,Tnf
3_Member	GO Biological Processes	GO:0030574	collagen catabolic process	-2.52581	-0.261182	3/35	Mmp12,Mmp13,Adamts2
3_Member	Reactome Gene Sets	R-MMU-1474290	Collagen formation	-2.50384	-0.243487	4/73	Col4a1,Mmp13,Adamts2,Colgalt2
3_Member	WikiPathways	WP2432	Spinal cord injury	-2.03655	0	4/99	Col4a1,Mmp12,Tnf,Pla2g6
4_Summary	KEGG Pathway	mmu01250	Biosynthesis of nucleotide sugars - Mus musculus (house mouse)	-6.19177	-3.32076	6/38	Gfpt1,Ugdh,Gmppa,Pgm1,Nans,Gmppb,Pkm,Papss2,Nme6,Ostc,Cryl1,Cad,Ces2a,Mlec,Dpy19l3,Akr1b7,Mmp12
4_Member	KEGG Pathway	mmu01250	Biosynthesis of nucleotide sugars - Mus musculus (house mouse)	-6.19177	-3.32076	6/38	Gfpt1,Ugdh,Gmppa,Pgm1,Nans,Gmppb
4_Member	KEGG Pathway	mmu00520	Amino sugar and nucleotide sugar metabolism - Mus musculus (house mouse)	-5.41583	-2.59404	6/51	Gfpt1,Ugdh,Gmppa,Pgm1,Nans,Gmppb
4_Member	GO Biological Processes	GO:0009226	nucleotide-sugar biosynthetic process	-3.5436	-1.05997	3/16	Gfpt1,Ugdh,Gmppb
4_Member	GO Biological Processes	GO:1901137	carbohydrate derivative biosynthetic process	-2.73596	-0.391291	12/541	Gfpt1,Pkm,Ugdh,Papss2,Nme6,Ostc,Cryl1,Cad,Ces2a,Mlec,Dpy19l3,Gmppb
4_Member	GO Biological Processes	GO:0070085	glycosylation	-2.66627	-0.341799	7/216	Gfpt1,Ostc,Nans,Ces2a,Mlec,Dpy19l3,Gmppb
4_Member	GO Biological Processes	GO:0009225	nucleotide-sugar metabolic process	-2.59961	-0.299703	3/33	Gfpt1,Ugdh,Gmppb
4_Member	KEGG Pathway	mmu00051	Fructose and mannose metabolism - Mus musculus (house mouse)	-2.49064	-0.238724	3/36	Akr1b7,Gmppa,Gmppb
4_Member	GO Biological Processes	GO:0009101	glycoprotein biosynthetic process	-2.29808	-0.0783416	7/252	Gfpt1,Ugdh,Ostc,Ces2a,Mlec,Dpy19l3,Gmppb
4_Member	GO Biological Processes	GO:0009100	glycoprotein metabolic process	-2.28312	-0.0748682	8/320	Gfpt1,Mmp12,Ugdh,Ostc,Ces2a,Mlec,Dpy19l3,Gmppb
4_Member	GO Biological Processes	GO:0006486	protein glycosylation	-2.25569	-0.0549221	6/194	Gfpt1,Ostc,Ces2a,Mlec,Dpy19l3,Gmppb
4_Member	GO Biological Processes	GO:0043413	macromolecule glycosylation	-2.25569	-0.0549221	6/194	Gfpt1,Ostc,Ces2a,Mlec,Dpy19l3,Gmppb
4_Member	KEGG Pathway	mmu01240	Biosynthesis of cofactors - Mus musculus (house mouse)	-2.06325	0	5/152	Ugdh,Nme6,Gmppa,Cad,Gmppb
5_Summary	GO Biological Processes	GO:0016053	organic acid biosynthetic process	-4.35971	-1.69285	10/249	Ggt1,Lpl,Pkm,Ugdh,Pycr2,Cad,Olah,Akr1d1,Dhrs9,Csad,Ephx1,Spp1
5_Member	GO Biological Processes	GO:0016053	organic acid biosynthetic process	-4.35971	-1.69285	10/249	Ggt1,Lpl,Pkm,Ugdh,Pycr2,Cad,Olah,Akr1d1,Dhrs9,Csad
5_Member	GO Biological Processes	GO:0046394	carboxylic acid biosynthetic process	-3.6714	-1.16587	9/246	Ggt1,Lpl,Pkm,Ugdh,Pycr2,Cad,Olah,Akr1d1,Dhrs9
5_Member	GO Biological Processes	GO:0044283	small molecule biosynthetic process	-3.60528	-1.11448	12/430	Ephx1,Ggt1,Lpl,Pkm,Spp1,Ugdh,Pycr2,Cad,Olah,Akr1d1,Dhrs9,Csad
5_Member	GO Biological Processes	GO:0072330	monocarboxylic acid biosynthetic process	-2.04016	0	5/154	Lpl,Pkm,Olah,Akr1d1,Dhrs9
6_Summary	WikiPathways	WP431	Nuclear receptors in lipid metabolism and toxicity	-3.92611	-1.33345	4/31	Cyp1a2,Cyp2b10,Abcb1a,Pparg
6_Member	WikiPathways	WP431	Nuclear receptors in lipid metabolism and toxicity	-3.92611	-1.33345	4/31	Cyp1a2,Cyp2b10,Abcb1a,Pparg
7_Summary	GO Biological Processes	GO:0051923	sulfation	-3.92611	-1.33345	4/31	Sult1d1,Sult1c2,Sult2a5,Sult2a6,Papss2,Synj2,Akr1d1,Pkm,Aldh1a7,Cryl1,Acoxl,Csad,Ggt1,Ugdh,Gstt3,Crym,Cyp1a2,Ephx1,Pctp,Dhrs9
7_Member	GO Biological Processes	GO:0051923	sulfation	-3.92611	-1.33345	4/31	Sult1d1,Sult1c2,Sult2a5,Sult2a6
7_Member	GO Biological Processes	GO:0034035	purine ribonucleoside bisphosphate metabolic process	-3.72541	-1.21233	3/14	Papss2,Sult2a5,Sult2a6
7_Member	GO Biological Processes	GO:0050427	3'-phosphoadenosine 5'-phosphosulfate metabolic process	-3.72541	-1.21233	3/14	Papss2,Sult2a5,Sult2a6
7_Member	GO Biological Processes	GO:0046164	alcohol catabolic process	-3.53112	-1.05456	4/39	Synj2,Akr1d1,Sult2a5,Sult2a6
7_Member	GO Biological Processes	GO:1901616	organic hydroxy compound catabolic process	-2.81656	-0.450694	4/60	Synj2,Akr1d1,Sult2a5,Sult2a6
7_Member	GO Biological Processes	GO:0044282	small molecule catabolic process	-2.7795	-0.424365	9/328	Pkm,Synj2,Aldh1a7,Cryl1,Acoxl,Akr1d1,Csad,Sult2a5,Sult2a6
7_Member	GO Biological Processes	GO:0006790	sulfur compound metabolic process	-2.68227	-0.349077	9/339	Ggt1,Ugdh,Papss2,Sult1d1,Sult1c2,Gstt3,Csad,Sult2a5,Sult2a6
7_Member	GO Biological Processes	GO:0042403	thyroid hormone metabolic process	-2.67851	-0.349077	3/31	Crym,Sult2a5,Sult2a6
7_Member	GO Biological Processes	GO:0006066	alcohol metabolic process	-2.46765	-0.21989	8/298	Cyp1a2,Ephx1,Pctp,Synj2,Akr1d1,Dhrs9,Sult2a5,Sult2a6
7_Member	GO Biological Processes	GO:0034308	primary alcohol metabolic process	-2.46143	-0.217782	4/75	Cyp1a2,Dhrs9,Sult2a5,Sult2a6
7_Member	GO Biological Processes	GO:1901615	organic hydroxy compound metabolic process	-2.30749	-0.0838622	10/459	Crym,Cyp1a2,Ephx1,Pctp,Synj2,Sult1d1,Akr1d1,Dhrs9,Sult2a5,Sult2a6
8_Summary	Reactome Gene Sets	R-MMU-5173214	O-glycosylation of TSR domain-containing proteins	-3.81759	-1.2562	4/33	Adamtsl1,Adamts2,Adamts15,Adamts4,Muc4
8_Member	Reactome Gene Sets	R-MMU-5173214	O-glycosylation of TSR domain-containing proteins	-3.81759	-1.2562	4/33	Adamtsl1,Adamts2,Adamts15,Adamts4
8_Member	Reactome Gene Sets	R-MMU-5173105	O-linked glycosylation	-2.91848	-0.52459	5/96	Adamtsl1,Muc4,Adamts2,Adamts15,Adamts4
9_Summary	KEGG Pathway	mmu04976	Bile secretion - Mus musculus (house mouse)	-3.7398	-1.21233	6/100	Fxyd2,Ephx1,Abcb1a,Slc5a1,Abcc4,Sult2a5,Slc37a1,Slc17a9,Pctp
9_Member	KEGG Pathway	mmu04976	Bile secretion - Mus musculus (house mouse)	-3.7398	-1.21233	6/100	Fxyd2,Ephx1,Abcb1a,Slc5a1,Abcc4,Sult2a5
9_Member	GO Biological Processes	GO:1901264	carbohydrate derivative transport	-2.63954	-0.32847	4/67	Slc5a1,Slc37a1,Slc17a9,Abcc4
9_Member	GO Biological Processes	GO:0015748	organophosphate ester transport	-2.44733	-0.211798	5/123	Pctp,Abcb1a,Slc37a1,Slc17a9,Abcc4
10_Summary	KEGG Pathway	mmu00980	Metabolism of xenobiotics by cytochrome P450 - Mus musculus (house mouse)	-3.46192	-0.999151	5/73	Cbr1,Cyp1a2,Ephx1,Gstt3,Sult2a5
10_Member	KEGG Pathway	mmu00980	Metabolism of xenobiotics by cytochrome P450 - Mus musculus (house mouse)	-3.46192	-0.999151	5/73	Cbr1,Cyp1a2,Ephx1,Gstt3,Sult2a5
11_Summary	GO Biological Processes	GO:0097191	extrinsic apoptotic signaling pathway	-3.31231	-0.862903	6/120	Bcl2a1d,Il7,Krt18,Tnf,Tnfrsf12a,Tnfrsf23,Nrg1
11_Member	GO Biological Processes	GO:0097191	extrinsic apoptotic signaling pathway	-3.31231	-0.862903	6/120	Bcl2a1d,Il7,Krt18,Tnf,Tnfrsf12a,Tnfrsf23
11_Member	GO Biological Processes	GO:1901099	negative regulation of signal transduction in absence of ligand	-2.63838	-0.32847	3/32	Il7,Tnf,Nrg1
11_Member	GO Biological Processes	GO:2001240	negative regulation of extrinsic apoptotic signaling pathway in absence of ligand	-2.63838	-0.32847	3/32	Il7,Tnf,Nrg1
11_Member	GO Biological Processes	GO:2001239	regulation of extrinsic apoptotic signaling pathway in absence of ligand	-2.21587	-0.0261032	3/45	Il7,Tnf,Nrg1
11_Member	GO Biological Processes	GO:2001237	negative regulation of extrinsic apoptotic signaling pathway	-2.00676	0	4/101	Il7,Tnf,Tnfrsf23,Nrg1
12_Summary	WikiPathways	WP2185	Purine metabolism	-3.23897	-0.796094	7/172	Fhit,Pkm,Papss2,Pde10a,Nme6,Polr2l,Pgm1
12_Member	WikiPathways	WP2185	Purine metabolism	-3.23897	-0.796094	7/172	Fhit,Pkm,Papss2,Pde10a,Nme6,Polr2l,Pgm1
12_Member	KEGG Pathway	mmu00230	Purine metabolism - Mus musculus (house mouse)	-2.28971	-0.0773955	5/134	Fhit,Papss2,Pde10a,Nme6,Pgm1
13_Summary	GO Biological Processes	GO:0031347	regulation of defense response	-3.16546	-0.729021	16/772	Fabp4,Ctla2a,Ggt1,Lpl,Mmp12,Pparg,Tgm2,Tlr1,Tnf,Unc13b,Ccn4,Tlr5,Rsad2,Slamf8,Smpdl3b,Isg15,Apln,Smpd3,Abcc4,Nrg1
13_Member	GO Biological Processes	GO:0031347	regulation of defense response	-3.16546	-0.729021	16/772	Fabp4,Ctla2a,Ggt1,Lpl,Mmp12,Pparg,Tgm2,Tlr1,Tnf,Unc13b,Ccn4,Tlr5,Rsad2,Slamf8,Smpdl3b,Isg15
13_Member	GO Biological Processes	GO:0048660	regulation of smooth muscle cell proliferation	-2.95844	-0.542138	7/192	Pparg,Tgm2,Tnf,Ccn4,Apln,Smpd3,Abcc4
13_Member	GO Biological Processes	GO:0050727	regulation of inflammatory response	-2.87113	-0.488672	10/383	Fabp4,Ctla2a,Ggt1,Lpl,Pparg,Tgm2,Tnf,Ccn4,Slamf8,Smpdl3b
13_Member	GO Biological Processes	GO:0031349	positive regulation of defense response	-2.63118	-0.326018	10/413	Fabp4,Lpl,Mmp12,Tgm2,Tlr1,Tnf,Unc13b,Ccn4,Tlr5,Rsad2
13_Member	GO Biological Processes	GO:0048661	positive regulation of smooth muscle cell proliferation	-2.58949	-0.298259	5/114	Tgm2,Tnf,Ccn4,Smpd3,Abcc4
13_Member	GO Biological Processes	GO:0032103	positive regulation of response to external stimulus	-2.18621	-4.6126e-05	11/555	Fabp4,Lpl,Mmp12,Tgm2,Tlr1,Tnf,Unc13b,Ccn4,Tlr5,Rsad2,Nrg1
13_Member	GO Biological Processes	GO:0050729	positive regulation of inflammatory response	-2.06325	0	5/152	Fabp4,Lpl,Tgm2,Tnf,Ccn4
14_Summary	GO Biological Processes	GO:0005975	carbohydrate metabolic process	-2.97146	-0.547606	11/438	Pkm,Synj2,Tnf,Ugdh,Aldh1a7,Stbd1,Treh,Ydjc,Pgm1,Nans,Mlec
14_Member	GO Biological Processes	GO:0005975	carbohydrate metabolic process	-2.97146	-0.547606	11/438	Pkm,Synj2,Tnf,Ugdh,Aldh1a7,Stbd1,Treh,Ydjc,Pgm1,Nans,Mlec
14_Member	GO Biological Processes	GO:0016052	carbohydrate catabolic process	-2.80129	-0.44082	5/102	Pkm,Aldh1a7,Stbd1,Treh,Pgm1
14_Member	GO Biological Processes	GO:0044275	cellular carbohydrate catabolic process	-2.67851	-0.349077	3/31	Stbd1,Treh,Pgm1
15_Summary	GO Biological Processes	GO:0006706	steroid catabolic process	-2.95376	-0.542138	3/25	Cyp1a2,Spp1,Akr1d1,Dhrs9
15_Member	GO Biological Processes	GO:0006706	steroid catabolic process	-2.95376	-0.542138	3/25	Cyp1a2,Spp1,Akr1d1
15_Member	GO Biological Processes	GO:0008209	androgen metabolic process	-2.85462	-0.477758	3/27	Spp1,Akr1d1,Dhrs9
16_Summary	GO Biological Processes	GO:0002832	negative regulation of response to biotic stimulus	-2.94538	-0.53975	6/141	Mmp12,Pparg,Slamf8,Smpdl3b,Muc4,Isg15,Tlr1,Tnf,Unc13b,Tlr5,Rsad2
16_Member	GO Biological Processes	GO:0002832	negative regulation of response to biotic stimulus	-2.94538	-0.53975	6/141	Mmp12,Pparg,Slamf8,Smpdl3b,Muc4,Isg15
16_Member	GO Biological Processes	GO:0045824	negative regulation of innate immune response	-2.83944	-0.468111	5/100	Mmp12,Pparg,Slamf8,Smpdl3b,Isg15
16_Member	GO Biological Processes	GO:0002831	regulation of response to biotic stimulus	-2.59553	-0.299703	11/489	Mmp12,Pparg,Tlr1,Tnf,Unc13b,Tlr5,Rsad2,Slamf8,Smpdl3b,Muc4,Isg15
16_Member	GO Biological Processes	GO:0045088	regulation of innate immune response	-2.28944	-0.0773955	9/389	Mmp12,Pparg,Tlr1,Tnf,Tlr5,Rsad2,Slamf8,Smpdl3b,Isg15
16_Member	GO Biological Processes	GO:0050777	negative regulation of immune response	-2.10274	0	6/209	Mmp12,Pparg,Slamf8,Smpdl3b,Muc4,Isg15
17_Summary	Reactome Gene Sets	R-MMU-156580	Phase II - Conjugation of compounds	-2.93884	-0.539122	5/95	Cyp1a2,Ggt1,Ugdh,Papss2,Sult1c2
17_Member	Reactome Gene Sets	R-MMU-156580	Phase II - Conjugation of compounds	-2.93884	-0.539122	5/95	Cyp1a2,Ggt1,Ugdh,Papss2,Sult1c2
18_Summary	GO Biological Processes	GO:0055094	response to lipoprotein particle	-2.56211	-0.288784	3/34	Lpl,Pparg,Smpd3,Tnf,Ccn4,Fndc3b,Apln
18_Member	GO Biological Processes	GO:0055094	response to lipoprotein particle	-2.56211	-0.288784	3/34	Lpl,Pparg,Smpd3
18_Member	GO Biological Processes	GO:0071404	cellular response to low-density lipoprotein particle stimulus	-2.56211	-0.288784	3/34	Lpl,Pparg,Smpd3
18_Member	GO Biological Processes	GO:0071402	cellular response to lipoprotein particle stimulus	-2.45654	-0.216968	3/37	Lpl,Pparg,Smpd3
18_Member	GO Biological Processes	GO:1900077	negative regulation of cellular response to insulin stimulus	-2.1129	0	3/49	Lpl,Pparg,Tnf
18_Member	GO Biological Processes	GO:0045598	regulation of fat cell differentiation	-2.06325	0	5/152	Lpl,Pparg,Tnf,Ccn4,Fndc3b
18_Member	GO Biological Processes	GO:1902895	positive regulation of miRNA transcription	-2.01899	0	3/53	Pparg,Tnf,Apln
19_Summary	GO Biological Processes	GO:0016042	lipid catabolic process	-2.55774	-0.288784	8/288	Cyp1a2,Lpl,Spp1,Pla2g6,Smpd3,Acoxl,Smpdl3b,Akr1d1,Fhit,Synj2
19_Member	GO Biological Processes	GO:0016042	lipid catabolic process	-2.55774	-0.288784	8/288	Cyp1a2,Lpl,Spp1,Pla2g6,Smpd3,Acoxl,Smpdl3b,Akr1d1
19_Member	GO Biological Processes	GO:0046434	organophosphate catabolic process	-2.23626	-0.042856	5/138	Fhit,Synj2,Pla2g6,Smpd3,Smpdl3b
19_Member	GO Biological Processes	GO:0009395	phospholipid catabolic process	-2.08863	0	3/50	Pla2g6,Smpd3,Smpdl3b
20_Summary	KEGG Pathway	mmu00040	Pentose and glucuronate interconversions - Mus musculus (house mouse)	-2.49064	-0.238724	3/36	Akr1b7,Ugdh,Cryl1
20_Member	KEGG Pathway	mmu00040	Pentose and glucuronate interconversions - Mus musculus (house mouse)	-2.49064	-0.238724	3/36	Akr1b7,Ugdh,Cryl1

## Sheet: AdditionalFile8C
Additional file 8C: List of genes contained in cluster 2
ProbeName	GeneName	cluster	logFC_(Male_CARWT_TCPOBOP-Male_CARWT_Corn.Oil)-(Female_CARWT_TCPOBOP-Female_CARWT_Corn.Oil)	P.value_(Male_CARWT_TCPOBOP-Male_CARWT_Corn.Oil)-(Female_CARWT_TCPOBOP-Female_CARWT_Corn.Oil)	adj.P.Val_(Male_CARWT_TCPOBOP-Male_CARWT_Corn.Oil)-(Female_CARWT_TCPOBOP-Female_CARWT_Corn.Oil)
A_51_P120027	Adh6-ps1	2	-0.921	0.00158	0.0456
A_55_P2153621	Ahnak	2	-0.968	2.52e-06	0.000573
A_52_P16752	Aox3	2	-0.945	1.12e-06	0.000305
A_55_P2589727	Aox3	2	-0.831	3.4e-05	0.00365
A_51_P268929	Aox3	2	-0.927	4.96e-06	0.000935
A_51_P271591	Arl10	2	-0.705	1.83e-07	7.17e-05
A_51_P310649	Arsa	2	-0.653	8.85e-07	0.00025
A_66_P118819	Atg9b	2	-1.264	8.43e-06	0.00138
A_51_P204247	C8a	2	-0.639	0.000634	0.0257
A_55_P2492268	C9	2	0.66	0.00038	0.0183
A_55_P2107070	Cabyr	2	-1.15	0.00152	0.0443
A_55_P2775813	Ccdc127	2	-0.617	0.000819	0.03
A_51_P111259	Cdk2ap2	2	-0.656	0.000119	0.00875
A_55_P2061219	Ces3a	2	1.733	1.46e-14	5.28e-11
A_66_P109802	Ces3b	2	1.613	6.37e-11	8.87e-08
A_51_P478881	Ces4a	2	-0.88	0.00133	0.041
A_51_P420547	Clic5	2	-1.032	1.24e-06	0.000333
A_52_P2710	Cml5	2	-2.135	1.68e-07	6.75e-05
A_52_P469381	Comtd1	2	-0.645	2.85e-05	0.00326
A_51_P122246	Creld2	2	-1.456	0.0007	0.0271
A_55_P2046744	Cspg5	2	-1.092	0.000133	0.00945
A_66_P135700	Cyp2d11	2	0.812	3.14e-06	0.000658
A_51_P386270	Cyp2d12	2	0.665	1.54e-05	0.00206
A_66_P101879	Cyp2u1	2	-0.758	2.12e-05	0.0026
A_52_P421698	Cyp2u1	2	-0.614	0.00124	0.0391
A_55_P2515744	Cyp7b1	2	-1.854	1.09e-06	0.0003
A_51_P461429	Cyp7b1	2	-1.803	1.6e-06	0.000412
A_51_P188073	Dnajb11	2	-0.646	0.00104	0.0353
A_51_P358445	Dnase1	2	-0.713	0.000861	0.0311
A_55_P2817173	Dpy19l1	2	-0.606	0.000165	0.0109
A_66_P132015	E2f8	2	-0.706	0.000644	0.0259
A_55_P1956418	Efr3b	2	-0.767	0.000108	0.00819
A_66_P123297	Elovl3	2	-3.972	4.09e-10	3.9e-07
A_55_P2486634	Fam124a	2	0.706	0.000297	0.0161
A_52_P270429	Fam25c	2	-0.961	0.000507	0.022
A_55_P2111855	Gale	2	-0.863	0.00176	0.0488
A_52_P68221	Gria3	2	-0.657	0.00133	0.041
A_66_P118869	Gsdmc	2	-0.961	0.000308	0.0165
A_55_P2031668	Gstp1	2	-2.102	6.15e-15	2.78e-11
A_55_P1957038	Gstp2	2	-1.237	3.93e-14	1.19e-10
A_55_P2617149	Hspa5	2	-0.832	0.00154	0.0448
A_66_P137745	Lrp2	2	-1.204	0.000677	0.0267
A_52_P285470	Lrp2	2	-1.279	0.000747	0.0283
A_66_P135155	Manf	2	-0.992	0.000366	0.0179
A_51_P418168	Manf	2	-0.975	0.000698	0.0271
A_65_P06862	Mcm10	2	-1.63	0.000316	0.0167
A_66_P109220	Mettl20	2	-0.949	0.000721	0.0276
A_55_P2063654	Mup20	2	-1.582	2.79e-13	7.76e-10
A_52_P232508	Mup3	2	0.717	1.06e-05	0.00164
A_66_P116323	Mup6	2	-1.362	0.000104	0.00802
A_55_P1981197	Mup-ps12	2	-1.127	4.07e-06	0.000813
A_52_P128964	Nhej1	2	-0.607	5.75e-07	0.000178
A_55_P2848967	Olfr806	2	-0.971	1.68e-08	1.05e-05
A_51_P196127	Papss1	2	-0.804	1.3e-05	0.00188
A_55_P1982400	Scara5	2	-0.74	0.000755	0.0285
A_51_P280446	Sdf2l1	2	-1.319	0.00122	0.0389
A_55_P2065899	Sebox	2	-0.922	0.000185	0.0117
A_55_P2006018	Slc4a2	2	0.604	7.01e-05	0.00605
A_55_P1989658	Slco1a1	2	2.225	0.000898	0.0318
A_55_P2805919	Slco1a1	2	2.891	9.61e-05	0.00755
A_51_P378699	Sohlh2	2	-0.705	7.46e-05	0.00629
A_55_P2935865	Timm9	2	-0.592	0.000293	0.0159
A_55_P2740937	Tnf	2	-1.187	5.33e-05	0.00496
A_51_P487073	Wfdc12	2	-0.933	0.000356	0.0177

## Sheet: AdditionalFile8D
Additional file 8D: GO term enrichment analysis using List of genes contained in cluster 2. Metabolic pathways (summary) were considered as significantly enriched when q-value < 0.05.
GroupID	Category	Term	Description	LogP	Log(q-value)	InTerm_InList	Symbols
1_Summary	CORUM	CORUM:413	(ER)-localized multiprotein complex, Ig heavy chains associated	-5.76002	-1.49107	3/10	Hspa5,Sdf2l1,Dnajb11,Manf
1_Member	CORUM	CORUM:413	(ER)-localized multiprotein complex, Ig heavy chains associated	-5.76002	-1.49107	3/10	Hspa5,Sdf2l1,Dnajb11
1_Member	GO Biological Processes	GO:0035966	response to topologically incorrect protein	-2.4055	0	3/127	Hspa5,Sdf2l1,Manf
1_Member	GO Biological Processes	GO:0006457	protein folding	-2.0837	0	3/166	Hspa5,Sdf2l1,Dnajb11
2_Summary	GO Biological Processes	GO:0033559	unsaturated fatty acid metabolic process	-4.77779	-1.07833	5/128	Gstp2,Gstp1,Cyp2u1,Cyp2d12,Cyp2d11,Elovl3,Cyp7b1,Gale
2_Member	GO Biological Processes	GO:0033559	unsaturated fatty acid metabolic process	-4.77779	-1.07833	5/128	Gstp2,Gstp1,Cyp2u1,Cyp2d12,Cyp2d11
2_Member	GO Biological Processes	GO:0006805	xenobiotic metabolic process	-4.76144	-1.07833	5/129	Gstp2,Gstp1,Cyp2u1,Cyp2d12,Cyp2d11
2_Member	GO Biological Processes	GO:0001676	long-chain fatty acid metabolic process	-4.74523	-1.07833	5/130	Gstp2,Gstp1,Cyp2u1,Cyp2d12,Cyp2d11
2_Member	GO Biological Processes	GO:0006690	icosanoid metabolic process	-4.605	-1.03502	5/139	Gstp2,Gstp1,Cyp2u1,Cyp2d12,Cyp2d11
2_Member	GO Biological Processes	GO:0120254	olefinic compound metabolic process	-4.3916	-0.900794	5/154	Gstp2,Gstp1,Cyp2u1,Cyp2d12,Cyp2d11
2_Member	GO Biological Processes	GO:0032787	monocarboxylic acid metabolic process	-4.1843	-0.760442	8/556	Elovl3,Cyp7b1,Gstp2,Gstp1,Cyp2u1,Gale,Cyp2d12,Cyp2d11
2_Member	GO Biological Processes	GO:0071466	cellular response to xenobiotic stimulus	-4.00278	-0.636922	5/186	Gstp2,Gstp1,Cyp2u1,Cyp2d12,Cyp2d11
2_Member	GO Biological Processes	GO:0006631	fatty acid metabolic process	-3.46842	-0.199466	6/377	Elovl3,Gstp2,Gstp1,Cyp2u1,Cyp2d12,Cyp2d11
2_Member	GO Biological Processes	GO:0019369	arachidonic acid metabolic process	-2.99387	0	3/79	Cyp2u1,Cyp2d12,Cyp2d11
2_Member	GO Biological Processes	GO:0009410	response to xenobiotic stimulus	-2.84159	0	5/334	Gstp2,Gstp1,Cyp2u1,Cyp2d12,Cyp2d11
2_Member	KEGG Pathway	mmu00140	Steroid hormone biosynthesis - Mus musculus (house mouse)	-2.78944	0	3/93	Cyp7b1,Cyp2d12,Cyp2d11
3_Summary	Reactome Gene Sets	R-MMU-211859	Biological oxidations	-3.84482	-0.530113	5/201	Cyp7b1,Gstp1,Papss1,Cyp2u1,Ces3a
3_Member	Reactome Gene Sets	R-MMU-211859	Biological oxidations	-3.84482	-0.530113	5/201	Cyp7b1,Gstp1,Papss1,Cyp2u1,Ces3a
3_Member	Reactome Gene Sets	R-MMU-211945	Phase I - Functionalization of compounds	-2.68688	0	3/101	Cyp7b1,Cyp2u1,Ces3a
3_Member	WikiPathways	WP1251	Metapathway biotransformation	-2.27884	0	3/141	Cyp7b1,Gstp1,Cyp2u1
4_Summary	GO Biological Processes	GO:0002673	regulation of acute inflammatory response	-3.40888	-0.181321	3/57	Dnase1,Gstp1,Tnf,Elovl3,Cyp7b1,Gstp2,Clic5,Aox3,Nat8f5,Slco1a1,Etfbkmt,Papss1
4_Member	GO Biological Processes	GO:0002673	regulation of acute inflammatory response	-3.40888	-0.181321	3/57	Dnase1,Gstp1,Tnf
4_Member	GO Biological Processes	GO:0072330	monocarboxylic acid biosynthetic process	-3.22941	-0.0473965	4/154	Elovl3,Cyp7b1,Gstp2,Gstp1
4_Member	GO Biological Processes	GO:0006749	glutathione metabolic process	-3.20241	-0.0473965	3/67	Gstp2,Gstp1,Clic5
4_Member	KEGG Pathway	mmu00982	Drug metabolism - cytochrome P450 - Mus musculus (house mouse)	-3.12878	-0.0378852	3/71	Gstp2,Gstp1,Aox3
4_Member	KEGG Pathway	mmu00480	Glutathione metabolism - Mus musculus (house mouse)	-3.11106	-0.0378852	3/72	Gstp2,Gstp1,Nat8f5
4_Member	GO Biological Processes	GO:0043506	regulation of JUN kinase activity	-3.07639	-0.0378852	3/74	Gstp2,Gstp1,Tnf
4_Member	GO Biological Processes	GO:1904705	regulation of vascular associated smooth muscle cell proliferation	-3.07639	-0.0378852	3/74	Gstp2,Gstp1,Tnf
4_Member	WikiPathways	WP4466	Oxidative stress and redox pathway	-2.80292	0	3/92	Gstp2,Gstp1,Slco1a1
4_Member	GO Biological Processes	GO:0051341	regulation of oxidoreductase activity	-2.69921	0	3/100	Gstp1,Tnf,Etfbkmt
4_Member	GO Biological Processes	GO:2001237	negative regulation of extrinsic apoptotic signaling pathway	-2.68688	0	3/101	Gstp2,Gstp1,Tnf
4_Member	GO Biological Processes	GO:0032651	regulation of interleukin-1 beta production	-2.67467	0	3/102	Gstp2,Gstp1,Tnf
4_Member	GO Biological Processes	GO:0032642	regulation of chemokine production	-2.55926	0	3/112	Gstp2,Gstp1,Tnf
4_Member	GO Biological Processes	GO:0006633	fatty acid biosynthetic process	-2.53752	0	3/114	Elovl3,Gstp2,Gstp1
4_Member	GO Biological Processes	GO:0044272	sulfur compound biosynthetic process	-2.5268	0	3/115	Gstp2,Gstp1,Papss1
4_Member	GO Biological Processes	GO:0046394	carboxylic acid biosynthetic process	-2.48247	0	4/246	Elovl3,Cyp7b1,Gstp2,Gstp1
4_Member	GO Biological Processes	GO:0016053	organic acid biosynthetic process	-2.46366	0	4/249	Elovl3,Cyp7b1,Gstp2,Gstp1
4_Member	GO Biological Processes	GO:0032652	regulation of interleukin-1 production	-2.45447	0	3/122	Gstp2,Gstp1,Tnf
4_Member	KEGG Pathway	mmu05418	Fluid shear stress and atherosclerosis - Mus musculus (house mouse)	-2.22871	0	3/147	Gstp2,Gstp1,Tnf
4_Member	GO Biological Processes	GO:0046328	regulation of JNK cascade	-2.18863	0	3/152	Gstp2,Gstp1,Tnf
4_Member	GO Biological Processes	GO:2001236	regulation of extrinsic apoptotic signaling pathway	-2.07658	0	3/167	Gstp2,Gstp1,Tnf
5_Summary	KEGG Pathway	mmu05146	Amoebiasis - Mus musculus (house mouse)	-2.61552	0	3/107	C9,Tnf,C8a,Wfdc12,Hspa5
5_Member	KEGG Pathway	mmu05146	Amoebiasis - Mus musculus (house mouse)	-2.61552	0	3/107	C9,Tnf,C8a
5_Member	GO Biological Processes	GO:0006959	humoral immune response	-2.37917	0	4/263	C9,Tnf,Wfdc12,C8a
5_Member	KEGG Pathway	mmu05020	Prion disease - Mus musculus (house mouse)	-2.35023	0	4/268	C9,Hspa5,Tnf,C8a
5_Member	KEGG Pathway	mmu05322	Systemic lupus erythematosus - Mus musculus (house mouse)	-2.2125	0	3/149	C9,Tnf,C8a

## Sheet: AdditionalFile8E
Additional file 8E: List of genes contained in cluster 3
ProbeName	GeneName	cluster	logFC_(Male_CARWT_TCPOBOP-Male_CARWT_Corn.Oil)-(Female_CARWT_TCPOBOP-Female_CARWT_Corn.Oil)	P.value_(Male_CARWT_TCPOBOP-Male_CARWT_Corn.Oil)-(Female_CARWT_TCPOBOP-Female_CARWT_Corn.Oil)	adj.P.Val_(Male_CARWT_TCPOBOP-Male_CARWT_Corn.Oil)-(Female_CARWT_TCPOBOP-Female_CARWT_Corn.Oil)
A_52_P73552	A1bg	3	3.925	9.84e-07	0.000272
A_51_P379385	Abca8a	3	0.996	0.000154	0.0104
A_55_P2102769	Abca8a	3	0.853	0.00027	0.015
A_55_P1978696	Abcb4	3	0.633	0.000638	0.0258
A_52_P223194	Abcb4	3	0.601	0.00127	0.0398
A_51_P256902	Abcg5	3	0.781	0.00106	0.0358
A_66_P114089	Abcg8	3	0.97	0.000366	0.0179
A_66_P128090	Abi3bp	3	0.644	4.28e-05	0.00428
A_66_P119623	Ackr4	3	1.143	1.73e-06	0.000439
A_52_P153291	Ackr4	3	0.732	0.00115	0.0376
A_52_P1156957	Acot3	3	2.015	8.55e-05	0.00702
A_55_P2717508	Acss3	3	1.656	2.71e-06	0.00061
A_55_P2006525	Adamtsl4	3	0.98	1.04e-10	1.25e-07
A_51_P185575	Adamtsl4	3	0.782	6.49e-07	0.000196
A_55_P2124385	Ak4	3	0.601	0.000117	0.00869
A_51_P391159	Ang	3	0.908	0.0011	0.0366
A_66_P134474	Ang3	3	1.032	0.000527	0.0226
A_52_P98778	Ang4	3	1.004	0.000286	0.0156
A_55_P2716491	Ang6	3	0.994	0.000352	0.0176
A_51_P259571	Angptl6	3	0.698	1.6e-05	0.0021
A_51_P155152	Ank	3	0.745	3.49e-07	0.000123
A_66_P122074	Arrdc4	3	1.281	0.000195	0.0121
A_55_P2717852	Asl	3	0.969	0.000339	0.0174
A_66_P117330	Avl9	3	0.597	0.0011	0.0366
A_55_P2806793	Avpr1a	3	0.77	0.000789	0.0293
A_66_P105175	Bche	3	0.656	8.88e-08	3.88e-05
A_52_P639223	Bche	3	0.812	1.73e-06	0.000439
A_52_P623211	Ccdc141	3	0.807	0.000335	0.0173
A_51_P132170	Ccdc141	3	0.71	8.25e-05	0.00685
A_66_P132750	Ccdc141	3	0.703	1.93e-05	0.00243
A_55_P2503051	Cdo1	3	0.648	0.00144	0.0428
A_55_P2165839	Cebpe	3	0.708	0.000324	0.0169
A_55_P2713446	Cenpq	3	1.013	0.000102	0.00791
A_52_P14810	Chd3	3	0.653	0.000114	0.0085
A_55_P2730531	Cnst	3	1.034	0.000308	0.0165
A_55_P2720570	Cux2	3	2.429	7.55e-09	5.16e-06
A_66_P122699	Cux2	3	2.182	2.46e-08	1.39e-05
A_51_P180463	Cux2	3	2.567	3.2e-09	2.32e-06
A_52_P200121	Cyp2c40	3	1.182	3.35e-09	2.38e-06
A_55_P1962661	Cyp2c67	3	0.764	0.000122	0.00889
A_55_P2058433	Cyp2c68	3	1.278	1.65e-09	1.27e-06
A_55_P2728683	Cyp2c69	3	0.937	2.94e-06	0.000638
A_51_P283456	Cyp2e1	3	1.415	1.13e-11	1.71e-08
A_55_P1999301	Cyp2e1	3	1.123	1.11e-11	1.71e-08
A_55_P2092030	Cyp4a10	3	1.77	0.000736	0.028
A_66_P118338	Cyp4a14	3	2.154	1.36e-05	0.00194
A_51_P452768	Cyp4f14	3	1.103	2.84e-10	2.85e-07
A_52_P226127	Dido1	3	0.681	1.28e-05	0.00186
A_55_P2040476	Dio3os	3	1.28	0.000217	0.0131
A_55_P2741740	Dio3os	3	1.723	0.000242	0.014
A_51_P216015	Dleu2	3	0.636	0.00132	0.0408
A_55_P2131190	Echdc3	3	0.638	0.000546	0.0231
A_55_P2095251	Ell3	3	1.041	0.000254	0.0144
A_52_P382926	Ell3	3	0.872	0.000804	0.0296
A_55_P2738689	Errfi1	3	0.632	3.87e-05	0.00395
A_66_P138072	Esr1	3	1.144	0.000367	0.0179
A_55_P2030883	Esr1	3	0.834	1.4e-05	0.00197
A_52_P237077	Esr1	3	0.62	6.18e-05	0.00555
A_66_P122151	Etnppl	3	1.422	9.71e-05	0.00761
A_51_P391616	Etnppl	3	1.411	9.23e-05	0.00734
A_52_P531610	Etnppl	3	2.375	3.91e-06	0.000792
A_51_P167551	Fam214a	3	0.852	0.000112	0.00847
A_55_P2907122	Fam214a	3	0.917	6.12e-05	0.00553
A_51_P469153	Fam214a	3	0.634	0.000188	0.0119
A_65_P00912	Fam46c	3	0.837	0.000249	0.0142
A_51_P447976	Fam46c	3	0.873	4.96e-05	0.0047
A_52_P6092	Fam84b	3	1.366	3.14e-05	0.00347
A_55_P2923301	Fendrr	3	0.701	2.46e-06	0.000573
A_55_P2015994	Fgf9	3	0.587	0.00128	0.0401
A_55_P2153783	Fmo1	3	0.679	1.52e-05	0.00206
A_51_P301998	Fmo2	3	1.119	2.17e-05	0.00261
A_52_P273891	Fmo2	3	0.707	0.000233	0.0138
A_51_P269404	Fmo3	3	6.076	1.45e-15	1.2e-11
A_55_P2059586	Fmo3	3	5.752	6.63e-29	2.4e-24
A_55_P2081273	Gabbr2	3	0.832	0.000103	0.00797
A_51_P337230	Galnt14	3	0.777	0.000118	0.00873
A_52_P24477	Gcnt2	3	0.638	0.000878	0.0315
A_55_P2500473	Ghr	3	0.656	1.1e-05	0.00168
A_52_P680941	Ghr	3	0.591	0.000331	0.0172
A_55_P1958434	Got1	3	1.25	0.000332	0.0172
A_51_P402583	Gpld1	3	0.778	2.93e-08	1.6e-05
A_51_P290626	Gulo	3	0.936	1.4e-10	1.54e-07
A_66_P102251	Hacl1	3	0.71	0.000196	0.0121
A_55_P2715648	Hcn3	3	0.886	0.00171	0.0478
A_51_P453111	Hexb	3	0.758	1.73e-05	0.00224
A_66_P132865	Hhip	3	1.069	0.000126	0.00916
A_55_P1969276	Hhip	3	0.922	8.16e-06	0.00136
A_51_P127297	Hsd11b1	3	0.604	9.63e-06	0.00152
A_52_P207314	Htra4	3	0.838	0.000162	0.0107
A_55_P2800385	Hyi	3	0.743	7.45e-06	0.00127
A_55_P2135039	Hyi	3	0.734	2.1e-06	0.000513
A_51_P147942	Igf1	3	0.614	4.09e-07	0.000136
A_51_P277088	Igfals	3	0.83	2.12e-05	0.0026
A_52_P281702	Igfbp5	3	1.209	0.000648	0.0259
A_52_P305230	Igsf21	3	0.926	2.08e-07	7.93e-05
A_55_P2745077	Ildr2	3	0.697	0.00102	0.0349
A_51_P452533	Ildr2	3	1.151	3.01e-05	0.00337
A_52_P118461	Ipmk	3	0.627	0.000152	0.0103
A_51_P152550	Iqcg	3	0.667	0.00052	0.0225
A_55_P2145617	Krt80	3	0.645	6.37e-06	0.00112
A_51_P257419	Lhx2	3	0.708	0.000184	0.0117
A_52_P78023	Limd2	3	0.812	5.69e-05	0.0052
A_55_P2807989	Limd2	3	0.862	2.53e-05	0.00299
A_55_P2182736	Limd2	3	0.591	0.000539	0.0229
A_51_P263993	Lipc	3	0.722	0.000248	0.0142
A_55_P2720918	Lppr1	3	0.697	0.000179	0.0115
A_51_P392303	Lrrn3	3	0.707	0.000389	0.0187
A_66_P103313	M73818	3	0.854	0.000689	0.0271
A_51_P213030	Macrod1	3	0.861	2.21e-06	0.000534
A_66_P124140	Maob	3	0.595	0.00159	0.046
A_55_P1954486	Mapt	3	0.64	6.7e-05	0.00587
A_55_P2089076	Msmp	3	1.048	0.000775	0.029
A_55_P2729120	Nat6	3	0.682	8.77e-05	0.00706
A_55_P2148171	Ncmap	3	0.957	0.000194	0.0121
A_55_P2095039	Ncmap	3	1.26	0.000403	0.0191
A_52_P629748	Notumos	3	0.981	0.000483	0.0215
A_55_P2128606	Nr1h5	3	0.591	2.15e-05	0.00261
A_55_P2822982	Nrn1	3	0.607	2.07e-05	0.00258
A_66_P111299	Nxpe2	3	0.909	2.5e-05	0.00297
A_55_P2743725	Pcp4l1	3	0.888	7.1e-08	3.17e-05
A_55_P1983754	Pcp4l1	3	1.019	0.00017	0.011
A_55_P2645225	Pigr	3	1.028	2.95e-08	1.6e-05
A_51_P477614	Pitx3	3	0.648	8.7e-05	0.00705
A_51_P108659	Pon1	3	0.602	4.73e-05	0.00462
A_52_P30451	Ppp1r3c	3	1.845	2.49e-06	0.000573
A_55_P1954758	Prickle1	3	0.798	1.31e-05	0.00188
A_52_P503849	Prickle1	3	0.704	5.08e-06	0.000943
A_51_P215438	Prodh	3	0.791	3.82e-05	0.00393
A_51_P269792	Rad51b	3	1.611	4.7e-05	0.00462
A_55_P2176045	Ralgapa2	3	0.627	8.61e-05	0.00703
A_52_P240796	Rdh16	3	1.494	8.07e-07	0.00023
A_52_P295012	Rdh18-ps	3	0.821	3.27e-07	0.000117
A_55_P2898235	Rdh9	3	1.071	1.17e-05	0.00176
A_55_P2715296	Reln	3	0.719	0.000169	0.011
A_51_P157462	Rgn	3	0.622	2.14e-07	8.06e-05
A_51_P400366	Rhbg	3	0.958	0.000443	0.0203
A_51_P120137	Rmdn2	3	0.706	2.1e-05	0.00259
A_66_P106678	Rmdn2	3	0.674	4.76e-05	0.00462
A_52_P243516	Rmdn2	3	0.685	0.000105	0.00807
A_55_P1977850	Sall1	3	0.923	1.74e-07	6.94e-05
A_55_P2783152	Sgip1	3	0.593	2.43e-06	0.000572
A_66_P133814	Slc10a1	3	0.606	6.13e-05	0.00553
A_51_P489720	Slc16a11	3	0.966	0.0006	0.0247
A_55_P2743720	Slc16a7	3	0.899	7.46e-06	0.00127
A_51_P466633	Slc16a7	3	0.982	5.87e-07	0.00018
A_52_P168496	Slc1a2	3	0.838	0.000483	0.0215
A_66_P104739	Slc25a21	3	0.89	0.000304	0.0164
A_52_P140881	Slc26a10	3	1.187	5.7e-05	0.0052
A_51_P357043	Slc26a10	3	0.908	0.00128	0.04
A_51_P224164	Slc26a4	3	0.845	0.00014	0.00974
A_52_P409988	Slc2a2	3	0.829	0.000803	0.0296
A_55_P2734837	Slc2a4	3	0.671	0.000844	0.0307
A_51_P217498	Slc2a4	3	1.664	0.000802	0.0296
A_51_P369998	Sntg2	3	0.905	0.000313	0.0167
A_66_P131342	Spp2	3	0.612	1.18e-05	0.00176
A_55_P2726980	Srsf5	3	0.715	7.62e-05	0.0064
A_52_P614777	Sucnr1	3	0.878	0.000734	0.028
A_52_P29743	Sugct	3	0.624	0.00014	0.00974
A_65_P06324	Tcf7	3	0.68	2.71e-06	0.00061
A_52_P244702	Tcf7	3	0.949	1.25e-08	8.36e-06
A_66_P121255	Tmem200b	3	0.591	0.000738	0.0281
A_55_P1988148	Tox	3	0.785	0.000962	0.0335
A_55_P2032659	Tox	3	1.032	1.58e-05	0.00209
A_55_P2074908	Ube4b	3	0.591	0.000426	0.0199
A_51_P322396	Ugt3a1	3	0.7	2.89e-05	0.00328
A_51_P267063	Ugt3a2	3	0.782	3.11e-06	0.000658
A_52_P557240	Ugt3a2	3	0.817	2.54e-05	0.00299
A_55_P2136906	Vpreb3	3	1.295	4.72e-05	0.00462
A_55_P1976978	Zfp707	3	0.616	0.000328	0.0171
A_51_P320190	Zfp707	3	0.68	0.000144	0.00991

## Sheet: AdditionalFile8F
Additional file 8F: GO term enrichment analysis using the list of genes contained in cluster 3. Metabolic pathways (summary) were considered as significantly enriched when q-value < 0.05.
GroupID	Category	Term	Description	LogP	Log(q-value)	InTerm_InList	Symbols
1_Summary	GO Biological Processes	GO:0001676	long-chain fatty acid metabolic process	-8.18168	-4.06097	10/130	Cyp2c40,Cyp2e1,Cyp4a10,Cyp4a14,Hacl1,Cyp4f14,Acot3,Cyp2c68,Cyp2c67,Cyp2c69,Rdh16,Rdh9,Bche,Fmo1,Fmo3,Gpld1,Slc1a2,Fmo2,Prickle1,Lipc,Echdc3,Hyi,Igf1,Hsd11b1
1_Member	GO Biological Processes	GO:0001676	long-chain fatty acid metabolic process	-8.18168	-4.06097	10/130	Cyp2c40,Cyp2e1,Cyp4a10,Cyp4a14,Hacl1,Cyp4f14,Acot3,Cyp2c68,Cyp2c67,Cyp2c69
1_Member	GO Biological Processes	GO:0019373	epoxygenase P450 pathway	-8.02812	-4.06097	7/45	Cyp2c40,Cyp2e1,Cyp4a10,Cyp4a14,Cyp2c68,Cyp2c67,Cyp2c69
1_Member	GO Biological Processes	GO:0019369	arachidonic acid metabolic process	-7.58455	-3.91843	8/79	Cyp2c40,Cyp2e1,Cyp4a10,Cyp4a14,Cyp4f14,Cyp2c68,Cyp2c67,Cyp2c69
1_Member	GO Biological Processes	GO:0120254	olefinic compound metabolic process	-7.47428	-3.90507	10/154	Cyp2c40,Cyp2e1,Cyp4a10,Cyp4a14,Rdh16,Cyp4f14,Rdh9,Cyp2c68,Cyp2c67,Cyp2c69
1_Member	GO Biological Processes	GO:0009410	response to xenobiotic stimulus	-6.04669	-2.81991	12/334	Bche,Cyp2c40,Cyp2e1,Fmo1,Fmo3,Gpld1,Slc1a2,Fmo2,Prickle1,Cyp2c68,Cyp2c67,Cyp2c69
1_Member	GO Biological Processes	GO:0033559	unsaturated fatty acid metabolic process	-5.95296	-2.79478	8/128	Cyp2c40,Cyp2e1,Cyp4a10,Cyp4a14,Cyp4f14,Cyp2c68,Cyp2c67,Cyp2c69
1_Member	GO Biological Processes	GO:0006805	xenobiotic metabolic process	-5.92735	-2.79478	8/129	Cyp2c40,Cyp2e1,Fmo1,Fmo3,Fmo2,Cyp2c68,Cyp2c67,Cyp2c69
1_Member	GO Biological Processes	GO:0032787	monocarboxylic acid metabolic process	-5.85884	-2.79478	15/556	Cyp2c40,Cyp2e1,Cyp4a10,Cyp4a14,Lipc,Rdh16,Hacl1,Cyp4f14,Echdc3,Hyi,Rdh9,Acot3,Cyp2c68,Cyp2c67,Cyp2c69
1_Member	GO Biological Processes	GO:0071466	cellular response to xenobiotic stimulus	-5.701	-2.71295	9/186	Cyp2c40,Cyp2e1,Fmo1,Fmo3,Gpld1,Fmo2,Cyp2c68,Cyp2c67,Cyp2c69
1_Member	GO Biological Processes	GO:0006690	icosanoid metabolic process	-5.68276	-2.71295	8/139	Cyp2c40,Cyp2e1,Cyp4a10,Cyp4a14,Cyp4f14,Cyp2c68,Cyp2c67,Cyp2c69
1_Member	GO Biological Processes	GO:0006631	fatty acid metabolic process	-5.50048	-2.59403	12/377	Cyp2c40,Cyp2e1,Cyp4a10,Cyp4a14,Lipc,Hacl1,Cyp4f14,Echdc3,Acot3,Cyp2c68,Cyp2c67,Cyp2c69
1_Member	KEGG Pathway	mmu00830	Retinol metabolism - Mus musculus (house mouse)	-4.56305	-1.85117	6/97	Cyp2c40,Cyp4a10,Cyp4a14,Rdh16,Rdh9,Cyp2c68
1_Member	KEGG Pathway	mmu00590	Arachidonic acid metabolism - Mus musculus (house mouse)	-3.77891	-1.28888	5/85	Cyp2c40,Cyp2e1,Cyp4a10,Cyp4a14,Cyp2c68
1_Member	KEGG Pathway	mmu04750	Inflammatory mediator regulation of TRP channels - Mus musculus (house mouse)	-2.97713	-0.677433	5/127	Cyp2c40,Cyp4a10,Cyp4a14,Igf1,Cyp2c68
1_Member	KEGG Pathway	mmu05204	Chemical carcinogenesis - DNA adducts - Mus musculus (house mouse)	-2.77119	-0.532394	4/84	Cyp2c40,Cyp2e1,Hsd11b1,Cyp2c68
1_Member	KEGG Pathway	mmu00140	Steroid hormone biosynthesis - Mus musculus (house mouse)	-2.60939	-0.420392	4/93	Cyp2c40,Cyp2e1,Hsd11b1,Cyp2c68
1_Member	KEGG Pathway	mmu00591	Linoleic acid metabolism - Mus musculus (house mouse)	-2.46346	-0.335157	3/50	Cyp2c40,Cyp2e1,Cyp2c68
2_Summary	GO Biological Processes	GO:0032431	activation of phospholipase A2 activity	-7.72251	-3.93145	4/6	Ang,Ang3,Ang4,Ang6,Igf1,Esr1,Igfbp5,Ell3,Fgf9,Ghr,Cyp2e1,Lipc,Gpld1,Hhip,Lhx2,Tcf7,Sall1,Ipmk,Angptl6,Prickle1,Hyal1,Slc2a2,Bche,Cdo1,Srsf5,Slc2a4,Avpr1a,Rgn,Errfi1,Cyp4a10,Cyp4a14,Pon1,Cnst,Mapt,Cenpq,Hexb,Hsd11b1,Rdh16,Rdh9,Abca8a,Ak4,Abi3bp,Reln,Maob
2_Member	GO Biological Processes	GO:0032431	activation of phospholipase A2 activity	-7.72251	-3.93145	4/6	Ang,Ang3,Ang4,Ang6
2_Member	GO Biological Processes	GO:0032430	positive regulation of phospholipase A2 activity	-6.39028	-3.1221	4/11	Ang,Ang3,Ang4,Ang6
2_Member	GO Biological Processes	GO:0006651	diacylglycerol biosynthetic process	-5.91447	-2.79478	4/14	Ang,Ang3,Ang4,Ang6
2_Member	GO Biological Processes	GO:0032148	activation of protein kinase B activity	-5.87971	-2.79478	5/32	Ang,Ang3,Igf1,Ang4,Ang6
2_Member	GO Biological Processes	GO:0010863	positive regulation of phospholipase C activity	-5.67863	-2.71295	5/35	Ang,Ang3,Esr1,Ang4,Ang6
2_Member	GO Biological Processes	GO:0019732	antifungal humoral response	-5.65891	-2.71295	4/16	Ang,Ang3,Ang4,Ang6
2_Member	GO Biological Processes	GO:0032429	regulation of phospholipase A2 activity	-5.65891	-2.71295	4/16	Ang,Ang3,Ang4,Ang6
2_Member	GO Biological Processes	GO:1900274	regulation of phospholipase C activity	-5.43819	-2.5541	5/39	Ang,Ang3,Esr1,Ang4,Ang6
2_Member	GO Biological Processes	GO:0001878	response to yeast	-5.3367	-2.48349	4/19	Ang,Ang3,Ang4,Ang6
2_Member	GO Biological Processes	GO:0048662	negative regulation of smooth muscle cell proliferation	-5.24094	-2.40412	6/74	Ang,Ang3,Esr1,Igfbp5,Ang4,Ang6
2_Member	GO Biological Processes	GO:0098781	ncRNA transcription	-5.12404	-2.30302	5/45	Ang,Ang3,Ang4,Ell3,Ang6
2_Member	GO Biological Processes	GO:0010518	positive regulation of phospholipase activity	-4.81091	-2.03409	5/52	Ang,Ang3,Esr1,Ang4,Ang6
2_Member	GO Biological Processes	GO:0007202	activation of phospholipase C activity	-4.76468	-2.00165	4/26	Ang,Ang3,Ang4,Ang6
2_Member	GO Biological Processes	GO:0009303	rRNA transcription	-4.69707	-1.96037	4/27	Ang,Ang3,Ang4,Ang6
2_Member	GO Biological Processes	GO:0048660	regulation of smooth muscle cell proliferation	-4.65129	-1.92718	8/192	Ang,Ang3,Esr1,Fgf9,Igf1,Igfbp5,Ang4,Ang6
2_Member	GO Biological Processes	GO:0032147	activation of protein kinase activity	-4.51273	-1.82434	6/99	Ang,Ang3,Ghr,Igf1,Ang4,Ang6
2_Member	GO Biological Processes	GO:0046339	diacylglycerol metabolic process	-4.45165	-1.77453	4/31	Ang,Ang3,Ang4,Ang6
2_Member	GO Biological Processes	GO:0046460	neutral lipid biosynthetic process	-4.39569	-1.74681	4/32	Ang,Ang3,Ang4,Ang6
2_Member	GO Biological Processes	GO:0046463	acylglycerol biosynthetic process	-4.39569	-1.74681	4/32	Ang,Ang3,Ang4,Ang6
2_Member	GO Biological Processes	GO:0006639	acylglycerol metabolic process	-4.39174	-1.74681	6/104	Ang,Ang3,Cyp2e1,Lipc,Ang4,Ang6
2_Member	GO Biological Processes	GO:0010517	regulation of phospholipase activity	-4.36865	-1.74392	5/64	Ang,Ang3,Esr1,Ang4,Ang6
2_Member	GO Biological Processes	GO:0060193	positive regulation of lipase activity	-4.36865	-1.74392	5/64	Ang,Ang3,Esr1,Ang4,Ang6
2_Member	GO Biological Processes	GO:0006638	neutral lipid metabolic process	-4.34515	-1.73019	6/106	Ang,Ang3,Cyp2e1,Lipc,Ang4,Ang6
2_Member	GO Biological Processes	GO:0035239	tube morphogenesis	-4.26317	-1.67623	15/758	Ang,Ang3,Esr1,Fgf9,Gpld1,Hhip,Igf1,Lhx2,Tcf7,Sall1,Ipmk,Angptl6,Prickle1,Ang4,Ang6
2_Member	GO Biological Processes	GO:0050679	positive regulation of epithelial cell proliferation	-3.99284	-1.46502	8/238	Ang,Ang3,Esr1,Fgf9,Hyal1,Igf1,Ang4,Ang6
2_Member	GO Biological Processes	GO:0050714	positive regulation of protein secretion	-3.81294	-1.30819	7/189	Ang,Ang3,Gpld1,Igf1,Slc2a2,Ang4,Ang6
2_Member	GO Biological Processes	GO:0060191	regulation of lipase activity	-3.77891	-1.28888	5/85	Ang,Ang3,Esr1,Ang4,Ang6
2_Member	GO Biological Processes	GO:0009725	response to hormone	-3.72785	-1.245	13/661	Ang,Ang3,Bche,Cdo1,Esr1,Ghr,Gpld1,Igf1,Srsf5,Slc2a4,Avpr1a,Ang4,Ang6
2_Member	GO Biological Processes	GO:0050832	defense response to fungus	-3.55952	-1.10426	4/52	Ang,Ang3,Ang4,Ang6
2_Member	GO Biological Processes	GO:0050678	regulation of epithelial cell proliferation	-3.54671	-1.09807	10/429	Ang,Ang3,Esr1,Fgf9,Hyal1,Igf1,Rgn,Errfi1,Ang4,Ang6
2_Member	GO Biological Processes	GO:0051047	positive regulation of secretion	-3.36059	-0.943666	10/453	Ang,Ang3,Cyp4a10,Cyp4a14,Gpld1,Igf1,Slc2a2,Avpr1a,Ang4,Ang6
2_Member	GO Biological Processes	GO:0001938	positive regulation of endothelial cell proliferation	-3.33285	-0.927992	5/106	Ang,Ang3,Igf1,Ang4,Ang6
2_Member	GO Biological Processes	GO:0009620	response to fungus	-3.18772	-0.825798	4/65	Ang,Ang3,Ang4,Ang6
2_Member	GO Biological Processes	GO:0046486	glycerolipid metabolic process	-3.05139	-0.717712	8/329	Ang,Ang3,Cyp2e1,Gpld1,Lipc,Pon1,Ang4,Ang6
2_Member	GO Biological Processes	GO:0051222	positive regulation of protein transport	-2.93545	-0.644998	8/343	Ang,Ang3,Gpld1,Igf1,Slc2a2,Ang4,Cnst,Ang6
2_Member	GO Biological Processes	GO:1903829	positive regulation of protein localization	-2.90924	-0.627827	10/519	Ang,Ang3,Gpld1,Igf1,Mapt,Slc2a2,Cenpq,Ang4,Cnst,Ang6
2_Member	GO Biological Processes	GO:0008610	lipid biosynthetic process	-2.84149	-0.573308	10/530	Ang,Ang3,Hexb,Lipc,Hsd11b1,Rdh16,Rdh9,Abca8a,Ang4,Ang6
2_Member	GO Biological Processes	GO:1904951	positive regulation of establishment of protein localization	-2.81014	-0.559707	8/359	Ang,Ang3,Gpld1,Igf1,Slc2a2,Ang4,Cnst,Ang6
2_Member	GO Biological Processes	GO:0001666	response to hypoxia	-2.75359	-0.518838	6/210	Ak4,Ang,Ang3,Slc2a4,Ang4,Ang6
2_Member	GO Biological Processes	GO:0001936	regulation of endothelial cell proliferation	-2.59631	-0.415359	5/155	Ang,Ang3,Igf1,Ang4,Ang6
2_Member	GO Biological Processes	GO:1903532	positive regulation of secretion by cell	-2.59363	-0.415359	8/389	Ang,Ang3,Gpld1,Igf1,Slc2a2,Avpr1a,Ang4,Ang6
2_Member	GO Biological Processes	GO:0036293	response to decreased oxygen levels	-2.48295	-0.338751	6/238	Ak4,Ang,Ang3,Slc2a4,Ang4,Ang6
2_Member	GO Biological Processes	GO:0019731	antibacterial humoral response	-2.47983	-0.338751	4/101	Ang,Ang3,Ang4,Ang6
2_Member	GO Biological Processes	GO:0001944	vasculature development	-2.43652	-0.320627	10/603	Ang,Ang3,Fgf9,Gpld1,Igf1,Angptl6,Errfi1,Prickle1,Ang4,Ang6
2_Member	GO Biological Processes	GO:0050708	regulation of protein secretion	-2.35823	-0.260312	7/336	Ang,Ang3,Gpld1,Igf1,Slc2a2,Ang4,Ang6
2_Member	GO Biological Processes	GO:0001525	angiogenesis	-2.33738	-0.245291	7/339	Ang,Ang3,Fgf9,Gpld1,Angptl6,Ang4,Ang6
2_Member	GO Biological Processes	GO:0008285	negative regulation of cell population proliferation	-2.25002	-0.1805	11/746	Ang,Ang3,Bche,Esr1,Gpld1,Igf1,Igfbp5,Rgn,Ang4,Abi3bp,Ang6
2_Member	GO Biological Processes	GO:0045860	positive regulation of protein kinase activity	-2.1353	-0.0923829	7/370	Ang,Ang3,Ghr,Igf1,Reln,Ang4,Ang6
2_Member	GO Biological Processes	GO:0061844	antimicrobial humoral immune response mediated by antimicrobial peptide	-2.04822	-0.0304558	4/134	Ang,Ang3,Ang4,Ang6
2_Member	GO Biological Processes	GO:0051046	regulation of secretion	-2.04395	-0.0286234	11/797	Ang,Ang3,Cyp4a10,Cyp4a14,Gpld1,Igf1,Slc2a2,Avpr1a,Maob,Ang4,Ang6
2_Member	GO Biological Processes	GO:0070482	response to oxygen levels	-2.01788	-0.0121523	6/298	Ak4,Ang,Ang3,Slc2a4,Ang4,Ang6
3_Summary	GO Biological Processes	GO:0019530	taurine metabolic process	-6.80435	-3.38127	4/9	Cdo1,Fmo1,Fmo3,Ghr,Fmo2,Hexb,Lipc,Hyal1,Slc1a2,Acot3
3_Member	GO Biological Processes	GO:0019530	taurine metabolic process	-6.80435	-3.38127	4/9	Cdo1,Fmo1,Fmo3,Ghr
3_Member	GO Biological Processes	GO:0019694	alkanesulfonate metabolic process	-6.80435	-3.38127	4/9	Cdo1,Fmo1,Fmo3,Ghr
3_Member	Reactome Gene Sets	R-MMU-217271	FMO oxidises nucleophiles	-6.66568	-3.30059	3/3	Fmo1,Fmo3,Fmo2
3_Member	KEGG Pathway	mmu00430	Taurine and hypotaurine metabolism - Mus musculus (house mouse)	-5.06697	-2.26119	4/22	Cdo1,Fmo1,Fmo3,Fmo2
3_Member	GO Biological Processes	GO:0006790	sulfur compound metabolic process	-3.65153	-1.18269	9/339	Cdo1,Fmo1,Fmo3,Ghr,Hexb,Lipc,Hyal1,Slc1a2,Acot3
3_Member	GO Biological Processes	GO:0044272	sulfur compound biosynthetic process	-2.27916	-0.198504	4/115	Fmo1,Fmo3,Lipc,Slc1a2
4_Summary	GO Biological Processes	GO:0016053	organic acid biosynthetic process	-6.46202	-3.14808	11/249	Cyp4a10,Cyp4a14,Fmo1,Fmo3,Got1,Lipc,Rdh16,Rgn,Rdh9,Asl,Gulo,Ipmk,Ppp1r3c
4_Member	GO Biological Processes	GO:0016053	organic acid biosynthetic process	-6.46202	-3.14808	11/249	Cyp4a10,Cyp4a14,Fmo1,Fmo3,Got1,Lipc,Rdh16,Rgn,Rdh9,Asl,Gulo
4_Member	GO Biological Processes	GO:0044283	small molecule biosynthetic process	-4.92244	-2.13138	12/430	Cyp4a10,Cyp4a14,Fmo1,Fmo3,Got1,Lipc,Rdh16,Rgn,Ipmk,Rdh9,Asl,Gulo
4_Member	GO Biological Processes	GO:0046394	carboxylic acid biosynthetic process	-4.71886	-1.96919	9/246	Cyp4a10,Cyp4a14,Got1,Lipc,Rdh16,Rgn,Rdh9,Asl,Gulo
4_Member	GO Biological Processes	GO:0046364	monosaccharide biosynthetic process	-2.24044	-0.173659	3/60	Got1,Rgn,Gulo
4_Member	GO Biological Processes	GO:0016051	carbohydrate biosynthetic process	-2.14045	-0.0923829	4/126	Got1,Rgn,Ppp1r3c,Gulo
5_Summary	Reactome Gene Sets	R-MMU-211945	Phase I - Functionalization of compounds	-5.57102	-2.64527	7/101	Cyp2e1,Cyp4a10,Fmo1,Fmo3,Fmo2,Cyp4f14,Maob,Ugt3a1,Ugt3a2
5_Member	Reactome Gene Sets	R-MMU-211945	Phase I - Functionalization of compounds	-5.57102	-2.64527	7/101	Cyp2e1,Cyp4a10,Fmo1,Fmo3,Fmo2,Cyp4f14,Maob
5_Member	Reactome Gene Sets	R-MMU-211859	Biological oxidations	-5.42434	-2.5541	9/201	Cyp2e1,Cyp4a10,Fmo1,Fmo3,Fmo2,Cyp4f14,Ugt3a1,Maob,Ugt3a2
5_Member	KEGG Pathway	mmu00982	Drug metabolism - cytochrome P450 - Mus musculus (house mouse)	-4.15091	-1.59874	5/71	Cyp2e1,Fmo1,Fmo3,Fmo2,Maob
5_Member	WikiPathways	WP79	Tryptophan metabolism	-2.59421	-0.415359	3/45	Cyp2e1,Cyp4f14,Maob
5_Member	Reactome Gene Sets	R-MMU-211897	Cytochrome P450 - arranged by substrate type	-2.14392	-0.0932273	3/65	Cyp2e1,Cyp4a10,Cyp4f14
6_Summary	Reactome Gene Sets	R-MMU-9748784	Drug ADME	-4.53775	-1.83777	6/98	Bche,Cyp2e1,Hsd11b1,Pon1,Ugt3a1,Ugt3a2
6_Member	Reactome Gene Sets	R-MMU-9748784	Drug ADME	-4.53775	-1.83777	6/98	Bche,Cyp2e1,Hsd11b1,Pon1,Ugt3a1,Ugt3a2
6_Member	Reactome Gene Sets	R-MMU-9749641	Aspirin ADME	-4.28928	-1.68385	4/34	Bche,Cyp2e1,Ugt3a1,Ugt3a2
7_Summary	GO Biological Processes	GO:0046889	positive regulation of lipid biosynthetic process	-4.27708	-1.681	6/109	Gpld1,Igf1,Rdh16,Rgn,Avpr1a,Rdh9,Ak4,Fmo1,Hsd11b1,Fmo2,Esr1,Cyp2e1
7_Member	GO Biological Processes	GO:0046889	positive regulation of lipid biosynthetic process	-4.27708	-1.681	6/109	Gpld1,Igf1,Rdh16,Rgn,Avpr1a,Rdh9
7_Member	GO Biological Processes	GO:0062012	regulation of small molecule metabolic process	-4.00939	-1.4736	10/376	Ak4,Fmo1,Gpld1,Hsd11b1,Igf1,Rdh16,Rgn,Avpr1a,Fmo2,Rdh9
7_Member	GO Biological Processes	GO:0032352	positive regulation of hormone metabolic process	-3.39984	-0.964166	3/24	Igf1,Rdh16,Rdh9
7_Member	GO Biological Processes	GO:0010565	regulation of cellular ketone metabolic process	-3.36598	-0.943666	6/160	Fmo1,Rdh16,Rgn,Avpr1a,Fmo2,Rdh9
7_Member	GO Biological Processes	GO:0019216	regulation of lipid metabolic process	-3.18549	-0.825798	9/393	Esr1,Fmo1,Gpld1,Igf1,Rdh16,Rgn,Avpr1a,Fmo2,Rdh9
7_Member	GO Biological Processes	GO:0062013	positive regulation of small molecule metabolic process	-3.10954	-0.755173	6/179	Gpld1,Igf1,Rdh16,Rgn,Avpr1a,Rdh9
7_Member	GO Biological Processes	GO:0045834	positive regulation of lipid metabolic process	-3.03516	-0.707095	6/185	Gpld1,Igf1,Rdh16,Rgn,Avpr1a,Rdh9
7_Member	GO Biological Processes	GO:0046890	regulation of lipid biosynthetic process	-2.74318	-0.512429	6/211	Gpld1,Igf1,Rdh16,Rgn,Avpr1a,Rdh9
7_Member	GO Biological Processes	GO:0032350	regulation of hormone metabolic process	-2.43903	-0.320627	3/51	Igf1,Rdh16,Rdh9
7_Member	GO Biological Processes	GO:0019217	regulation of fatty acid metabolic process	-2.37574	-0.271915	4/108	Fmo1,Rgn,Avpr1a,Fmo2
7_Member	GO Biological Processes	GO:0006721	terpenoid metabolic process	-2.03851	-0.0280132	3/71	Cyp2e1,Rdh16,Rdh9
8_Summary	GO Biological Processes	GO:0032368	regulation of lipid transport	-4.1646	-1.59874	7/166	Cyp4a10,Cyp4a14,Abcb4,Pon1,Abcg5,Abcg8,Abca8a,Lipc,Slc10a1,Slc16a7,Cyp2e1,Hexb,Slc25a21,Got1
8_Member	GO Biological Processes	GO:0032368	regulation of lipid transport	-4.1646	-1.59874	7/166	Cyp4a10,Cyp4a14,Abcb4,Pon1,Abcg5,Abcg8,Abca8a
8_Member	GO Biological Processes	GO:0032371	regulation of sterol transport	-4.15091	-1.59874	5/71	Abcb4,Pon1,Abcg5,Abcg8,Abca8a
8_Member	GO Biological Processes	GO:0032374	regulation of cholesterol transport	-4.15091	-1.59874	5/71	Abcb4,Pon1,Abcg5,Abcg8,Abca8a
8_Member	GO Biological Processes	GO:1905952	regulation of lipid localization	-3.71573	-1.23994	7/196	Cyp4a10,Cyp4a14,Abcb4,Pon1,Abcg5,Abcg8,Abca8a
8_Member	KEGG Pathway	mmu02010	ABC transporters - Mus musculus (house mouse)	-3.55952	-1.10426	4/52	Abcb4,Abcg5,Abcg8,Abca8a
8_Member	GO Biological Processes	GO:0032370	positive regulation of lipid transport	-3.24129	-0.859597	5/111	Cyp4a10,Cyp4a14,Abcb4,Pon1,Abca8a
8_Member	GO Biological Processes	GO:0015850	organic hydroxy compound transport	-3.22682	-0.856264	6/170	Lipc,Slc10a1,Slc16a7,Abcg5,Abcg8,Abca8a
8_Member	WikiPathways	WP431	Nuclear receptors in lipid metabolism and toxicity	-3.06672	-0.727963	3/31	Cyp2e1,Abcb4,Abcg5
8_Member	GO Biological Processes	GO:0033344	cholesterol efflux	-3.02589	-0.707095	3/32	Abcg5,Abcg8,Abca8a
8_Member	GO Biological Processes	GO:0030301	cholesterol transport	-2.8903	-0.613351	4/78	Lipc,Abcg5,Abcg8,Abca8a
8_Member	GO Biological Processes	GO:1905954	positive regulation of lipid localization	-2.87335	-0.600802	5/134	Cyp4a10,Cyp4a14,Abcb4,Pon1,Abca8a
8_Member	GO Biological Processes	GO:0015918	sterol transport	-2.80981	-0.559707	4/82	Lipc,Abcg5,Abcg8,Abca8a
8_Member	WikiPathways	WP1259	Retinol metabolism	-2.7108	-0.499529	3/41	Cyp2e1,Abcg5,Abcg8
8_Member	GO Biological Processes	GO:0010876	lipid localization	-2.67753	-0.48123	8/377	Hexb,Lipc,Abcb4,Slc10a1,Abcg5,Abcg8,Abca8a,Slc25a21
8_Member	GO Biological Processes	GO:0032373	positive regulation of sterol transport	-2.56682	-0.402448	3/46	Abcb4,Pon1,Abca8a
8_Member	GO Biological Processes	GO:0032376	positive regulation of cholesterol transport	-2.56682	-0.402448	3/46	Abcb4,Pon1,Abca8a
8_Member	KEGG Pathway	mmu04976	Bile secretion - Mus musculus (house mouse)	-2.49537	-0.34446	4/100	Abcb4,Slc10a1,Abcg5,Abcg8
8_Member	KEGG Pathway	mmu04979	Cholesterol metabolism - Mus musculus (house mouse)	-2.46346	-0.335157	3/50	Lipc,Abcg5,Abcg8
8_Member	GO Biological Processes	GO:0006869	lipid transport	-2.33738	-0.245291	7/339	Lipc,Abcb4,Slc10a1,Abcg5,Abcg8,Abca8a,Slc25a21
8_Member	GO Biological Processes	GO:0055088	lipid homeostasis	-2.29923	-0.215746	5/182	Got1,Lipc,Abcb4,Abcg5,Abcg8
9_Summary	GO Biological Processes	GO:2000179	positive regulation of neural precursor cell proliferation	-4.03687	-1.49296	5/75	Igf1,Lhx2,Pitx3,Tox,Ell3,Sall1,Cux2,Lrrn3,Mapt,Reln,Ncmap
9_Member	GO Biological Processes	GO:2000179	positive regulation of neural precursor cell proliferation	-4.03687	-1.49296	5/75	Igf1,Lhx2,Pitx3,Tox,Ell3
9_Member	GO Biological Processes	GO:2000177	regulation of neural precursor cell proliferation	-3.92736	-1.41506	6/126	Igf1,Lhx2,Pitx3,Sall1,Tox,Ell3
9_Member	GO Biological Processes	GO:0051960	regulation of nervous system development	-2.05401	-0.0313432	9/581	Cux2,Igf1,Lhx2,Lrrn3,Mapt,Pitx3,Reln,Ncmap,Ell3
10_Summary	WikiPathways	WP4349	Eicosanoid metabolism via cytochrome P450 monooxygenases	-3.94251	-1.42251	3/16	Cyp2c40,Cyp4a10,Cyp4f14,Cyp4a14,Cyp2e1,Hexb,Hsd11b1,Pon1,Slc10a1,Hacl1,Etnppl,Acot3,Acss3,Avpr1a
10_Member	WikiPathways	WP4349	Eicosanoid metabolism via cytochrome P450 monooxygenases	-3.94251	-1.42251	3/16	Cyp2c40,Cyp4a10,Cyp4f14
10_Member	GO Biological Processes	GO:0006691	leukotriene metabolic process	-3.06672	-0.727963	3/31	Cyp4a10,Cyp4a14,Cyp4f14
10_Member	Reactome Gene Sets	R-MMU-556833	Metabolism of lipids	-3.03031	-0.707095	11/591	Cyp2e1,Cyp4a10,Hexb,Hsd11b1,Pon1,Slc10a1,Hacl1,Cyp4f14,Etnppl,Acot3,Acss3
10_Member	Reactome Gene Sets	R-MMU-8978868	Fatty acid metabolism	-2.5022	-0.347959	5/163	Cyp4a10,Pon1,Hacl1,Cyp4f14,Acot3
10_Member	Reactome Gene Sets	R-MMU-2142753	Arachidonic acid metabolism	-2.39172	-0.27888	3/53	Cyp4a10,Pon1,Cyp4f14
10_Member	GO Biological Processes	GO:0032892	positive regulation of organic acid transport	-2.12562	-0.0878841	3/66	Cyp4a10,Cyp4a14,Avpr1a
11_Summary	GO Biological Processes	GO:0048589	developmental growth	-3.42107	-0.978969	11/530	Esr1,Fgf9,Igf1,Lhx2,Mapt,Rad51b,Slc1a2,Sall1,Nrn1,Fendrr,Prickle1,Tcf7,Ipmk,Hhip
11_Member	GO Biological Processes	GO:0048589	developmental growth	-3.42107	-0.978969	11/530	Esr1,Fgf9,Igf1,Lhx2,Mapt,Rad51b,Slc1a2,Sall1,Nrn1,Fendrr,Prickle1
11_Member	GO Biological Processes	GO:0040007	growth	-3.38681	-0.957478	11/535	Esr1,Fgf9,Igf1,Lhx2,Mapt,Rad51b,Slc1a2,Sall1,Nrn1,Fendrr,Prickle1
11_Member	GO Biological Processes	GO:0060560	developmental growth involved in morphogenesis	-3.33735	-0.927992	6/162	Esr1,Lhx2,Mapt,Sall1,Nrn1,Prickle1
11_Member	GO Biological Processes	GO:1990138	neuron projection extension	-2.64377	-0.451137	4/91	Lhx2,Mapt,Nrn1,Prickle1
11_Member	GO Biological Processes	GO:0021915	neural tube development	-2.15636	-0.0976963	5/197	Lhx2,Tcf7,Sall1,Ipmk,Prickle1
11_Member	GO Biological Processes	GO:0060562	epithelial tube morphogenesis	-2.12916	-0.0888658	7/371	Esr1,Hhip,Igf1,Lhx2,Sall1,Ipmk,Prickle1
11_Member	GO Biological Processes	GO:0048588	developmental cell growth	-2.08202	-0.0543886	4/131	Lhx2,Mapt,Nrn1,Prickle1
11_Member	GO Biological Processes	GO:0001841	neural tube formation	-2.04822	-0.0304558	4/134	Lhx2,Sall1,Ipmk,Prickle1
11_Member	GO Biological Processes	GO:0016049	cell growth	-2.00452	-0.00350987	4/138	Lhx2,Mapt,Nrn1,Prickle1
12_Summary	GO Biological Processes	GO:0015711	organic anion transport	-3.31264	-0.913687	8/300	Abcb4,Slc10a1,Slc16a7,Slc1a2,Slc2a2,Slc2a4,Slc16a11,Slc25a21
12_Member	GO Biological Processes	GO:0015711	organic anion transport	-3.31264	-0.913687	8/300	Abcb4,Slc10a1,Slc16a7,Slc1a2,Slc2a2,Slc2a4,Slc16a11,Slc25a21
12_Member	GO Biological Processes	GO:0046942	carboxylic acid transport	-2.57489	-0.403622	6/228	Abcb4,Slc10a1,Slc16a7,Slc1a2,Slc16a11,Slc25a21
12_Member	GO Biological Processes	GO:0015718	monocarboxylic acid transport	-2.46446	-0.335157	4/102	Abcb4,Slc10a1,Slc16a7,Slc16a11
13_Summary	GO Biological Processes	GO:0030324	lung development	-3.26224	-0.869123	7/233	Fgf9,Hhip,Hsd11b1,Igf1,Igfbp5,Fendrr,Errfi1,Ghr,Ank,Gpld1,Prickle1,Pigr
13_Member	GO Biological Processes	GO:0030324	lung development	-3.26224	-0.869123	7/233	Fgf9,Hhip,Hsd11b1,Igf1,Igfbp5,Fendrr,Errfi1
13_Member	GO Biological Processes	GO:0030323	respiratory tube development	-3.2293	-0.856264	7/236	Fgf9,Hhip,Hsd11b1,Igf1,Igfbp5,Fendrr,Errfi1
13_Member	GO Biological Processes	GO:0048009	insulin-like growth factor receptor signaling pathway	-3.06672	-0.727963	3/31	Ghr,Igf1,Igfbp5
13_Member	GO Biological Processes	GO:0060541	respiratory system development	-2.94452	-0.649463	7/264	Fgf9,Hhip,Hsd11b1,Igf1,Igfbp5,Fendrr,Errfi1
13_Member	GO Biological Processes	GO:1904707	positive regulation of vascular associated smooth muscle cell proliferation	-2.7108	-0.499529	3/41	Fgf9,Igf1,Igfbp5
13_Member	GO Biological Processes	GO:0001503	ossification	-2.27277	-0.194927	6/263	Ank,Fgf9,Gpld1,Igf1,Igfbp5,Prickle1
13_Member	GO Biological Processes	GO:0030282	bone mineralization	-2.16255	-0.101195	3/64	Ank,Igf1,Prickle1
13_Member	GO Biological Processes	GO:0014911	positive regulation of smooth muscle cell migration	-2.14392	-0.0932273	3/65	Fgf9,Igf1,Igfbp5
13_Member	GO Biological Processes	GO:0048286	lung alveolus development	-2.10761	-0.0749634	3/67	Igf1,Igfbp5,Errfi1
13_Member	GO Biological Processes	GO:0007169	transmembrane receptor protein tyrosine kinase signaling pathway	-2.00521	-0.00350987	7/392	Fgf9,Ghr,Gpld1,Igf1,Igfbp5,Pigr,Prickle1
14_Summary	GO Biological Processes	GO:0006536	glutamate metabolic process	-3.24567	-0.859597	3/27	Got1,Prodh,Asl,Cdo1,Pon1,Hacl1,Cyp4f14,Fmo1,Slc25a21,Maob
14_Member	GO Biological Processes	GO:0006536	glutamate metabolic process	-3.24567	-0.859597	3/27	Got1,Prodh,Asl
14_Member	GO Biological Processes	GO:0046395	carboxylic acid catabolic process	-2.71231	-0.499529	6/214	Cdo1,Got1,Pon1,Prodh,Hacl1,Cyp4f14
14_Member	GO Biological Processes	GO:0016054	organic acid catabolic process	-2.69201	-0.484529	6/216	Cdo1,Got1,Pon1,Prodh,Hacl1,Cyp4f14
14_Member	Reactome Gene Sets	R-MMU-71291	Metabolism of amino acids and derivatives	-2.38721	-0.277391	6/249	Cdo1,Fmo1,Got1,Prodh,Asl,Slc25a21
14_Member	KEGG Pathway	mmu00330	Arginine and proline metabolism - Mus musculus (house mouse)	-2.3688	-0.267939	3/54	Got1,Prodh,Maob
14_Member	GO Biological Processes	GO:0009064	glutamine family amino acid metabolic process	-2.22044	-0.156378	3/61	Got1,Prodh,Asl
15_Summary	WikiPathways	WP5298	Dravet syndrome: Scn1a-A1783V point mutation model	-3.02013	-0.706195	4/72	Slc16a7,Slc1a2,Maob,Gabbr2
15_Member	WikiPathways	WP5298	Dravet syndrome: Scn1a-A1783V point mutation model	-3.02013	-0.706195	4/72	Slc16a7,Slc1a2,Maob,Gabbr2
16_Summary	GO Biological Processes	GO:0045428	regulation of nitric oxide biosynthetic process	-2.99768	-0.688537	4/73	Esr1,Igf1,Rgn,Asl,Gpld1,Hsd11b1,Ppp1r3c,Slc1a2
16_Member	GO Biological Processes	GO:0045428	regulation of nitric oxide biosynthetic process	-2.99768	-0.688537	4/73	Esr1,Igf1,Rgn,Asl
16_Member	GO Biological Processes	GO:0080164	regulation of nitric oxide metabolic process	-2.91115	-0.627827	4/77	Esr1,Igf1,Rgn,Asl
16_Member	GO Biological Processes	GO:0090207	regulation of triglyceride metabolic process	-2.46346	-0.335157	3/50	Esr1,Gpld1,Rgn
16_Member	GO Biological Processes	GO:0010907	positive regulation of glucose metabolic process	-2.43903	-0.320627	3/51	Gpld1,Igf1,Rgn
16_Member	GO Biological Processes	GO:0010675	regulation of cellular carbohydrate metabolic process	-2.38143	-0.274618	5/174	Gpld1,Hsd11b1,Igf1,Rgn,Ppp1r3c
16_Member	GO Biological Processes	GO:0043470	regulation of carbohydrate catabolic process	-2.14392	-0.0932273	3/65	Hsd11b1,Igf1,Ppp1r3c
16_Member	GO Biological Processes	GO:0010676	positive regulation of cellular carbohydrate metabolic process	-2.10761	-0.0749634	3/67	Gpld1,Igf1,Rgn
16_Member	GO Biological Processes	GO:0006109	regulation of carbohydrate metabolic process	-2.07692	-0.0517752	5/206	Gpld1,Hsd11b1,Igf1,Rgn,Ppp1r3c
16_Member	GO Biological Processes	GO:0046324	regulation of glucose import	-2.03851	-0.0280132	3/71	Esr1,Igf1,Slc1a2
17_Summary	GO Biological Processes	GO:0048566	embryonic digestive tract development	-2.9864	-0.682013	3/33	Fgf9,Tcf7,Sall1
17_Member	GO Biological Processes	GO:0048566	embryonic digestive tract development	-2.9864	-0.682013	3/33	Fgf9,Tcf7,Sall1
18_Summary	GO Biological Processes	GO:0042445	hormone metabolic process	-2.8282	-0.564337	6/203	Esr1,Ghr,Hsd11b1,Rdh16,Reln,Rdh9,Cyp2e1,Lipc,Pon1,Got1,Cyp4f14,Ipmk,Gpld1,Igf1,Slc2a2,Ildr2
18_Member	GO Biological Processes	GO:0042445	hormone metabolic process	-2.8282	-0.564337	6/203	Esr1,Ghr,Hsd11b1,Rdh16,Reln,Rdh9
18_Member	GO Biological Processes	GO:0008202	steroid metabolic process	-2.80685	-0.559707	7/279	Cyp2e1,Esr1,Lipc,Hsd11b1,Pon1,Rdh16,Rdh9
18_Member	GO Biological Processes	GO:1901615	organic hydroxy compound metabolic process	-2.71704	-0.499529	9/459	Cyp2e1,Got1,Lipc,Pon1,Rdh16,Reln,Cyp4f14,Ipmk,Rdh9
18_Member	GO Biological Processes	GO:0010817	regulation of hormone levels	-2.30872	-0.222388	10/629	Esr1,Ghr,Gpld1,Hsd11b1,Igf1,Rdh16,Reln,Slc2a2,Rdh9,Ildr2
18_Member	GO Biological Processes	GO:0006066	alcohol metabolic process	-2.01788	-0.0121523	6/298	Got1,Lipc,Pon1,Rdh16,Ipmk,Rdh9
19_Summary	GO Biological Processes	GO:0044273	sulfur compound catabolic process	-2.8067	-0.559707	3/38	Cdo1,Hexb,Hyal1,Igf1,Lipc
19_Member	GO Biological Processes	GO:0044273	sulfur compound catabolic process	-2.8067	-0.559707	3/38	Cdo1,Hexb,Hyal1
19_Member	GO Biological Processes	GO:0050654	chondroitin sulfate proteoglycan metabolic process	-2.77385	-0.532394	3/39	Hexb,Hyal1,Igf1
19_Member	GO Biological Processes	GO:0006029	proteoglycan metabolic process	-2.67901	-0.48123	4/89	Hexb,Lipc,Hyal1,Igf1
20_Summary	Reactome Gene Sets	R-MMU-382551	Transport of small molecules	-2.73333	-0.50654	11/644	Ank,Lipc,Abcb4,Slc16a7,Slc1a2,Slc2a2,Slc2a4,Slc26a4,Abcg5,Rhbg,Abcg8,Got1
20_Member	Reactome Gene Sets	R-MMU-382551	Transport of small molecules	-2.73333	-0.50654	11/644	Ank,Lipc,Abcb4,Slc16a7,Slc1a2,Slc2a2,Slc2a4,Slc26a4,Abcg5,Rhbg,Abcg8
20_Member	Reactome Gene Sets	R-MMU-425407	SLC-mediated transmembrane transport	-2.68195	-0.48123	6/217	Slc16a7,Slc1a2,Slc2a2,Slc2a4,Slc26a4,Rhbg
20_Member	WikiPathways	WP157	Glycolysis and gluconeogenesis	-2.48843	-0.34082	3/49	Got1,Slc2a2,Slc2a4

## Sheet: AdditionalFile8G
Additional file 8G: List of genes contained in cluster 4
ProbeName	GeneName	cluster	logFC_(Male_CARWT_TCPOBOP-Male_CARWT_Corn.Oil)-(Female_CARWT_TCPOBOP-Female_CARWT_Corn.Oil)	P.value_(Male_CARWT_TCPOBOP-Male_CARWT_Corn.Oil)-(Female_CARWT_TCPOBOP-Female_CARWT_Corn.Oil)	adj.P.Val_(Male_CARWT_TCPOBOP-Male_CARWT_Corn.Oil)-(Female_CARWT_TCPOBOP-Female_CARWT_Corn.Oil)
A_55_P2714677	Abcd2	4	0.943	0.00121	0.0387
A_55_P2115836	Acnat1	4	0.791	0.000113	0.0085
A_55_P2075263	Acnat2	4	1.852	7.1e-05	0.00609
A_55_P2165091	Acnat2	4	1.825	0.000129	0.00924
A_66_P113096	Akr1d1	4	1.323	8.12e-10	6.84e-07
A_55_P2504175	Arrdc4	4	0.631	0.000247	0.0142
A_66_P124179	Atp6v0d2	4	1.641	9.05e-06	0.00146
A_51_P253481	Ces1g	4	0.759	0.0018	0.0496
A_55_P2007326	Cyp2a4	4	0.882	2.03e-05	0.00255
A_52_P289091	Cyp2b13	4	4.763	4.53e-12	8.64e-09
A_51_P137452	Cyp2g1	4	1.433	4.8e-05	0.00463
A_52_P366803	Cyp3a44	4	2.806	6.79e-07	0.0002
A_51_P312437	Dhrs7	4	0.784	3.71e-08	1.89e-05
A_51_P306017	Dll1	4	0.882	4.48e-07	0.000145
A_51_P502614	Dusp6	4	1.289	4.2e-05	0.00423
A_55_P2899365	Esr1	4	0.671	1.44e-05	0.002
A_55_P2023772	Fam107b	4	0.686	0.000116	0.00862
A_52_P528456	Fam107b	4	0.636	0.000155	0.0104
A_55_P2727654	Gbe1	4	1.086	0.000394	0.0188
A_55_P2064771	Ly6c1	4	1.702	2.27e-08	1.32e-05
A_51_P197528	Ly6c2	4	1.801	1.33e-08	8.6e-06
A_52_P574668	Nt5e	4	0.898	0.000138	0.00968
A_55_P1996711	Olfr1443	4	0.625	3.51e-06	0.000722
A_55_P2807418	Rgs16	4	3.117	0.00127	0.0398
A_52_P408736	Slc16a7	4	0.644	1.87e-05	0.00239
A_55_P2394490	Slc16a7	4	0.726	0.000763	0.0287
A_52_P477785	Slc17a4	4	1.255	2.88e-05	0.00328
A_55_P2020428	Slc22a26	4	2.421	4.78e-08	2.28e-05
A_51_P299527	Slc22a26	4	1.9	3.95e-07	0.000134
A_55_P1991841	Slc22a27	4	2.389	2.17e-10	2.24e-07
A_66_P109705	Slc22a27	4	1.901	1.37e-09	1.12e-06
A_51_P144531	Slc22a29	4	1.439	4.35e-07	0.000142
A_51_P335569	Slco1a4	4	1.232	4.34e-06	0.000849
A_52_P293682	Sult2a7	4	1.779	0.000314	0.0167
A_55_P2129449	Sult3a1	4	5.414	1.4e-14	5.28e-11
A_51_P426513	Sult3a1	4	6.236	3.37e-15	2.04e-11
A_51_P152845	Trim24	4	0.86	2.11e-06	0.000513

## Sheet: AdditionalFile8H
Additional file 8H: GO term enrichment analysis using the list of genes contained in cluster 4.
GroupID	Category	Term	Description	LogP	Log(q-value)	InTerm_InList	Symbols
1_Summary	GO Biological Processes	GO:0032787	monocarboxylic acid metabolic process	-7.11473	-2.84655	9/556	Ces1g,Cyp2a4,Cyp2b13,Cyp2g1,Abcd2,Akr1d1,Acnat2,Acnat1,Cyp3a44,Sult2a7,Dhrs7
1_Member	GO Biological Processes	GO:0032787	monocarboxylic acid metabolic process	-7.11473	-2.84655	9/556	Ces1g,Cyp2a4,Cyp2b13,Cyp2g1,Abcd2,Akr1d1,Acnat2,Acnat1,Cyp3a44
1_Member	GO Biological Processes	GO:0006631	fatty acid metabolic process	-5.9642	-2.10978	7/377	Ces1g,Cyp2a4,Cyp2b13,Cyp2g1,Abcd2,Acnat2,Acnat1
1_Member	GO Biological Processes	GO:0006805	xenobiotic metabolic process	-5.90084	-2.10978	5/129	Cyp2a4,Cyp2b13,Cyp2g1,Cyp3a44,Sult2a7
1_Member	GO Biological Processes	GO:0071466	cellular response to xenobiotic stimulus	-5.1215	-1.63147	5/186	Cyp2a4,Cyp2b13,Cyp2g1,Cyp3a44,Sult2a7
1_Member	GO Biological Processes	GO:0019373	epoxygenase P450 pathway	-4.3919	-1.07796	3/45	Cyp2a4,Cyp2b13,Cyp2g1
1_Member	GO Biological Processes	GO:0120254	olefinic compound metabolic process	-4.11183	-0.885045	4/154	Cyp2a4,Cyp2b13,Cyp2g1,Dhrs7
1_Member	GO Biological Processes	GO:0009410	response to xenobiotic stimulus	-3.90692	-0.717917	5/334	Cyp2a4,Cyp2b13,Cyp2g1,Cyp3a44,Sult2a7
1_Member	GO Biological Processes	GO:0019369	arachidonic acid metabolic process	-3.66069	-0.506453	3/79	Cyp2a4,Cyp2b13,Cyp2g1
1_Member	KEGG Pathway	mmu00830	Retinol metabolism - Mus musculus (house mouse)	-3.398	-0.360268	3/97	Cyp2a4,Cyp2b13,Cyp3a44
1_Member	GO Biological Processes	GO:0033559	unsaturated fatty acid metabolic process	-3.04691	-0.133615	3/128	Cyp2a4,Cyp2b13,Cyp2g1
1_Member	GO Biological Processes	GO:0001676	long-chain fatty acid metabolic process	-3.02743	-0.133615	3/130	Cyp2a4,Cyp2b13,Cyp2g1
1_Member	GO Biological Processes	GO:0006690	icosanoid metabolic process	-2.94348	-0.0976957	3/139	Cyp2a4,Cyp2b13,Cyp2g1
2_Summary	KEGG Pathway	mmu00120	Primary bile acid biosynthesis - Mus musculus (house mouse)	-5.62038	-1.95426	3/18	Akr1d1,Acnat2,Acnat1,Slco1a4,Sult2a7,Abcd2,Sult3a1,Nt5e
2_Member	KEGG Pathway	mmu00120	Primary bile acid biosynthesis - Mus musculus (house mouse)	-5.62038	-1.95426	3/18	Akr1d1,Acnat2,Acnat1
2_Member	KEGG Pathway	mmu04976	Bile secretion - Mus musculus (house mouse)	-4.84692	-1.48183	4/100	Slco1a4,Acnat2,Acnat1,Sult2a7
2_Member	KEGG Pathway	mmu04146	Peroxisome - Mus musculus (house mouse)	-3.55176	-0.429712	3/86	Abcd2,Acnat2,Acnat1
2_Member	GO Biological Processes	GO:0033865	nucleoside bisphosphate metabolic process	-3.28517	-0.318018	3/106	Acnat2,Acnat1,Sult2a7
2_Member	GO Biological Processes	GO:0033875	ribonucleoside bisphosphate metabolic process	-3.28517	-0.318018	3/106	Acnat2,Acnat1,Sult2a7
2_Member	GO Biological Processes	GO:0034032	purine nucleoside bisphosphate metabolic process	-3.28517	-0.318018	3/106	Acnat2,Acnat1,Sult2a7
2_Member	GO Biological Processes	GO:0006790	sulfur compound metabolic process	-2.81502	0	4/339	Sult3a1,Acnat2,Acnat1,Sult2a7
2_Member	GO Biological Processes	GO:0009150	purine ribonucleotide metabolic process	-2.7196	0	4/360	Nt5e,Acnat2,Acnat1,Sult2a7
2_Member	GO Biological Processes	GO:0009259	ribonucleotide metabolic process	-2.63843	0	4/379	Nt5e,Acnat2,Acnat1,Sult2a7
2_Member	GO Biological Processes	GO:0019693	ribose phosphate metabolic process	-2.59348	0	4/390	Nt5e,Acnat2,Acnat1,Sult2a7
2_Member	GO Biological Processes	GO:0006163	purine nucleotide metabolic process	-2.41267	0	4/438	Nt5e,Acnat2,Acnat1,Sult2a7
2_Member	GO Biological Processes	GO:0072521	purine-containing compound metabolic process	-2.2944	0	4/473	Nt5e,Acnat2,Acnat1,Sult2a7
2_Member	GO Biological Processes	GO:0009117	nucleotide metabolic process	-2.2343	0	4/492	Nt5e,Acnat2,Acnat1,Sult2a7
2_Member	GO Biological Processes	GO:0006753	nucleoside phosphate metabolic process	-2.21283	0	4/499	Nt5e,Acnat2,Acnat1,Sult2a7
2_Member	GO Biological Processes	GO:0055086	nucleobase-containing small molecule metabolic process	-2.06076	0	4/552	Nt5e,Acnat2,Acnat1,Sult2a7
3_Summary	GO Biological Processes	GO:0008202	steroid metabolic process	-5.51777	-1.94856	6/279	Ces1g,Cyp2b13,Esr1,Akr1d1,Cyp3a44,Sult2a7,Dhrs7,Abcd2
3_Member	GO Biological Processes	GO:0008202	steroid metabolic process	-5.51777	-1.94856	6/279	Ces1g,Cyp2b13,Esr1,Akr1d1,Cyp3a44,Sult2a7
3_Member	GO Biological Processes	GO:0042445	hormone metabolic process	-4.9373	-1.51421	5/203	Esr1,Dhrs7,Akr1d1,Cyp3a44,Sult2a7
3_Member	GO Biological Processes	GO:0008203	cholesterol metabolic process	-3.06672	-0.133615	3/126	Ces1g,Akr1d1,Sult2a7
3_Member	GO Biological Processes	GO:0006066	alcohol metabolic process	-3.02158	-0.133615	4/298	Ces1g,Dhrs7,Akr1d1,Sult2a7
3_Member	GO Biological Processes	GO:1902652	secondary alcohol metabolic process	-2.96163	-0.0976957	3/137	Ces1g,Akr1d1,Sult2a7
3_Member	GO Biological Processes	GO:0016125	sterol metabolic process	-2.93451	-0.0976957	3/140	Ces1g,Akr1d1,Sult2a7
3_Member	GO Biological Processes	GO:0010817	regulation of hormone levels	-2.66015	0	5/629	Esr1,Dhrs7,Akr1d1,Cyp3a44,Sult2a7
3_Member	GO Biological Processes	GO:1901615	organic hydroxy compound metabolic process	-2.34048	0	4/459	Ces1g,Dhrs7,Akr1d1,Sult2a7
3_Member	GO Biological Processes	GO:0016042	lipid catabolic process	-2.05428	0	3/288	Ces1g,Abcd2,Akr1d1
4_Summary	GO Biological Processes	GO:0015711	organic anion transport	-4.12612	-0.885045	5/300	Slc16a7,Slco1a4,Slc22a27,Slc22a26,Slc22a29,Ces1g,Abcd2
4_Member	GO Biological Processes	GO:0015711	organic anion transport	-4.12612	-0.885045	5/300	Slc16a7,Slco1a4,Slc22a27,Slc22a26,Slc22a29
4_Member	GO Biological Processes	GO:0015850	organic hydroxy compound transport	-2.69297	0	3/170	Ces1g,Slc16a7,Slco1a4
4_Member	GO Biological Processes	GO:0015849	organic acid transport	-2.18975	0	3/257	Slc16a7,Abcd2,Slco1a4
5_Summary	KEGG Pathway	mmu05207	Chemical carcinogenesis - receptor activation - Mus musculus (house mouse)	-3.47974	-0.387648	4/225	Cyp2b13,Dll1,Esr1,Cyp3a44,Akr1d1
5_Member	KEGG Pathway	mmu05207	Chemical carcinogenesis - receptor activation - Mus musculus (house mouse)	-3.47974	-0.387648	4/225	Cyp2b13,Dll1,Esr1,Cyp3a44
5_Member	KEGG Pathway	mmu00140	Steroid hormone biosynthesis - Mus musculus (house mouse)	-3.45171	-0.387646	3/93	Cyp2b13,Akr1d1,Cyp3a44
